# Supplementary material for: An antigen processing and presentation signature for prognostic evaluation and immunotherapy selection in advanced gastric cancer
Source: Front Immunol. 2022 Oct 14;13:992060. doi: 10.3389/fimmu.2022.992060 (PMC9615473; doi:10.3389/fimmu.2022.992060)
Supplement: Supplementary file 1 [file DataSheet_1.zip]

Archive with 17 entries (17 files):
- Supplementary material - 1/Figure legends.docx
- Supplementary material - 1/Figure S1.tif
- Supplementary material - 1/Figure S2.tif
- Supplementary material - 1/Figure S3.tif
- Supplementary material - 1/Figure S4.tif
- Supplementary material - 1/Figure S5.jpg
- Supplementary material - 1/Figure S6.tif
- Supplementary material - 1/Figure S7.tif
- Supplementary material - 1/Figure S8.tif
- Supplementary material - 1/Table S1.xlsx
- Supplementary material - 1/Table S2.xlsx
- Supplementary material - 1/Table S3.xlsx
- Supplementary material - 1/Table S4.xlsx
- Supplementary material - 1/Table S5.xlsx
- Supplementary material - 1/Table S6.xlsx
- Supplementary material - 1/Table S7.xlsx
- Supplementary material - 1/Table S8.xlsx
