# Supplementary material for: An antigen processing and presentation signature for prognostic evaluation and immunotherapy selection in advanced gastric cancer
Source: Front Immunol. 2022 Oct 14;13:992060. doi: 10.3389/fimmu.2022.992060 (PMC9615473; doi:10.3389/fimmu.2022.992060)
Supplement: Supplementary file 1 [file DataSheet_1.zip › Supplementary material - 1/Table S1.xlsx]

## Sheet: S1
Table S1. Differentially expressed genes in patients with and without response to ICIs in the Kim cohort
gene	conMean	treatMean	logFC	pValue	fdr
RTBDN	0.708402	2.03417	1.5218	0.0495834	0.240693
RASSF10	3.21087	1.72628	-0.895296	0.0495609	0.240671
DCDC2	4.58027	1.80383	-1.34437	0.0495158	0.240539
ACP5	54.0273	84.8715	0.651593	0.0486368	0.236354
ACTR8	8.52546	10.1692	0.254363	0.0486368	0.236354
ADAMTS8	0.65787	0.343434	-0.937769	0.0486368	0.236354
AFAP1L2	7.77331	5.26227	-0.562845	0.0486368	0.236354
AHSA1	110.842	140.503	0.342101	0.0486368	0.236354
ANXA2	1092.19	1600.27	0.55109	0.0486368	0.236354
ANXA4	219.828	136.678	-0.685597	0.0486368	0.236354
AQP1	125.078	47.1939	-1.40615	0.0486368	0.236354
ATP6	18684.6	13208.6	-0.500371	0.0486368	0.236354
ATP6V1F	123.118	164.37	0.41691	0.0486368	0.236354
C16orf95	2.85793	3.94211	0.463999	0.0486368	0.236354
C9orf116	3.94225	7.74168	0.973628	0.0486368	0.236354
CCNJL	2.19412	0.883665	-1.31207	0.0486368	0.236354
CGREF1	13.2761	11.0688	-0.26233	0.0486368	0.236354
CHMP4A	60.0593	76.9036	0.356664	0.0486368	0.236354
CNOT10	16.1328	20.7652	0.364172	0.0486368	0.236354
COX7A2	332.803	436.447	0.391137	0.0486368	0.236354
CRYBG3	4.55863	3.03664	-0.586124	0.0486368	0.236354
CTSC	124.432	258.824	1.05662	0.0486368	0.236354
DCLK1	1.97946	0.425254	-2.21871	0.0486368	0.236354
DNAH14	4.5796	3.36239	-0.445736	0.0486368	0.236354
EIF3D	160	171.406	0.0993438	0.0486368	0.236354
ELP3	14.5123	16.8205	0.212946	0.0486368	0.236354
ERC1	8.04583	5.03245	-0.676981	0.0486368	0.236354
FAM222A	3.59302	2.38817	-0.589294	0.0486368	0.236354
FRS3	2.70588	4.00554	0.565898	0.0486368	0.236354
GNLY	15.4389	32.4354	1.071	0.0486368	0.236354
GS1-124K5.11	9.45003	12.141	0.361499	0.0486368	0.236354
GYG2	6.28246	4.41804	-0.507924	0.0486368	0.236354
HACD4	2.43091	1.73713	-0.484791	0.0486368	0.236354
HEPH	21.1679	12.714	-0.735467	0.0486368	0.236354
HINT1	245.043	313.918	0.35735	0.0486368	0.236354
HMGCS2	78.483	49.644	-0.66076	0.0486368	0.236354
INPP5F	6.83427	5.04867	-0.436885	0.0486368	0.236354
ITPR3	46.7707	25.1782	-0.89343	0.0486368	0.236354
JMJD7	3.286	4.58836	0.481646	0.0486368	0.236354
KCNMB4	1.23528	0.708217	-0.80257	0.0486368	0.236354
KLF2	26.6142	18.0104	-0.563366	0.0486368	0.236354
KYAT3	20.1916	27.45	0.443051	0.0486368	0.236354
LGI4	2.31082	1.52937	-0.595462	0.0486368	0.236354
LINC00910	2.59174	1.26892	-1.03032	0.0486368	0.236354
LOC102546294	1.21046	0.541682	-1.16004	0.0486368	0.236354
LOC105376805	10.1845	5.70914	-0.835031	0.0486368	0.236354
LSM3	18.2512	24.6648	0.43446	0.0486368	0.236354
LSS	18.6611	11.6814	-0.675816	0.0486368	0.236354
LZTS3	10.1915	5.64686	-0.851843	0.0486368	0.236354
MAFF	20.5886	26.6921	0.374569	0.0486368	0.236354
MAP7D3	3.47949	1.93259	-0.848343	0.0486368	0.236354
MCPH1	4.87101	6.47117	0.409807	0.0486368	0.236354
MEIS1	6.11888	3.97576	-0.622038	0.0486368	0.236354
MEOX1	6.73529	2.15154	-1.64637	0.0486368	0.236354
MINDY4	5.37003	2.59835	-1.04733	0.0486368	0.236354
MLF2	143.536	176.535	0.298539	0.0486368	0.236354
MMP16	0.604942	0.267603	-1.1767	0.0486368	0.236354
MRPL57	24.7285	30.9667	0.324543	0.0486368	0.236354
NDUFS5	292.445	389.964	0.415176	0.0486368	0.236354
NRAV	6.58776	8.17596	0.311602	0.0486368	0.236354
NUP214	12.1841	8.18338	-0.57423	0.0486368	0.236354
NUP54	26.8268	35.3947	0.399856	0.0486368	0.236354
NYNRIN	5.88812	4.07127	-0.532329	0.0486368	0.236354
OCRL	12.8473	8.60383	-0.578419	0.0486368	0.236354
OTUD7A	0.346617	0.182499	-0.925457	0.0486368	0.236354
P4HA1	39.2833	50.9988	0.376548	0.0486368	0.236354
PBX3	8.50145	11.9871	0.495698	0.0486368	0.236354
PLEKHB1	27.2243	11.68	-1.22085	0.0486368	0.236354
PMF1	40.7132	46.5606	0.193611	0.0486368	0.236354
PPP3CA	16.695	12.3479	-0.435148	0.0486368	0.236354
PRF1	7.39042	12.8307	0.795871	0.0486368	0.236354
PROM2	22.5543	7.76826	-1.53774	0.0486368	0.236354
RCHY1	9.93177	11.9748	0.269879	0.0486368	0.236354
RELT	5.55044	7.09884	0.354983	0.0486368	0.236354
RILPL2	19.8725	21.8573	0.137342	0.0486368	0.236354
RPL23AP45	0.709052	0.174007	-2.02674	0.0486368	0.236354
RPL8	2041.24	2593.58	0.345497	0.0486368	0.236354
RPS6KA4	29.3386	40.6711	0.471206	0.0486368	0.236354
SEMA6C	3.0081	1.93133	-0.639257	0.0486368	0.236354
SENP7	7.13471	4.45922	-0.678062	0.0486368	0.236354
SERTAD1	17.888	25.1486	0.491485	0.0486368	0.236354
SETD6	6.75089	8.97747	0.411231	0.0486368	0.236354
SH3TC1	10.9123	7.04693	-0.630895	0.0486368	0.236354
SHC3	0.613298	0.267711	-1.19591	0.0486368	0.236354
SLC6A20	5.05896	3.88539	-0.380783	0.0486368	0.236354
SNPH	3.11767	1.60971	-0.953665	0.0486368	0.236354
SNRPD2	348.184	503.723	0.532779	0.0486368	0.236354
SOX7	3.09083	1.48729	-1.05531	0.0486368	0.236354
TANC2	3.67682	1.72928	-1.08829	0.0486368	0.236354
TCF7L2	17.2058	10.2963	-0.740765	0.0486368	0.236354
TEX30	9.53456	12.9629	0.443146	0.0486368	0.236354
TMEM11	28.2426	35.9013	0.34616	0.0486368	0.236354
TPM1	325.188	223.322	-0.542148	0.0486368	0.236354
TRAPPC4	52.1103	75.2457	0.53004	0.0486368	0.236354
TTC13	14.8027	11.1373	-0.410456	0.0486368	0.236354
UTP3	22.5214	25.8569	0.199253	0.0486368	0.236354
WDFY2	2.95325	4.31453	0.5469	0.0486368	0.236354
WDR25	5.14021	5.87768	0.193421	0.0486368	0.236354
YWHAQ	168.705	202.336	0.262256	0.0486368	0.236354
ZEB2	16.8641	7.438	-1.18097	0.0486368	0.236354
ZFP1	4.51566	6.14679	0.444896	0.0486368	0.236354
ZNF43	3.21931	1.59628	-1.01204	0.0486368	0.236354
ZNF544	11.0291	17.766	0.687804	0.0486368	0.236354
ZNF581	15.1324	22.5008	0.572335	0.0486368	0.236354
AK5	0.686301	0.313011	-1.13263	0.0481124	0.236354
AP3B2	1.34013	0.764699	-0.809408	0.0481124	0.236354
GATA6-AS1	10.6774	7.22605	-0.563278	0.0466783	0.23562
SOX8	0.718658	0.538938	-0.415185	0.0466783	0.23562
WFDC3	1.7532	2.97711	0.763922	0.0466783	0.23562
CD207	0.721099	0.329574	-1.12959	0.0466566	0.23562
KLK6	2.64986	153.423	5.85546	0.0466566	0.23562
KREMEN2	0.829862	2.90758	1.80888	0.0466566	0.23562
LOC100287015	2.30811	3.16231	0.454268	0.0466566	0.23562
RSPH14	1.36187	0.284836	-2.25739	0.0466566	0.23562
AAGAB	31.2811	39.0264	0.319163	0.0456568	0.231246
AAK1	4.12068	2.21299	-0.896886	0.0456568	0.231246
ABHD4	16.1953	12.0605	-0.425292	0.0456568	0.231246
ADCY9	4.69465	3.22732	-0.540678	0.0456568	0.231246
ADPGK	29.8286	39.1757	0.393264	0.0456568	0.231246
AKIP1	15.733	23.9649	0.607133	0.0456568	0.231246
ARHGEF40	13.1045	9.28025	-0.497829	0.0456568	0.231246
B4GALT2	26.1979	34.6806	0.404681	0.0456568	0.231246
BICC1	4.6683	1.9109	-1.28865	0.0456568	0.231246
C10orf95	0.712305	1.22962	0.787651	0.0456568	0.231246
C16orf87	1.96451	2.612	0.410981	0.0456568	0.231246
C1QA	136.077	254.924	0.905647	0.0456568	0.231246
C7orf31	2.95728	2.37435	-0.316738	0.0456568	0.231246
CABP4	1.35922	0.760379	-0.837992	0.0456568	0.231246
CCL18	22.8006	77.4096	1.76344	0.0456568	0.231246
CCT4	112.945	151.07	0.419595	0.0456568	0.231246
CD2	17.7701	25.524	0.5224	0.0456568	0.231246
CHRNA5	2.04067	3.50581	0.7807	0.0456568	0.231246
CLPX	15.1941	19.3532	0.349059	0.0456568	0.231246
CTNND1	105.613	77.8262	-0.440461	0.0456568	0.231246
CTU2	11.5781	15.4228	0.413677	0.0456568	0.231246
DISP2	0.636325	0.398449	-0.675369	0.0456568	0.231246
DLEC1	0.344723	0.22379	-0.623296	0.0456568	0.231246
DPH1	16.1382	20.2591	0.328094	0.0456568	0.231246
DUOXA1	1.97816	1.18811	-0.735488	0.0456568	0.231246
EFNA4	11.7091	17.0704	0.543862	0.0456568	0.231246
EIF4EBP1	56.0533	70.1015	0.322646	0.0456568	0.231246
ENHO	4.24584	2.36765	-0.842591	0.0456568	0.231246
EXOC2	11.5239	14.0615	0.287122	0.0456568	0.231246
FAM3C	49.7474	85.3955	0.779539	0.0456568	0.231246
FANCI	17.4085	22.0687	0.342213	0.0456568	0.231246
FMO5	27.2736	13.3139	-1.03458	0.0456568	0.231246
FSIP2	1.43132	0.509105	-1.49132	0.0456568	0.231246
GAB2	8.59402	5.9251	-0.536494	0.0456568	0.231246
GNG10	46.1007	67.2029	0.543735	0.0456568	0.231246
HDDC2	37.1188	46.7085	0.331536	0.0456568	0.231246
ISG15	221.116	478.45	1.11357	0.0456568	0.231246
ITFG2	15.9927	12.2822	-0.38084	0.0456568	0.231246
JAK2	8.73109	12.6723	0.537439	0.0456568	0.231246
KCNMB1	2.12617	1.48189	-0.520814	0.0456568	0.231246
KHDRBS1	78.8409	96.7018	0.294598	0.0456568	0.231246
LRATD1	12.4171	8.08598	-0.618832	0.0456568	0.231246
LRRC25	6.95352	8.3195	0.258753	0.0456568	0.231246
MAGEE1	0.607822	0.292403	-1.05569	0.0456568	0.231246
MAMLD1	1.59845	0.84157	-0.925521	0.0456568	0.231246
MCOLN3	3.18652	2.61003	-0.287917	0.0456568	0.231246
MIR155HG	2.70879	3.86737	0.513706	0.0456568	0.231246
MLST8	28.2407	33.7003	0.254986	0.0456568	0.231246
MMADHC	106.05	134.231	0.33998	0.0456568	0.231246
MNX1	3.58303	5.63995	0.654503	0.0456568	0.231246
MRPL32	65.4149	83.1542	0.346171	0.0456568	0.231246
MRPS18C	27.5605	35.4703	0.364007	0.0456568	0.231246
MTF2	9.98688	13.2943	0.412705	0.0456568	0.231246
MUL1	17.235	20.7828	0.270053	0.0456568	0.231246
MYDGF	148.157	201.026	0.440255	0.0456568	0.231246
NAALAD2	2.69951	0.604143	-2.15974	0.0456568	0.231246
NDUFB6	39.0459	55.6321	0.510744	0.0456568	0.231246
NHLRC1	2.49655	1.60269	-0.639441	0.0456568	0.231246
NMNAT2	1.69418	1.05237	-0.686944	0.0456568	0.231246
OXCT2	0.892479	0.423358	-1.07594	0.0456568	0.231246
P3H3	11.9631	7.68878	-0.637771	0.0456568	0.231246
PARVA	15.3598	11.5966	-0.405453	0.0456568	0.231246
PEX6	8.62506	5.84896	-0.560355	0.0456568	0.231246
PGK1	146.783	191.562	0.384125	0.0456568	0.231246
PLXDC1	7.91911	3.99117	-0.988528	0.0456568	0.231246
POLR1H	44.2129	52.7588	0.254946	0.0456568	0.231246
PP2D1	0.263156	0.080887	-1.70194	0.0456568	0.231246
PPP1R14B	95.6426	143.35	0.583816	0.0456568	0.231246
PRRX2	7.02599	2.63706	-1.41377	0.0456568	0.231246
PSMD13	109.591	134.734	0.297981	0.0456568	0.231246
RHBDF2	11.4371	15.8499	0.470743	0.0456568	0.231246
RPL41	3134.45	4241.18	0.436251	0.0456568	0.231246
RRBP1	139.301	82.6434	-0.753239	0.0456568	0.231246
SAV1	16.4981	22.8416	0.469363	0.0456568	0.231246
SHFL	22.6804	31.6161	0.479214	0.0456568	0.231246
SMARCD3	9.09742	6.16585	-0.561159	0.0456568	0.231246
SP140	5.23261	6.08048	0.216653	0.0456568	0.231246
TMEM161B	8.48245	11.5348	0.44344	0.0456568	0.231246
TMEM169	0.460065	0.402834	-0.191652	0.0456568	0.231246
TMEM233	0.61794	0.290302	-1.08991	0.0456568	0.231246
TPCN2	5.94793	3.86224	-0.622951	0.0456568	0.231246
TPST1	15.447	10.2358	-0.593696	0.0456568	0.231246
WDFY3	5.83178	3.86032	-0.595214	0.0456568	0.231246
WDR6	29.988	35.8612	0.258042	0.0456568	0.231246
ZBP1	6.76236	8.0185	0.245807	0.0456568	0.231246
ZNF385C	0.832288	0.745205	-0.159445	0.0456568	0.231246
ZNF410	27.2247	30.6143	0.169289	0.0456568	0.231246
MAB21L3	0.197375	0.0839376	-1.23355	0.0452803	0.231246
MYL3	1.04516	0.473699	-1.14168	0.0452803	0.231246
SCN2A	2.50971	0.0956531	-4.71357	0.0452803	0.231246
CDX1	16.8438	9.58193	-0.813829	0.0452165	0.231246
CCR3	1.71909	2.15299	0.324692	0.0439178	0.230345
CFAP20DC	1.83809	0.660401	-1.47679	0.0439178	0.230345
DDX11-AS1	0.760247	0.900929	0.244944	0.0439178	0.230345
LOC100506411	1.61179	2.63474	0.708998	0.0439178	0.230345
LOC389641	3.76126	5.21797	0.472275	0.0439178	0.230345
PRKAA2	0.853528	0.49415	-0.78849	0.0439178	0.230345
SPIB	6.92667	1.42824	-2.27793	0.0439178	0.230345
UGDH-AS1	1.09704	0.750834	-0.547052	0.0439178	0.230345
FAM218A	0.344359	0.147088	-1.22724	0.0438969	0.230345
FAM90A1	2.21954	0.380642	-2.54375	0.0438969	0.230345
LINC01146	0.847635	1.23443	0.542327	0.0438969	0.230345
USP32P2	1.15884	0.713961	-0.698764	0.0438969	0.230345
ZNF236-DT	0.755422	0.994995	0.397406	0.0438969	0.230345
KRT20	138.571	28.0827	-2.30287	0.0438552	0.230345
RNVU1-32	0.124262	0.139231	0.164104	0.0438552	0.230345
AASDHPPT	17.0425	21.9882	0.367595	0.0428276	0.225951
ADAMTS10	4.11003	2.57925	-0.672194	0.0428276	0.225951
ALCAM	21.2049	30.3151	0.515642	0.0428276	0.225951
APOL1	87.6145	168.567	0.944083	0.0428276	0.225951
ARHGEF25	7.73808	5.2958	-0.547128	0.0428276	0.225951
BANK1	4.64878	2.09237	-1.15171	0.0428276	0.225951
BTN2A2	8.07157	12.2927	0.606885	0.0428276	0.225951
CARD19	30.4376	44.3298	0.542422	0.0428276	0.225951
CBR3	9.82	13.6677	0.476977	0.0428276	0.225951
CMC1	13.6681	17.9235	0.391037	0.0428276	0.225951
COL3A1	666.52	286.361	-1.21881	0.0428276	0.225951
COQ8A	34.0435	23.8294	-0.514635	0.0428276	0.225951
CSTF3	17.3704	20.9618	0.271132	0.0428276	0.225951
CYB561D1	6.63544	5.64605	-0.23295	0.0428276	0.225951
DAGLA	2.86222	1.63356	-0.809117	0.0428276	0.225951
DALRD3	20.1342	27.8555	0.468317	0.0428276	0.225951
DCAF16	9.35775	11.7547	0.329007	0.0428276	0.225951
DERL2	19.4999	25.6574	0.395909	0.0428276	0.225951
DPM2	41.5734	56.3973	0.439964	0.0428276	0.225951
DYNLT1	145.29	207.485	0.514069	0.0428276	0.225951
EIF3G	152.919	188.895	0.304822	0.0428276	0.225951
EIF4E	39.9584	51.4873	0.365719	0.0428276	0.225951
ELOC	46.3062	59.7424	0.367548	0.0428276	0.225951
ERO1A	44.7714	70.1706	0.648288	0.0428276	0.225951
FCGR1B	3.64321	5.00053	0.456869	0.0428276	0.225951
FOSL2	41.0655	25.5308	-0.685687	0.0428276	0.225951
HACD1	2.74507	5.72327	1.06	0.0428276	0.225951
HAGHL	5.39706	11.5859	1.10213	0.0428276	0.225951
HLA-DMB	62.005	143.043	1.206	0.0428276	0.225951
HUWE1	33.1219	18.0908	-0.872533	0.0428276	0.225951
IRF8	28.3272	40.6213	0.520049	0.0428276	0.225951
ITPR2	7.04343	3.95907	-0.831118	0.0428276	0.225951
KIF18A	4.04198	5.99207	0.567993	0.0428276	0.225951
KIT	5.63165	4.05934	-0.472313	0.0428276	0.225951
KLHL4	0.346523	0.170017	-1.02727	0.0428276	0.225951
LACC1	6.7865	4.4861	-0.597206	0.0428276	0.225951
LLGL1	8.29184	11.2313	0.437757	0.0428276	0.225951
LRRC6	3.90379	1.57155	-1.31269	0.0428276	0.225951
LRRC75B	9.83163	4.88085	-1.0103	0.0428276	0.225951
MAP4K3	18.0844	13.3979	-0.432736	0.0428276	0.225951
MED12	9.99639	5.65711	-0.821341	0.0428276	0.225951
MESD	23.7716	30.8074	0.374037	0.0428276	0.225951
MIER2	7.70045	10.4915	0.44621	0.0428276	0.225951
MRPL18	70.5425	89.7117	0.346803	0.0428276	0.225951
MRPL46	27.6104	35.1633	0.348856	0.0428276	0.225951
MRPL58	31.686	39.5757	0.320767	0.0428276	0.225951
MRPS26	58.9028	75.1736	0.35189	0.0428276	0.225951
MTND1P23	258.901	100.605	-1.36369	0.0428276	0.225951
MTSS1	12.5251	8.07372	-0.633522	0.0428276	0.225951
MYL12B	648.763	787.872	0.280268	0.0428276	0.225951
ND2	9761.16	6632.28	-0.557548	0.0428276	0.225951
NFATC4	6.82169	3.71288	-0.877592	0.0428276	0.225951
NFE2L3	22.2814	35.6608	0.678498	0.0428276	0.225951
NHS	3.36926	1.814	-0.893253	0.0428276	0.225951
NUDT16	15.7243	11.9325	-0.398101	0.0428276	0.225951
NXPH4	2.8941	3.2075	0.148335	0.0428276	0.225951
OR51E1	22.0243	0.660097	-5.06027	0.0428276	0.225951
PCED1B	3.73273	10.1578	1.44429	0.0428276	0.225951
PCGF6	5.91113	7.82419	0.404508	0.0428276	0.225951
PELATON	4.59888	6.01674	0.387701	0.0428276	0.225951
PHGR1	473.238	112.306	-2.07513	0.0428276	0.225951
PHYH	50.7549	29.6573	-0.77516	0.0428276	0.225951
PIK3IP1	21.5107	16.9136	-0.346872	0.0428276	0.225951
PLA2G15	10.8891	17.2484	0.663582	0.0428276	0.225951
POU2F2	2.37265	1.40534	-0.755577	0.0428276	0.225951
PRR22	1.18409	2.08216	0.814295	0.0428276	0.225951
PSMD7	91.9825	117.445	0.352554	0.0428276	0.225951
PTRH2	25.5971	33.2789	0.378628	0.0428276	0.225951
RANGAP1	41.5688	49.7214	0.258364	0.0428276	0.225951
RASA3	12.7223	7.66846	-0.730354	0.0428276	0.225951
RCOR2	3.5563	2.61923	-0.441233	0.0428276	0.225951
RERE	24.8078	14.6073	-0.764104	0.0428276	0.225951
RPA3	22.692	30.867	0.443885	0.0428276	0.225951
SAMHD1	55.281	74.392	0.428364	0.0428276	0.225951
SH2D1A	2.97485	4.06205	0.449391	0.0428276	0.225951
SNRPA1	56.3686	74.4449	0.401282	0.0428276	0.225951
SNRPC	119.955	155.746	0.376699	0.0428276	0.225951
SREBF1	30.2779	45.1763	0.577302	0.0428276	0.225951
SRP19	36.2502	45.7637	0.336215	0.0428276	0.225951
STK17A	13.9809	18.6757	0.417705	0.0428276	0.225951
SUDS3	16.9262	21.11	0.31867	0.0428276	0.225951
TRIM7	5.77595	13.1508	1.18702	0.0428276	0.225951
TSC2	21.9281	13.4491	-0.705266	0.0428276	0.225951
TUBA1C	218.416	254.486	0.220512	0.0428276	0.225951
USF3	3.24854	2.13069	-0.608472	0.0428276	0.225951
VPS9D1	6.47662	7.52979	0.21737	0.0428276	0.225951
WDR55	16.19	21.3374	0.398281	0.0428276	0.225951
ZC3HC1	10.003	12.4566	0.316479	0.0428276	0.225951
ZEB2-AS1	0.611276	0.201642	-1.60003	0.0428276	0.225951
ZNF419	4.74753	2.86854	-0.726861	0.0428276	0.225951
CCR6	4.16397	2.03626	-1.03203	0.04259	0.225951
MEGF10	0.496905	0.0379903	-3.70927	0.0425286	0.225951
MKX	0.78649	0.472123	-0.736266	0.0425286	0.225951
H3C8	1.71878	0.458111	-1.90762	0.0412964	0.225951
KDM7A-DT	6.6538	4.60604	-0.530652	0.0412964	0.225951
SNORA3B	1.89829	2.63419	0.472654	0.0412964	0.225951
HMGB3P29	0.258256	0.309088	0.25922	0.0412763	0.225951
LINC02432	2.19559	0.608335	-1.85167	0.0412763	0.225951
MEF2C-AS1	1.11016	0.282371	-1.9751	0.0412763	0.225951
TTC23L-AS1	1.37096	0.588219	-1.22076	0.0412763	0.225951
WSCD2	0.935349	0.610994	-0.614345	0.0412763	0.225951
PCDHA7	0.294554	0.0868602	-1.76177	0.0412362	0.225951
ACVRL1	16.973	10.1831	-0.737068	0.0401438	0.220725
ADO	10.5346	12.9792	0.301063	0.0401438	0.220725
AFAP1L1	5.23495	2.54336	-1.04144	0.0401438	0.220725
ANKRD37	8.22633	15.9849	0.958393	0.0401438	0.220725
APBA3	10.0341	11.7899	0.232637	0.0401438	0.220725
ASB6	9.83847	12.9312	0.394355	0.0401438	0.220725
BABAM2	26.8632	20.4073	-0.396545	0.0401438	0.220725
BAG2	3.82759	6.50646	0.765435	0.0401438	0.220725
BARX1	10.1128	5.75456	-0.813405	0.0401438	0.220725
C6orf89	29.3721	21.253	-0.466778	0.0401438	0.220725
CCDC78	1.01753	1.91719	0.91392	0.0401438	0.220725
CD9	247.966	353.555	0.511791	0.0401438	0.220725
CDC20	33.9257	48.6014	0.518618	0.0401438	0.220725
CDC45	10.983	16.9948	0.629814	0.0401438	0.220725
CDKN2AIPNL	19.5441	25.7047	0.395301	0.0401438	0.220725
CELSR3	2.10779	2.44433	0.213713	0.0401438	0.220725
CEPT1	25.1623	31.4034	0.319661	0.0401438	0.220725
CNN2	75.9869	131.747	0.793949	0.0401438	0.220725
CTDNEP1	76.2325	92.8457	0.284429	0.0401438	0.220725
CYSRT1	1.17142	2.86399	1.28976	0.0401438	0.220725
DAPK1	20.3736	14.7164	-0.46927	0.0401438	0.220725
DNAJC25	7.18144	11.8079	0.717408	0.0401438	0.220725
DUS4L	4.33391	5.4617	0.33368	0.0401438	0.220725
EFS	3.09102	1.63438	-0.919337	0.0401438	0.220725
ELAC2	26.7894	28.9821	0.113504	0.0401438	0.220725
ENO1	787.364	1037.18	0.397561	0.0401438	0.220725
ETHE1	78.3331	112.722	0.525078	0.0401438	0.220725
FAM120B	12.1095	8.30322	-0.5444	0.0401438	0.220725
FAM177A1	48.2164	59.3314	0.29927	0.0401438	0.220725
FBLN2	19.5519	5.31027	-1.88045	0.0401438	0.220725
FCER1G	110.708	150.062	0.438795	0.0401438	0.220725
FKBP3	61.5015	79.1925	0.364742	0.0401438	0.220725
FMO4	4.35031	2.95201	-0.559424	0.0401438	0.220725
GAS8	10.6019	13.6488	0.364459	0.0401438	0.220725
GMPS	13.6965	16.9327	0.306004	0.0401438	0.220725
GNAZ	2.73946	1.69562	-0.692077	0.0401438	0.220725
GPR141	1.46424	1.61923	0.145155	0.0401438	0.220725
GRHPR	85.8496	116.556	0.441141	0.0401438	0.220725
GUCY1A1	7.84199	3.83231	-1.03301	0.0401438	0.220725
GZMK	6.62692	11.0429	0.736714	0.0401438	0.220725
H3-3B	401.593	488.444	0.282462	0.0401438	0.220725
HECTD1	30.4079	22.0192	-0.465684	0.0401438	0.220725
HGSNAT	17.6903	14.1561	-0.321539	0.0401438	0.220725
IFT140	7.4661	4.51837	-0.724552	0.0401438	0.220725
IL21R	1.83342	2.70523	0.561212	0.0401438	0.220725
IL2RB	6.92772	10.0172	0.532027	0.0401438	0.220725
INPP5A	14.6514	11.5122	-0.347878	0.0401438	0.220725
ITGA1	18.8585	11.161	-0.75674	0.0401438	0.220725
ITPK1	29.3869	38.7701	0.399772	0.0401438	0.220725
KCNE4	4.88506	2.73302	-0.837878	0.0401438	0.220725
KL	0.984315	0.682187	-0.528953	0.0401438	0.220725
LOC101927178	48.2164	59.3314	0.29927	0.0401438	0.220725
LOC102724238	0.961293	0.494185	-0.959924	0.0401438	0.220725
LOC84214	0.328272	0.183218	-0.841333	0.0401438	0.220725
LRP1	26.3744	13.0526	-1.0148	0.0401438	0.220725
MED18	16.9279	21.0066	0.311437	0.0401438	0.220725
MGA	6.229	4.10631	-0.601157	0.0401438	0.220725
MROH8	0.826682	1.01082	0.290127	0.0401438	0.220725
MRPL9	52.7867	67.7012	0.359008	0.0401438	0.220725
MUC3A	17.1391	8.02637	-1.09447	0.0401438	0.220725
MYZAP	8.76989	5.15466	-0.766682	0.0401438	0.220725
NAA20	90.6532	104.505	0.205149	0.0401438	0.220725
NETO2	6.15322	2.16191	-1.50904	0.0401438	0.220725
NR3C1	14.3122	9.61292	-0.574197	0.0401438	0.220725
PCDHAC2	0.701453	0.451099	-0.636903	0.0401438	0.220725
PLEKHA4	12.6259	16.2014	0.359732	0.0401438	0.220725
PRIM1	12.3783	16.9061	0.449728	0.0401438	0.220725
PSMG1	27.8655	36.2986	0.381436	0.0401438	0.220725
PWP1	30.9385	36.3711	0.233388	0.0401438	0.220725
RABEPK	18.6237	30.1367	0.694378	0.0401438	0.220725
RAMP2	51.0175	23.4311	-1.12257	0.0401438	0.220725
RELB	20.484	24.9351	0.283677	0.0401438	0.220725
RHOV	3.38324	14.2508	2.07457	0.0401438	0.220725
RNF144A	4.64654	2.48181	-0.904762	0.0401438	0.220725
RPL29	1186.92	1718.45	0.533885	0.0401438	0.220725
SBF2	10.1703	6.45453	-0.655972	0.0401438	0.220725
SERPINB5	36.249	102.353	1.49754	0.0401438	0.220725
SGPL1	17.8365	22.2583	0.319506	0.0401438	0.220725
SLC25A21-AS1	1.34841	0.649659	-1.0535	0.0401438	0.220725
SLIT2	2.11151	0.638992	-1.7244	0.0401438	0.220725
SNORA40	0.705914	0.0219201	-5.00917	0.0401438	0.220725
SNX6	42.7222	55.0409	0.365517	0.0401438	0.220725
TAFA5	3.25852	1.33089	-1.29183	0.0401438	0.220725
TECPR1	7.86573	6.50552	-0.273917	0.0401438	0.220725
TFB1M	7.63007	9.73402	0.351339	0.0401438	0.220725
TIMM17B	43.5545	53.8949	0.307325	0.0401438	0.220725
TM2D2	27.847	42.0729	0.595368	0.0401438	0.220725
TMEM128	19.6119	26.4197	0.429884	0.0401438	0.220725
TRAPPC1	88.4102	99.3876	0.168852	0.0401438	0.220725
TVP23C	8.96235	12.9061	0.526102	0.0401438	0.220725
WRAP73	18.8381	22.4981	0.25615	0.0401438	0.220725
ZNF274	12.1954	9.33321	-0.38589	0.0401438	0.220725
ZNF420	3.20665	2.40182	-0.416941	0.0401438	0.220725
ZNF667	0.523609	0.312624	-0.744062	0.0401438	0.220725
ZNF75A	10.3157	7.87864	-0.388823	0.0401438	0.220725
GFI1B	0.607058	0.154806	-1.97137	0.0400362	0.220725
ASIC3	0.632852	0.942614	0.574801	0.0388087	0.220725
MAP4K3-DT	10.6842	8.7804	-0.283121	0.0388087	0.220725
PTPRCAP	14.7064	22.7894	0.631912	0.0388087	0.220725
SYNGR3	1.57161	3.04147	0.95252	0.0388087	0.220725
IL12A	0.852404	0.545599	-0.643695	0.0387895	0.220725
CXorf65	0.100418	0.181858	0.856785	0.0387509	0.220725
ACTG2	43.4211	29.4626	-0.559514	0.0375998	0.215749
ATP5PF	176.717	209.865	0.248022	0.0375998	0.215749
ATP6V1G1	99.3714	125.396	0.335593	0.0375998	0.215749
BNIP1	12.1788	15.1413	0.314117	0.0375998	0.215749
CD93	31.574	12.976	-1.28289	0.0375998	0.215749
CDKL5	2.62667	1.28904	-1.02694	0.0375998	0.215749
CIART	4.6426	3.99983	-0.214992	0.0375998	0.215749
CKAP2	15.1115	20.0572	0.408478	0.0375998	0.215749
CNTNAP3	1.0151	0.342666	-1.56675	0.0375998	0.215749
COL12A1	49.3924	13.0989	-1.91484	0.0375998	0.215749
COL16A1	24.9773	9.94319	-1.32883	0.0375998	0.215749
CRIP2	88.0333	51.8905	-0.762579	0.0375998	0.215749
DBNDD2	64.9198	84.3171	0.377167	0.0375998	0.215749
DLG4	4.3069	3.28197	-0.39209	0.0375998	0.215749
DNM1	8.9423	3.67878	-1.28142	0.0375998	0.215749
DOK2	9.46	13.4341	0.505992	0.0375998	0.215749
DTX4	20.9091	14.4525	-0.532811	0.0375998	0.215749
DTYMK	39.7423	60.2212	0.599598	0.0375998	0.215749
EED	20.5671	24.3239	0.242037	0.0375998	0.215749
EIF4A1P2	0.297563	0.403176	0.438213	0.0375998	0.215749
FAM50B	5.60441	3.56762	-0.6516	0.0375998	0.215749
FERMT2	20.7309	13.8503	-0.58186	0.0375998	0.215749
FLT1	18.9672	8.93152	-1.08653	0.0375998	0.215749
GCA	24.5164	32.2513	0.395608	0.0375998	0.215749
GGT5	22.6007	13.655	-0.726943	0.0375998	0.215749
GLI2	1.28375	0.909584	-0.497083	0.0375998	0.215749
GPN1	32.3377	41.13	0.346973	0.0375998	0.215749
GRPEL1	21.3124	27.5146	0.368501	0.0375998	0.215749
HK2	21.9438	31.0978	0.502998	0.0375998	0.215749
ICAM1	52.3188	100	0.934604	0.0375998	0.215749
IL12RB1	4.11191	5.9482	0.532645	0.0375998	0.215749
ILKAP	24.8584	29.6512	0.254361	0.0375998	0.215749
ITM2A	55.4515	26.9418	-1.04138	0.0375998	0.215749
KBTBD7	4.48828	3.00249	-0.580003	0.0375998	0.215749
KIF3B	23.5358	18.477	-0.349125	0.0375998	0.215749
KIFC2	9.8566	16.1132	0.709077	0.0375998	0.215749
KNSTRN	15.9739	22.1275	0.470123	0.0375998	0.215749
L1CAM	2.79659	0.664457	-2.07342	0.0375998	0.215749
LINC00662	5.37051	3.12761	-0.779999	0.0375998	0.215749
MAD2L2	31.2331	37.5095	0.264183	0.0375998	0.215749
MANF	126.518	173.438	0.455081	0.0375998	0.215749
MAP10	1.59533	1.00523	-0.666328	0.0375998	0.215749
MTFMT	5.57022	7.09803	0.349683	0.0375998	0.215749
MUC12	5.92205	2.21796	-1.41687	0.0375998	0.215749
MZT2B	131.351	177.915	0.437759	0.0375998	0.215749
NR0B2	15.0302	6.63607	-1.17947	0.0375998	0.215749
OCIAD2	122.16	173.622	0.50718	0.0375998	0.215749
PCDHB17P	0.384984	0.0676703	-2.5082	0.0375998	0.215749
PCDHGB5	1.91419	0.793682	-1.2701	0.0375998	0.215749
PEG3	0.533184	0.245654	-1.11801	0.0375998	0.215749
PHC2	49.8728	63.692	0.352858	0.0375998	0.215749
PLCL1	1.17593	0.725356	-0.697045	0.0375998	0.215749
PMPCA	30.5048	42.8083	0.488852	0.0375998	0.215749
PPP2R2A	23.7507	31.171	0.392233	0.0375998	0.215749
PSMA2	76.974	108.286	0.4924	0.0375998	0.215749
PTRH1	11.776	18.0475	0.615948	0.0375998	0.215749
RAD51AP1	11.2553	17.1051	0.603831	0.0375998	0.215749
RPS2P55	2.52972	3.85315	0.607062	0.0375998	0.215749
SCIMP	3.56413	5.53502	0.635039	0.0375998	0.215749
SH2D3A	15.2213	23.2003	0.60805	0.0375998	0.215749
SHPK	5.67013	7.81177	0.462269	0.0375998	0.215749
SLC16A14	2.48685	1.49619	-0.733029	0.0375998	0.215749
SMNDC1	12.9692	18.9015	0.543409	0.0375998	0.215749
SNHG15	18.1585	26.0234	0.519165	0.0375998	0.215749
STARD8	3.09688	1.89541	-0.70831	0.0375998	0.215749
STRAP	99.2532	119.939	0.273121	0.0375998	0.215749
SUMO2	108.426	133.577	0.300959	0.0375998	0.215749
TLE6	2.06545	3.5855	0.795718	0.0375998	0.215749
TOGARAM1	4.25566	3.5559	-0.25917	0.0375998	0.215749
TRPC1	1.51221	1.16719	-0.373612	0.0375998	0.215749
TSNARE1	10.6658	6.88183	-0.632131	0.0375998	0.215749
TSR1	17.554	22.6226	0.365963	0.0375998	0.215749
VLDLR	3.64143	1.8951	-0.942229	0.0375998	0.215749
YIPF1	29.5958	41.6701	0.49362	0.0375998	0.215749
ZNF205	8.27496	11.5563	0.481852	0.0375998	0.215749
ATP13A4	5.45752	2.07891	-1.39242	0.0364496	0.215749
CACNA1C-AS1	0.312124	0.0735229	-2.08586	0.0364496	0.215749
KLK10	11.3614	115.833	3.34984	0.0364496	0.215749
KY	0.449254	0.215738	-1.05825	0.0364496	0.215749
PCDHGA4	0.493534	0.356567	-0.468973	0.0364496	0.215749
SYNDIG1	1.62523	1.01787	-0.675096	0.0364496	0.215749
THCAT158	0.446255	0.201845	-1.14463	0.0364311	0.215749
FAM153CP	0.844008	0.0911586	-3.21081	0.0363941	0.215749
PRIMA1	1.19332	0.446509	-1.41822	0.0363941	0.215749
ZNF497	0.654111	1.30436	0.995731	0.0363941	0.215749
IMPG2	0.158622	0.0474749	-1.74036	0.0353166	0.210473
SPECC1L-ADORA2A	1.60729	0.484973	-1.72865	0.0353166	0.210473
ACOT7	38.6216	51.7546	0.42228	0.0351902	0.209906
ADCY4	5.53461	3.02898	-0.86965	0.0351902	0.209906
ALG1L	6.62123	3.097	-1.09623	0.0351902	0.209906
AMOTL1	6.70747	3.85483	-0.799101	0.0351902	0.209906
ANLN	16.7574	26.2939	0.649927	0.0351902	0.209906
APOL6	15.0818	22.1703	0.555815	0.0351902	0.209906
ARHGEF26	1.91475	1.248	-0.61754	0.0351902	0.209906
ARPC2	342.099	397.453	0.216367	0.0351902	0.209906
BCAS3	8.95154	5.41969	-0.723926	0.0351902	0.209906
C1QBP	132.385	185.191	0.484267	0.0351902	0.209906
CCNA2	17.8463	26.6611	0.57911	0.0351902	0.209906
CD83	14.6895	15.6305	0.0895738	0.0351902	0.209906
CDCP1	14.7555	35.2967	1.25828	0.0351902	0.209906
CDH23	0.925857	0.29974	-1.62708	0.0351902	0.209906
CHST2	6.54304	3.83228	-0.771757	0.0351902	0.209906
CISD2	14.0494	19.4501	0.469273	0.0351902	0.209906
CKS2	96.143	160.281	0.737347	0.0351902	0.209906
CLUAP1	6.38686	10.3835	0.701113	0.0351902	0.209906
CNDP2	70.0919	98.3681	0.488943	0.0351902	0.209906
CNP	32.2705	35.8952	0.153573	0.0351902	0.209906
DCK	19.1934	24.7584	0.367309	0.0351902	0.209906
DCLRE1B	4.01965	5.53368	0.46117	0.0351902	0.209906
DCP2	6.86096	9.06339	0.401641	0.0351902	0.209906
DRAP1	92.1901	128.299	0.47682	0.0351902	0.209906
DUS4L-BCAP29	10.3227	12.5016	0.276287	0.0351902	0.209906
EBPL	42.9925	60.9891	0.504466	0.0351902	0.209906
ENTPD1	11.8201	7.62961	-0.631558	0.0351902	0.209906
FAM124B	1.34904	0.705535	-0.935148	0.0351902	0.209906
FAM171B	2.57481	1.89306	-0.443748	0.0351902	0.209906
FANCG	11.4234	17.8551	0.644347	0.0351902	0.209906
FGD6	4.61305	7.42803	0.687258	0.0351902	0.209906
FHOD3	1.24036	0.946907	-0.389463	0.0351902	0.209906
FZD8	5.37547	2.92954	-0.875717	0.0351902	0.209906
GNB2	149.058	185.555	0.315974	0.0351902	0.209906
HAUS3	5.25437	5.9042	0.168224	0.0351902	0.209906
HDAC3	37.6827	47.5114	0.334372	0.0351902	0.209906
HEATR3	8.60336	10.6059	0.301888	0.0351902	0.209906
HGF	4.9441	2.29368	-1.10804	0.0351902	0.209906
HMBS	23.828	29.5766	0.311796	0.0351902	0.209906
HNRNPDL	87.4999	112.184	0.358518	0.0351902	0.209906
HRAS	24.4518	33.7316	0.464159	0.0351902	0.209906
IL15	3.99584	5.59594	0.485881	0.0351902	0.209906
IMP4	44.5053	60.1334	0.434192	0.0351902	0.209906
JCAD	7.09674	3.40824	-1.05813	0.0351902	0.209906
JUN	53.6893	71.2889	0.409043	0.0351902	0.209906
KIF2C	15.6877	22.3573	0.511105	0.0351902	0.209906
LMNB1	36.4777	51.0784	0.485697	0.0351902	0.209906
LSM7	88.3186	116.996	0.40567	0.0351902	0.209906
MAP1LC3B2	2.31844	2.99381	0.368832	0.0351902	0.209906
MARVELD3	11.404	18.0071	0.659021	0.0351902	0.209906
MFF-DT	0.525843	0.28992	-0.858978	0.0351902	0.209906
MRPL34	64.0459	73.887	0.206216	0.0351902	0.209906
MRPS6	38.9076	53.3877	0.456456	0.0351902	0.209906
MTFP1	28.7581	36.9587	0.361945	0.0351902	0.209906
NBEA	1.31633	0.547042	-1.2668	0.0351902	0.209906
NCBP3	7.3458	9.42145	0.359029	0.0351902	0.209906
NCOA1	10.6802	8.28044	-0.367159	0.0351902	0.209906
NIP7	18.6436	28.1336	0.593614	0.0351902	0.209906
PARP14	28.3532	43.449	0.615813	0.0351902	0.209906
PCBP4	16.2188	28.8816	0.832482	0.0351902	0.209906
PDE1A	4.95349	2.37072	-1.06312	0.0351902	0.209906
PLEKHA1	11.9079	8.90463	-0.419293	0.0351902	0.209906
PRPF40A	23.9353	30.9081	0.368842	0.0351902	0.209906
PRSS35	1.3914	0.453329	-1.61791	0.0351902	0.209906
PSMD9	38.7632	49.2454	0.345301	0.0351902	0.209906
PTGDS	43.058	20.118	-1.0978	0.0351902	0.209906
PTPN22	3.79845	5.08537	0.420942	0.0351902	0.209906
PUM3	23.5525	33.5815	0.511785	0.0351902	0.209906
RAPGEF5	7.87547	5.19951	-0.598992	0.0351902	0.209906
RCC1	33.3543	53.6545	0.685826	0.0351902	0.209906
RFC3	14.2579	20.1181	0.496732	0.0351902	0.209906
RORA	4.83422	2.31801	-1.06039	0.0351902	0.209906
RPS2	1909.36	2819.04	0.562111	0.0351902	0.209906
RRP7A	17.993	24.6727	0.45548	0.0351902	0.209906
SHB	6.35181	10.5664	0.734243	0.0351902	0.209906
SLC22A18AS	2.9932	1.73499	-0.786758	0.0351902	0.209906
SLC25A39	118.64	143.439	0.27385	0.0351902	0.209906
SLC25A53	4.35741	3.60423	-0.273779	0.0351902	0.209906
SLC30A4	2.04006	1.3641	-0.580663	0.0351902	0.209906
SPINT2	425.525	762.517	0.841526	0.0351902	0.209906
STAT2	30.1493	44.1581	0.550555	0.0351902	0.209906
TCF21	11.4412	5.04719	-1.18069	0.0351902	0.209906
TEAD4	14.3677	22.6601	0.657324	0.0351902	0.209906
TMA16	16.3548	21.1845	0.373293	0.0351902	0.209906
TMEM62	20.7148	32.2608	0.639121	0.0351902	0.209906
TMEM87A	42.82	59.7743	0.481241	0.0351902	0.209906
TNFRSF18	5.82235	10.1864	0.806963	0.0351902	0.209906
TNFSF13B	7.76607	12.876	0.729431	0.0351902	0.209906
TTI2	7.68508	9.9764	0.37646	0.0351902	0.209906
TUBB2B	18.2699	14.5125	-0.332168	0.0351902	0.209906
U2AF1L5	44.9845	61.0026	0.439441	0.0351902	0.209906
UBE2F	33.3575	44.2458	0.407527	0.0351902	0.209906
UGT1A6	22.8399	12.4631	-0.873897	0.0351902	0.209906
VRK1	16.5684	25.7233	0.634642	0.0351902	0.209906
WTAPP1	0.694149	0.389633	-0.833129	0.0351902	0.209906
ZKSCAN4	2.24708	1.72171	-0.384208	0.0351902	0.209906
ZNF282	11.0926	13.984	0.334182	0.0351902	0.209906
C16orf46	0.521155	0.762383	0.548804	0.0342137	0.209906
ERICH5	7.1075	3.66077	-0.957195	0.0342137	0.209906
LOC101927402	0.552284	0.351222	-0.653029	0.0342137	0.209906
ATRNL1	0.822884	0.299987	-1.45579	0.034196	0.209906
ESYT3	1.13716	0.503636	-1.17498	0.034196	0.209906
LPAR3	0.565524	0.317134	-0.834495	0.034196	0.209906
KRBOX1	2.78782	1.23318	-1.17676	0.0341605	0.209906
SLC9A7P1	0.667973	0.390708	-0.773699	0.0331405	0.207255
GABRA2	0.990323	0.298184	-1.7317	0.0330884	0.207026
AFF1	12.3208	8.37727	-0.55654	0.0329099	0.206005
ARMT1	21.6847	32.305	0.575083	0.0329099	0.206005
AVPI1	16.5558	27.4524	0.729598	0.0329099	0.206005
BISPR	6.33844	8.38224	0.403208	0.0329099	0.206005
BTF3L4	21.7133	27.8789	0.36059	0.0329099	0.206005
BUB1	12.3866	17.041	0.460232	0.0329099	0.206005
CBX4	14.4736	21.1089	0.544429	0.0329099	0.206005
CCDC59	19.3522	23.7327	0.29438	0.0329099	0.206005
CCN3	9.46709	2.03625	-2.21701	0.0329099	0.206005
CD40	24.5614	36.6477	0.577327	0.0329099	0.206005
CFAP300	1.71372	1.06524	-0.685954	0.0329099	0.206005
CKS1B	76.4203	105.443	0.464429	0.0329099	0.206005
CNST	8.34548	6.78524	-0.298595	0.0329099	0.206005
DIPK1A	10.514	8.38015	-0.327271	0.0329099	0.206005
DSEL	1.54682	1.11384	-0.47377	0.0329099	0.206005
EMC1-AS1	0.95798	0.533442	-0.844664	0.0329099	0.206005
EMC7	77.4848	89.183	0.202856	0.0329099	0.206005
FAM166C	3.83924	2.57128	-0.578335	0.0329099	0.206005
GET1	20.1305	26.2542	0.383162	0.0329099	0.206005
GPIHBP1	1.40767	0.366488	-1.94147	0.0329099	0.206005
H2AC8	18.9337	2.22913	-3.0864	0.0329099	0.206005
H2AX	45.3287	72.627	0.680081	0.0329099	0.206005
HAUS8	7.83579	10.3069	0.395453	0.0329099	0.206005
HMCN1	2.00476	0.384641	-2.38184	0.0329099	0.206005
IL23R	0.359701	0.176802	-1.02466	0.0329099	0.206005
IL4I1	7.42175	13.4977	0.862884	0.0329099	0.206005
KDELR1	159.342	207.236	0.379154	0.0329099	0.206005
KIAA0232	10.2308	7.79229	-0.3928	0.0329099	0.206005
LCK	10.6946	20.4577	0.93576	0.0329099	0.206005
LLPH	8.55504	9.40211	0.136209	0.0329099	0.206005
LOC101928415	0.640544	0.314074	-1.02819	0.0329099	0.206005
LRRC8D	12.2125	16.5981	0.442656	0.0329099	0.206005
LYNX1	3.51881	1.09915	-1.6787	0.0329099	0.206005
MAGEH1	17.4057	11.3114	-0.621777	0.0329099	0.206005
MAPKAPK3	24.4819	34.5512	0.497021	0.0329099	0.206005
MCL1	125.477	157.531	0.328209	0.0329099	0.206005
MED21	16.6813	23.5255	0.495991	0.0329099	0.206005
MRTO4	31.5992	39.5076	0.322242	0.0329099	0.206005
NSUN3	4.73	3.57804	-0.402671	0.0329099	0.206005
NUDCD1	11.5868	17.0917	0.560818	0.0329099	0.206005
NUP62CL	3.77093	2.35109	-0.681592	0.0329099	0.206005
OLFML3	26.0787	12.8611	-1.01986	0.0329099	0.206005
OTX1	1.39199	2.37485	0.770684	0.0329099	0.206005
OVCA2	26.3775	36.1258	0.453719	0.0329099	0.206005
PABPN1	64.9449	73.4423	0.177396	0.0329099	0.206005
PACC1	6.05225	8.85535	0.549078	0.0329099	0.206005
PAG1	6.07345	3.80718	-0.673794	0.0329099	0.206005
PCDHGA9	1.18938	0.637342	-0.900072	0.0329099	0.206005
PDK2	15.1745	10.2222	-0.569945	0.0329099	0.206005
PHETA1	23.2246	14.5433	-0.675301	0.0329099	0.206005
PPM1N	2.42219	4.99799	1.04503	0.0329099	0.206005
PROM1	43.4494	20.6871	-1.07061	0.0329099	0.206005
RAB33A	1.84128	2.52439	0.455223	0.0329099	0.206005
RASIP1	6.90562	3.80705	-0.859099	0.0329099	0.206005
REXO2	59.2991	86.8408	0.550362	0.0329099	0.206005
RPL26L1	42.6211	57.3431	0.428052	0.0329099	0.206005
SERP2	3.32175	1.86124	-0.835682	0.0329099	0.206005
SIVA1	66.1794	84.5618	0.353622	0.0329099	0.206005
SLC14A1	2.32562	1.70016	-0.451944	0.0329099	0.206005
STON2	3.70831	1.91586	-0.952769	0.0329099	0.206005
SYNCRIP	55.4027	71.5132	0.368255	0.0329099	0.206005
TMEM94	18.3579	12.6916	-0.532522	0.0329099	0.206005
TNFRSF10B	28.1807	42.7288	0.600501	0.0329099	0.206005
TNFSF14	2.61111	5.35528	1.0363	0.0329099	0.206005
TPM2	227.032	146.099	-0.635949	0.0329099	0.206005
TTLL11	1.75301	1.33677	-0.391087	0.0329099	0.206005
UBA3	36.9111	45.2071	0.292494	0.0329099	0.206005
UST	3.98304	2.81598	-0.500232	0.0329099	0.206005
WIZ	10.6851	7.57361	-0.496551	0.0329099	0.206005
XAB2	18.8371	23.1253	0.295898	0.0329099	0.206005
ZNF704	3.65164	1.99581	-0.871571	0.0329099	0.206005
BOLA3-AS1	1.21269	0.704811	-0.782902	0.0320962	0.206005
KCNS1	0.353933	0.11894	-1.57324	0.0320792	0.206005
PPP2R2C	1.67287	0.770969	-1.11758	0.0310303	0.201083
TMEM249	0.304367	0.328554	0.110318	0.0310303	0.201083
ADH5	73.1839	90.5732	0.307558	0.0307535	0.199482
ADM2	3.86813	2.18821	-0.821884	0.0307535	0.199482
AKAP13	31.7282	14.5601	-1.12375	0.0307535	0.199482
ARHGEF6	8.86515	5.51972	-0.683551	0.0307535	0.199482
ATP2A3	60.2321	35.625	-0.757641	0.0307535	0.199482
BMF	9.13358	6.08893	-0.584992	0.0307535	0.199482
C9orf43	0.453108	0.555608	0.294213	0.0307535	0.199482
CASTOR3	7.71004	2.9591	-1.38158	0.0307535	0.199482
CCDC122	2.66767	2.01018	-0.408251	0.0307535	0.199482
CD53	76.4021	85.5312	0.162839	0.0307535	0.199482
CDC37L1	7.90593	10.7526	0.443677	0.0307535	0.199482
CIAPIN1	32.1398	41.0982	0.354715	0.0307535	0.199482
CIB2	9.73628	6.08786	-0.677437	0.0307535	0.199482
COLEC12	4.66097	1.27685	-1.86804	0.0307535	0.199482
CTSB	440.865	600.524	0.445885	0.0307535	0.199482
CXCR3	2.75817	5.12355	0.893434	0.0307535	0.199482
DIABLO	40.5252	50.5042	0.317586	0.0307535	0.199482
EFHD1	3.92937	2.73146	-0.524628	0.0307535	0.199482
ERGIC1	99.2473	73.5453	-0.432394	0.0307535	0.199482
EXOC3L4	6.22018	7.78738	0.32418	0.0307535	0.199482
FAHD2A	10.9502	12.6434	0.207434	0.0307535	0.199482
FAM161B	5.21746	2.684	-0.958962	0.0307535	0.199482
FBLIM1	45.3889	31.6427	-0.520467	0.0307535	0.199482
FCGR3A	57.0522	113.316	0.990002	0.0307535	0.199482
GINS3	5.8803	9.16273	0.639889	0.0307535	0.199482
GLMN	8.00692	10.9039	0.445521	0.0307535	0.199482
GOT1	34.4878	46.8729	0.442667	0.0307535	0.199482
GPR153	6.11169	2.53902	-1.2673	0.0307535	0.199482
HDAC2	29.4928	43.9276	0.574767	0.0307535	0.199482
HHLA3	5.13068	7.42894	0.534007	0.0307535	0.199482
HLA-A	1531.13	2960.75	0.951364	0.0307535	0.199482
IRF9	33.9118	57.9312	0.772553	0.0307535	0.199482
KCNT2	0.669815	0.525767	-0.34934	0.0307535	0.199482
KLRC2	1.07553	1.75652	0.707674	0.0307535	0.199482
LAMTOR5	129.1	161.265	0.320948	0.0307535	0.199482
LGMN	131.014	198.576	0.599969	0.0307535	0.199482
LIMCH1	7.82289	4.73611	-0.723999	0.0307535	0.199482
LIMS2	9.78156	6.19134	-0.659813	0.0307535	0.199482
MRPL41	88.2781	128.409	0.540624	0.0307535	0.199482
MRPS15	74.5196	89.5502	0.265077	0.0307535	0.199482
MT1F	28.9785	66.2873	1.19375	0.0307535	0.199482
NAALADL1	6.97728	2.89988	-1.26667	0.0307535	0.199482
NOC3L	9.70895	12.7172	0.38939	0.0307535	0.199482
NPR1	3.79124	1.61857	-1.22795	0.0307535	0.199482
NT5C	50.1236	59.1735	0.23946	0.0307535	0.199482
PBDC1	39.6718	26.9461	-0.558039	0.0307535	0.199482
PLXND1	29.8583	17.7159	-0.753091	0.0307535	0.199482
PNMA8B	0.613851	0.310605	-0.982807	0.0307535	0.199482
POLR1D	114.324	125.061	0.129502	0.0307535	0.199482
POSTN	223.307	198.492	-0.169952	0.0307535	0.199482
PPP1R1B	56.8175	31.9324	-0.831313	0.0307535	0.199482
PRMT5	41.1024	52.6682	0.35771	0.0307535	0.199482
PSMC1P1	5.95143	7.48896	0.331529	0.0307535	0.199482
PVR	21.6234	40.4739	0.904395	0.0307535	0.199482
RIMKLB	11.0032	4.20789	-1.38675	0.0307535	0.199482
RPP25L	20.5066	32.7342	0.674707	0.0307535	0.199482
RPUSD1	14.6753	19.2668	0.392726	0.0307535	0.199482
RPUSD2	5.35447	7.9481	0.569867	0.0307535	0.199482
RRP9	19.1658	27.4263	0.517025	0.0307535	0.199482
SARS1	90.6255	109.121	0.267939	0.0307535	0.199482
SCIN	6.04548	2.43147	-1.31403	0.0307535	0.199482
SFT2D1	79.6724	98.9987	0.31333	0.0307535	0.199482
SHPRH	4.37896	2.69719	-0.699129	0.0307535	0.199482
SLC25A30	5.36857	6.78035	0.336821	0.0307535	0.199482
SNCG	14.5062	6.14278	-1.2397	0.0307535	0.199482
SOD1	283.803	354.625	0.321405	0.0307535	0.199482
SPC24	5.34907	7.50214	0.488015	0.0307535	0.199482
STIM1	18.4247	14.4545	-0.350124	0.0307535	0.199482
TCEA1	61.3411	78.3519	0.353114	0.0307535	0.199482
TENM1	0.18565	0.130245	-0.51136	0.0307535	0.199482
TIGD7	3.40346	1.9813	-0.780552	0.0307535	0.199482
TMEM170A	7.43587	10.9538	0.558862	0.0307535	0.199482
TMEM200C	0.350697	0.227616	-0.623623	0.0307535	0.199482
TMEM50A	81.7221	100.256	0.294884	0.0307535	0.199482
TRAPPC2L	30.6139	38.4305	0.328066	0.0307535	0.199482
TRO	3.42637	2.11284	-0.697494	0.0307535	0.199482
U2AF1	40.91	54.3549	0.409958	0.0307535	0.199482
UBE2I	44.0064	53.466	0.280908	0.0307535	0.199482
UHRF2	15.586	28.1454	0.852648	0.0307535	0.199482
USHBP1	1.9293	1.09926	-0.811548	0.0307535	0.199482
USP9X	21.3279	13.0475	-0.708968	0.0307535	0.199482
UTRN	19.2473	9.5069	-1.01761	0.0307535	0.199482
VPS35L	13.634	9.15654	-0.574332	0.0307535	0.199482
XRCC2	1.92938	2.9141	0.594911	0.0307535	0.199482
ZEB1	13.9619	6.10264	-1.19399	0.0307535	0.199482
ZG16B	157.179	45.1235	-1.80045	0.0307535	0.199482
ZNF740	7.49903	8.79927	0.230681	0.0307535	0.199482
FAM66C	1.44282	0.330474	-2.12628	0.0300919	0.199482
MAGI2-AS3	5.00999	2.22649	-1.17003	0.0300919	0.199482
PLPP7	1.87797	0.703303	-1.41696	0.0300919	0.199482
LRRC10B	0.51566	0.348378	-0.565768	0.0300757	0.199482
RPL7AP10	0.404024	0.55187	0.449888	0.0300757	0.199482
A4GNT	17.1907	2.99166	-2.52261	0.0300431	0.199482
C11orf53	3.54597	1.63485	-1.11702	0.0300431	0.199482
KCNE1	0.283509	0.36861	0.378703	0.0300431	0.199482
PLA2G10	36.7312	16.1326	-1.18703	0.0291308	0.198045
FAM163A	0.511361	0.0730735	-2.80692	0.0290831	0.197821
ULK4P3	0.550203	0.12555	-2.1317	0.0290831	0.197821
AFG3L1P	6.83479	8.92943	0.385672	0.028716	0.195522
ALG10B	1.92545	1.08881	-0.822443	0.028716	0.195522
ANXA1	180.584	453.485	1.32838	0.028716	0.195522
ATG2B	4.93381	3.44857	-0.516703	0.028716	0.195522
CCNB1	41.2986	65.2325	0.659496	0.028716	0.195522
CCR1	13.5324	16.9618	0.325876	0.028716	0.195522
CNOT9	22.3763	28.313	0.339494	0.028716	0.195522
COX3	22983.5	16370.4	-0.48951	0.028716	0.195522
CREBBP	14.7585	7.39487	-0.996955	0.028716	0.195522
CSRNP2	7.2771	9.88441	0.441792	0.028716	0.195522
CYP4F12	14.4108	7.27883	-0.985371	0.028716	0.195522
DCTN3	50.8149	59.2658	0.22195	0.028716	0.195522
DQX1	6.08367	3.4105	-0.834959	0.028716	0.195522
FCGBP	69.2583	14.5689	-2.24909	0.028716	0.195522
FIGNL2	0.936608	0.317187	-1.56211	0.028716	0.195522
FREM1	1.31084	0.262717	-2.31891	0.028716	0.195522
GAS7	4.44291	2.61884	-0.762578	0.028716	0.195522
GLOD4	46.1622	61.9947	0.425433	0.028716	0.195522
HLA-DPA1	190.581	414.373	1.12053	0.028716	0.195522
HPF1	19.4933	25.92	0.411085	0.028716	0.195522
HSPB2	8.92884	2.45221	-1.86439	0.028716	0.195522
IL17D	1.24534	1.49726	0.265783	0.028716	0.195522
KLHDC4	14.4803	19.8603	0.455788	0.028716	0.195522
LAMC3	3.02806	1.12178	-1.4326	0.028716	0.195522
LMNTD2-AS1	1.38376	2.60015	0.91	0.028716	0.195522
LOC100507156	0.391641	0.324827	-0.269862	0.028716	0.195522
LRRC26	3.95316	10.4076	1.39656	0.028716	0.195522
MDH1	145.212	184.068	0.342084	0.028716	0.195522
METTL26	53.8113	73.2691	0.445296	0.028716	0.195522
MEX3D	9.02015	14.6037	0.695114	0.028716	0.195522
MREG	5.85711	7.59857	0.375539	0.028716	0.195522
MRPS34	89.8261	120.211	0.420364	0.028716	0.195522
MYO15B	19.711	11.4264	-0.786626	0.028716	0.195522
NAA38	67.3656	95.4782	0.503159	0.028716	0.195522
NDUFA12	94.597	122.283	0.370358	0.028716	0.195522
NDUFB2	194.417	244.693	0.331819	0.028716	0.195522
NOL7	48.1363	60.405	0.327543	0.028716	0.195522
NOVA1	1.18472	0.435893	-1.4425	0.028716	0.195522
OTULINL	5.8198	4.08894	-0.509243	0.028716	0.195522
PIN1	43.8122	53.7878	0.295946	0.028716	0.195522
PLEK2	39.0417	61.9637	0.666409	0.028716	0.195522
POLR2D	11.081	15.3447	0.469655	0.028716	0.195522
POLRMT	15.5075	19.1721	0.306037	0.028716	0.195522
PSMB7	152.181	203.78	0.421227	0.028716	0.195522
PTTG1	53.7101	79.9649	0.574175	0.028716	0.195522
RNU6-3P	1.72496	0.999441	-0.787371	0.028716	0.195522
RTL8B	5.16678	3.23891	-0.673758	0.028716	0.195522
SCAMP5	31.6284	15.0669	-1.06984	0.028716	0.195522
SGTA	33.3573	41.3692	0.310554	0.028716	0.195522
SMO	4.9288	4.29279	-0.199321	0.028716	0.195522
SMOC1	5.04426	1.96546	-1.35978	0.028716	0.195522
SPIN2A	1.9665	0.843695	-1.22084	0.028716	0.195522
SYNE1	9.50053	4.30691	-1.14136	0.028716	0.195522
THAP9-AS1	15.4885	26.4803	0.77372	0.028716	0.195522
TIE1	11.9352	5.90441	-1.01536	0.028716	0.195522
TIMM21	9.82635	12.5563	0.353684	0.028716	0.195522
TLNRD1	11.2497	14.5183	0.367994	0.028716	0.195522
TSHZ3	2.40936	1.66887	-0.529778	0.028716	0.195522
UBAC1	28.7175	38.4868	0.422435	0.028716	0.195522
UBE2C	84.6471	122.777	0.536506	0.028716	0.195522
USP1	23.8414	32.1877	0.433044	0.028716	0.195522
ZFPM1	6.11833	3.84556	-0.669942	0.028716	0.195522
ZNF23	3.43909	4.7534	0.466936	0.028716	0.195522
ZNF37A	5.40518	3.84205	-0.492465	0.028716	0.195522
ZNF595	6.80456	3.0752	-1.14582	0.028716	0.195522
ZNF653	3.7753	4.92136	0.382465	0.028716	0.195522
ZNF790-AS1	1.23781	0.814647	-0.603544	0.028716	0.195522
RAB7B	4.47203	2.55796	-0.805936	0.0281962	0.195522
SGCA	3.39303	1.61211	-1.07362	0.0281962	0.195522
PAPPA2	0.459089	0.372423	-0.301832	0.0281807	0.195522
DBH	0.23648	0.578311	1.29013	0.0281495	0.195522
DCHS2	1.25327	0.150432	-3.0585	0.0281495	0.195522
ENPP6	0.924768	0.308944	-1.58175	0.0272876	0.192939
ABCC5	22.3229	12.5383	-0.832178	0.0267924	0.189537
ADCK5	10.6747	15.0238	0.493052	0.0267924	0.189537
AFAP1-AS1	5.68219	3.88518	-0.548464	0.0267924	0.189537
AGAP1	7.89546	4.96487	-0.669267	0.0267924	0.189537
BMERB1	9.2485	6.9303	-0.416302	0.0267924	0.189537
C19orf48	43.6705	74.8714	0.777755	0.0267924	0.189537
C1orf52	6.79913	9.35372	0.460191	0.0267924	0.189537
CALHM2	15.919	9.04984	-0.81479	0.0267924	0.189537
CARNS1	1.06655	0.557691	-0.93541	0.0267924	0.189537
CD248	22.2111	7.15128	-1.63501	0.0267924	0.189537
CLSTN2	0.527333	0.240169	-1.13466	0.0267924	0.189537
CNN1	19.8968	18.9152	-0.0729916	0.0267924	0.189537
COL28A1	2.13558	1.12759	-0.921382	0.0267924	0.189537
CPSF4	18.5768	24.8032	0.417026	0.0267924	0.189537
CYTB	8866.3	5801.88	-0.611812	0.0267924	0.189537
DPY30	71.6135	89.8544	0.327358	0.0267924	0.189537
EIF3M	47.4241	63.4583	0.420188	0.0267924	0.189537
EPHA2	24.799	59.717	1.26786	0.0267924	0.189537
EXO5	5.69193	4.23897	-0.425205	0.0267924	0.189537
FAM20C	22.1638	13.7674	-0.686947	0.0267924	0.189537
FRMD4A	6.76534	3.75636	-0.848826	0.0267924	0.189537
FUT6	9.34068	4.88419	-0.935407	0.0267924	0.189537
GLT8D2	10.244	5.33929	-0.940065	0.0267924	0.189537
GOT2	51.3235	70.867	0.465493	0.0267924	0.189537
GUCY1B1	8.21207	4.39284	-0.902593	0.0267924	0.189537
GXYLT2	1.55022	0.72611	-1.09421	0.0267924	0.189537
HIPK2	10.4319	5.62202	-0.891844	0.0267924	0.189537
HNRNPLL	17.9439	21.7816	0.279615	0.0267924	0.189537
ICAM2	32.6248	17.6988	-0.882322	0.0267924	0.189537
IL6R	11.0737	5.90831	-0.906321	0.0267924	0.189537
IRF7	26.1128	41.0352	0.652104	0.0267924	0.189537
LANCL3	0.28103	0.187243	-0.585811	0.0267924	0.189537
LCP1	88.3915	106.843	0.27351	0.0267924	0.189537
LOC100132215	0.32602	0.511414	0.649532	0.0267924	0.189537
LOC112268124	1.6905	1.19536	-0.500008	0.0267924	0.189537
MAMSTR	1.152	0.699571	-0.719605	0.0267924	0.189537
MARS1	52.0239	62.7391	0.270191	0.0267924	0.189537
MCF2L2	0.689387	0.317858	-1.11693	0.0267924	0.189537
PA2G4	95.1993	127.157	0.417585	0.0267924	0.189537
PALLD	55.6499	33.0623	-0.751195	0.0267924	0.189537
PCDHB18P	0.467359	0.140984	-1.729	0.0267924	0.189537
PDF	4.45542	6.28435	0.496202	0.0267924	0.189537
PGAM5	24.5187	33.5805	0.453739	0.0267924	0.189537
PKIG	43.3097	28.7219	-0.592541	0.0267924	0.189537
PMP22	52.1258	31.0149	-0.749035	0.0267924	0.189537
POLM	9.44557	7.57232	-0.318902	0.0267924	0.189537
PPIH	29.3896	39.522	0.427351	0.0267924	0.189537
PPP2R3A	3.61414	2.12469	-0.766404	0.0267924	0.189537
PRICKLE1	3.672	1.41408	-1.3767	0.0267924	0.189537
PSMD14	69.8644	90.756	0.377436	0.0267924	0.189537
PTGFR	1.55115	0.406283	-1.93279	0.0267924	0.189537
RAD18	4.1373	5.83048	0.494926	0.0267924	0.189537
RPF1	25.5426	35.2999	0.466763	0.0267924	0.189537
RPL36	695.171	860.237	0.307366	0.0267924	0.189537
RUNDC3A	4.66829	4.41677	-0.0799008	0.0267924	0.189537
SLC35E2B	24.7754	13.835	-0.840583	0.0267924	0.189537
SLC7A8	23.2181	9.2211	-1.33224	0.0267924	0.189537
SOCS6	8.87964	13.659	0.621283	0.0267924	0.189537
STK16	15.2341	19.8356	0.380782	0.0267924	0.189537
STX11	2.52767	2.91494	0.205661	0.0267924	0.189537
TACC1	20.7896	14.8986	-0.480687	0.0267924	0.189537
TAP2	28.5167	48.7539	0.773713	0.0267924	0.189537
TBXA2R	1.75578	1.17962	-0.573787	0.0267924	0.189537
TEX264	36.8713	45.8322	0.313862	0.0267924	0.189537
TNFRSF10A	8.25372	11.3341	0.457551	0.0267924	0.189537
TPGS1	10.4766	16.1966	0.62852	0.0267924	0.189537
TROAP	9.95311	12.8896	0.372987	0.0267924	0.189537
UBE2T	30.034	40.6736	0.437499	0.0267924	0.189537
ZIK1	0.99477	0.668589	-0.573244	0.0267924	0.189537
FAT2	0.0994785	0.0166054	-2.58273	0.0264044	0.189537
FOLR1	16.638	4.34517	-1.937	0.0264044	0.189537
MXRA5Y	0.342622	0.147429	-1.21659	0.0264044	0.189537
SDCBP2-AS1	1.85811	2.3351	0.329649	0.0264044	0.189537
XPNPEP2	4.36598	0.413902	-3.39894	0.0264044	0.189537
LINC00886	0.839153	0.365901	-1.19748	0.0263895	0.189537
CELF6	0.593068	0.834928	0.493453	0.0263597	0.189537
ZYG11A	0.364477	0.207818	-0.810504	0.0263597	0.189537
TSSC2	1.59628	0.720108	-1.14843	0.0255459	0.188361
MUC17	9.81294	5.05888	-0.955868	0.0255023	0.188142
AJAP1	0.414949	0.136949	-1.59929	0.0249777	0.184374
ARMCX3	30.7833	20.1434	-0.611839	0.0249777	0.184374
ASH1L	11.7461	6.67178	-0.816045	0.0249777	0.184374
ATP6V0B	147.765	187.255	0.341704	0.0249777	0.184374
BMP6	2.87851	1.50073	-0.939659	0.0249777	0.184374
CA14	1.34703	0.680045	-0.986082	0.0249777	0.184374
CACNA2D3	0.954678	0.391236	-1.28698	0.0249777	0.184374
CCAR2	29.2906	38.7385	0.403332	0.0249777	0.184374
CCNH	22.7846	29.8645	0.39037	0.0249777	0.184374
CCNJ	4.33384	5.88234	0.440743	0.0249777	0.184374
CDKL1	3.09995	2.03254	-0.60896	0.0249777	0.184374
CFTR	12.951	5.92247	-1.12879	0.0249777	0.184374
CLEC7A	10.8031	16.9331	0.648397	0.0249777	0.184374
DBH-AS1	0.686358	1.2891	0.909333	0.0249777	0.184374
DISP1	14.8802	11.3344	-0.392688	0.0249777	0.184374
FAM155B	1.1426	0.523375	-1.1264	0.0249777	0.184374
FKBP5	14.9376	17.8894	0.260163	0.0249777	0.184374
GPBP1	33.6452	40.2971	0.260277	0.0249777	0.184374
GPR162	2.01338	1.47055	-0.453264	0.0249777	0.184374
GRB2	67.6882	76.9301	0.184645	0.0249777	0.184374
GSTO2	6.16793	8.57748	0.475767	0.0249777	0.184374
HSP90AA1	556.169	780.761	0.489359	0.0249777	0.184374
IFITM10	0.447385	1.51117	1.75608	0.0249777	0.184374
IFNAR2	9.80192	12.6352	0.366311	0.0249777	0.184374
IGFLR1	9.00201	14.0109	0.638235	0.0249777	0.184374
KIF1B	14.2884	7.27611	-0.9736	0.0249777	0.184374
KIF2A	12.0703	13.204	0.129511	0.0249777	0.184374
KLC4	32.1834	20.7237	-0.635031	0.0249777	0.184374
KLHL41	14.2406	0.599361	-4.57044	0.0249777	0.184374
LEPROTL1	24.2163	32.1222	0.407594	0.0249777	0.184374
LILRB4	15.1978	28.1735	0.890479	0.0249777	0.184374
LINGO1	2.74	1.34906	-1.02222	0.0249777	0.184374
MANEAL	10.6817	16.0299	0.585623	0.0249777	0.184374
MAP6	1.34174	1.01867	-0.397414	0.0249777	0.184374
MAPK10	2.75507	1.16203	-1.24544	0.0249777	0.184374
MBNL3	6.63833	3.90069	-0.76709	0.0249777	0.184374
NINJ1	57.613	73.7619	0.356482	0.0249777	0.184374
NR1I2	7.14346	2.90491	-1.29813	0.0249777	0.184374
PDE2A	4.497	2.30982	-0.961186	0.0249777	0.184374
PFN2	49.5914	30.8792	-0.683455	0.0249777	0.184374
PRAP1	91.4991	23.3485	-1.97043	0.0249777	0.184374
PSTK	3.35409	4.45806	0.410495	0.0249777	0.184374
PXDN	25.26	11.4026	-1.14749	0.0249777	0.184374
PXMP4	5.49889	3.84685	-0.515463	0.0249777	0.184374
RAN	212.325	290.739	0.453447	0.0249777	0.184374
RASSF8	4.67166	2.01811	-1.21093	0.0249777	0.184374
RFWD3	11.4507	15.4987	0.436713	0.0249777	0.184374
RNF220	41.335	47.8067	0.20985	0.0249777	0.184374
SAAL1	12.9235	17.6318	0.44818	0.0249777	0.184374
SCLY	7.24985	10.3265	0.510332	0.0249777	0.184374
SHMT1	18.7767	25.4403	0.438174	0.0249777	0.184374
SIT1	4.54796	6.38645	0.489794	0.0249777	0.184374
SLC16A13	2.61397	3.87089	0.566424	0.0249777	0.184374
SLK	20.8301	29.1846	0.486538	0.0249777	0.184374
ST18	2.38629	1.37161	-0.798894	0.0249777	0.184374
TAPBP	59.2498	88.7646	0.583173	0.0249777	0.184374
TBK1	21.2391	26.0152	0.292627	0.0249777	0.184374
THG1L	7.72199	11.0039	0.51097	0.0249777	0.184374
TIMP2	97.8176	71.6802	-0.448519	0.0249777	0.184374
TMEM41B	13.5837	19.7761	0.541885	0.0249777	0.184374
TNN	0.516831	0.233345	-1.14723	0.0249777	0.184374
TONSL	5.93081	9.65161	0.702542	0.0249777	0.184374
TRBC2	50.0807	75.2313	0.587078	0.0249777	0.184374
TSPAN17	26.7337	34.3607	0.362101	0.0249777	0.184374
TXLNB	0.785791	0.323076	-1.28227	0.0249777	0.184374
UBE2S	37.5943	66.082	0.813742	0.0249777	0.184374
UTP15	4.5069	6.00887	0.414959	0.0249777	0.184374
ZBED6CL	5.36427	6.645	0.308887	0.0249777	0.184374
ZNF677	3.07728	2.68645	-0.195959	0.0249777	0.184374
CR2	2.55726	0.388892	-2.71715	0.0247117	0.184374
LOC101929295	1.39576	0.843138	-0.727212	0.0247117	0.184374
PM20D1	0.852388	0.314371	-1.43904	0.0247117	0.184374
TRBJ2-7	3.16443	4.68353	0.565653	0.0247117	0.184374
CIDEC	10.4647	3.03336	-1.78654	0.0246975	0.184374
PCDHA4	0.69715	0.116622	-2.57963	0.0246975	0.184374
GDNF	0.348884	0.151785	-1.20072	0.0239012	0.184015
S100A2	6.29038	45.0353	2.83984	0.0239012	0.184015
GUSBP5	0.37187	0.158755	-1.22799	0.0238596	0.183905
TMEM88B	0.998427	0.488978	-1.02989	0.0238596	0.183905
ADAMTS3	0.584628	0.394404	-0.567842	0.0232673	0.179546
ANKAR	1.5193	1.07186	-0.503293	0.0232673	0.179546
ARF3	59.1595	83.7241	0.501033	0.0232673	0.179546
ASB7	4.80951	6.4885	0.431995	0.0232673	0.179546
BTBD9	4.05164	2.65005	-0.612485	0.0232673	0.179546
C18orf21	20.0404	24.2443	0.274735	0.0232673	0.179546
CCDC162P	2.49242	0.727677	-1.77618	0.0232673	0.179546
CD36	23.548	9.27101	-1.3448	0.0232673	0.179546
CDH17	62.3583	15.9703	-1.96519	0.0232673	0.179546
CDK9	25.775	30.5779	0.246518	0.0232673	0.179546
CENPA	10.405	15.5208	0.576934	0.0232673	0.179546
CEP55	17.469	24.1457	0.466967	0.0232673	0.179546
CHCHD5	22.6403	29.3503	0.374481	0.0232673	0.179546
CIB1	162.719	234.46	0.526958	0.0232673	0.179546
CMC2	24.341	31.9181	0.39099	0.0232673	0.179546
CMTR2	9.202	13.3775	0.539787	0.0232673	0.179546
COL6A1	129.377	54.1243	-1.25723	0.0232673	0.179546
CYP2T1P	1.27852	0.594934	-1.10367	0.0232673	0.179546
DIRAS3	2.31468	1.03163	-1.16589	0.0232673	0.179546
DIXDC1	6.17956	4.27765	-0.530686	0.0232673	0.179546
ENPP2	33.2013	17.581	-0.917225	0.0232673	0.179546
FBXO22	8.03689	10.4119	0.37353	0.0232673	0.179546
FOXO1	6.0137	4.57746	-0.393705	0.0232673	0.179546
FZD3	1.03129	1.82907	0.826658	0.0232673	0.179546
GABPB1	10.529	13.2352	0.33001	0.0232673	0.179546
GNPDA1	26.9586	37.3561	0.470595	0.0232673	0.179546
GTF2F1	38.4262	49.3854	0.361995	0.0232673	0.179546
GTF2H3	15.1981	19.5344	0.362126	0.0232673	0.179546
HADHA	112.546	90.2472	-0.318559	0.0232673	0.179546
HAUS5	5.73966	9.35366	0.704567	0.0232673	0.179546
HDX	0.731408	0.40232	-0.862335	0.0232673	0.179546
IFITM3	863.73	1491.58	0.788194	0.0232673	0.179546
KLHL29	2.12797	1.22812	-0.793026	0.0232673	0.179546
KRT80	2.37143	13.6042	2.52022	0.0232673	0.179546
LGALS4	724.649	342.872	-1.07961	0.0232673	0.179546
LOC730101	8.7872	4.11976	-1.09284	0.0232673	0.179546
LONP1	35.197	48.953	0.475946	0.0232673	0.179546
LPIN2	28.3242	21.8991	-0.371161	0.0232673	0.179546
MGAM	5.03673	1.78314	-1.49806	0.0232673	0.179546
MSC-AS1	2.92043	1.4395	-1.02062	0.0232673	0.179546
MSRB1	38.6922	50.6626	0.388878	0.0232673	0.179546
ND1	8950.83	5601.8	-0.676131	0.0232673	0.179546
NEMP2	2.57579	3.68251	0.515674	0.0232673	0.179546
NLGN1	0.647469	0.346623	-0.901441	0.0232673	0.179546
PABPC5	0.498472	0.218105	-1.19249	0.0232673	0.179546
PDE4A	8.07609	4.93296	-0.711202	0.0232673	0.179546
PECAM1	51.1734	28.9902	-0.81983	0.0232673	0.179546
PLAA	12.4136	15.4904	0.319448	0.0232673	0.179546
PLEKHM3	1.94153	1.32012	-0.556522	0.0232673	0.179546
PPARGC1B	2.60116	1.44064	-0.852448	0.0232673	0.179546
PPHLN1	27.6382	34.7432	0.330066	0.0232673	0.179546
PPP1R15A	58.8784	78.344	0.412085	0.0232673	0.179546
PPP1R35	20.9827	28.9583	0.464777	0.0232673	0.179546
PPP2CA	45.4767	53.6053	0.237249	0.0232673	0.179546
PRSS12	7.12344	2.8118	-1.34108	0.0232673	0.179546
PSAT1	23.646	33.3989	0.498205	0.0232673	0.179546
PSMB2	35.5715	41.0698	0.207356	0.0232673	0.179546
PTN	9.88089	5.41373	-0.868019	0.0232673	0.179546
RAB42	2.82498	4.40543	0.641044	0.0232673	0.179546
RAP1GDS1	14.292	18.26	0.353481	0.0232673	0.179546
SAT1	732.394	1001.67	0.451709	0.0232673	0.179546
SBK1	1.45637	2.66665	0.872654	0.0232673	0.179546
SFR1	6.72524	9.91821	0.560493	0.0232673	0.179546
SIPA1L2	6.98819	4.10946	-0.76597	0.0232673	0.179546
SLC39A6	24.7376	40.6058	0.71498	0.0232673	0.179546
SP100	39.7221	44.341	0.1587	0.0232673	0.179546
THOC6	23.8896	33.3188	0.479957	0.0232673	0.179546
TLN2	7.63269	4.31857	-0.821636	0.0232673	0.179546
TMEM41A	18.2987	25.1311	0.457732	0.0232673	0.179546
TRIM68	9.38844	5.75098	-0.707077	0.0232673	0.179546
UBE2Z	49.2175	63.8962	0.376558	0.0232673	0.179546
UBR5	22.6207	13.1826	-0.779013	0.0232673	0.179546
USP2	1.3208	0.693112	-0.930251	0.0232673	0.179546
UVRAG	9.95461	6.56461	-0.600655	0.0232673	0.179546
WTIP	1.0278	0.782428	-0.393524	0.0232673	0.179546
XAF1	31.8909	59.6927	0.904409	0.0232673	0.179546
ZNF480	6.24484	4.28364	-0.543828	0.0232673	0.179546
CAMK2N2	0.709312	4.06842	2.51998	0.0231139	0.179546
LINC00865	2.16791	0.909293	-1.25349	0.0231139	0.179546
SLC16A9	4.49173	1.34955	-1.73479	0.0231139	0.179546
VWA2	5.05334	2.49614	-1.01754	0.0231139	0.179546
DDN-AS1	0.547702	1.29292	1.23917	0.0231003	0.179546
DDN	0.286357	0.333536	0.220025	0.0230732	0.179546
C3orf36	0.656409	0.299184	-1.13356	0.0223492	0.179546
LINC00327	0.292849	0.0739352	-1.98583	0.0223094	0.179546
APCDD1	10.0847	5.45013	-0.88781	0.0216565	0.175699
ARF6	49.2634	65.0277	0.400539	0.0216565	0.175699
ARHGEF15	5.5079	2.56547	-1.10228	0.0216565	0.175699
BEND5	1.58219	1.38415	-0.192919	0.0216565	0.175699
BYSL	16.2705	25.7394	0.661722	0.0216565	0.175699
CCNO	4.53771	8.02434	0.822418	0.0216565	0.175699
CIAO2A	83.4998	104.574	0.324687	0.0216565	0.175699
CUL1	32.3185	39.0609	0.273365	0.0216565	0.175699
CYB5B	36.7508	55.4955	0.594596	0.0216565	0.175699
EFNA3	5.97419	11.0249	0.883945	0.0216565	0.175699
EMC9	13.7564	18.53	0.429758	0.0216565	0.175699
ENOPH1	34.2933	42.5077	0.309797	0.0216565	0.175699
FAR2	11.218	7.50413	-0.580062	0.0216565	0.175699
FBXL6	18.2142	24.7683	0.443428	0.0216565	0.175699
FLT4	4.04738	1.94949	-1.05389	0.0216565	0.175699
FXR2	15.8195	18.8038	0.249318	0.0216565	0.175699
HIF3A	3.04314	0.663794	-2.19675	0.0216565	0.175699
HMG20B	47.0418	66.4852	0.499089	0.0216565	0.175699
HMGN2	284.012	398.702	0.489358	0.0216565	0.175699
HNRNPA3	135.858	158.783	0.224959	0.0216565	0.175699
HS6ST2	1.91845	0.185586	-3.36978	0.0216565	0.175699
HTR2A	0.306928	0.141897	-1.11306	0.0216565	0.175699
IL34	5.00938	2.23425	-1.16484	0.0216565	0.175699
IQSEC1	13.439	8.51273	-0.658733	0.0216565	0.175699
KCND1	0.809306	0.516732	-0.64727	0.0216565	0.175699
KRR1	8.21518	10.189	0.310649	0.0216565	0.175699
LINC00473	1.78138	0.878718	-1.01953	0.0216565	0.175699
LINC01547	0.79556	1.13428	0.511734	0.0216565	0.175699
MAP2	2.26007	1.32636	-0.768897	0.0216565	0.175699
MAP3K12	4.32307	2.25272	-0.940386	0.0216565	0.175699
MEAF6	40.2462	53.0832	0.399403	0.0216565	0.175699
MELK	14.448	24.8057	0.779803	0.0216565	0.175699
MINDY3	15.3052	10.0204	-0.611079	0.0216565	0.175699
MRPL38	42.742	53.2247	0.316442	0.0216565	0.175699
OGFR	39.5703	50.4097	0.349283	0.0216565	0.175699
OR7E7P	0.353979	0.441751	0.31957	0.0216565	0.175699
OSR1	2.08554	1.16467	-0.840498	0.0216565	0.175699
PCMT1	53.7834	78.2482	0.540896	0.0216565	0.175699
PDE10A	1.78138	0.878718	-1.01953	0.0216565	0.175699
PTGER1	1.24967	0.519733	-1.2657	0.0216565	0.175699
RARS1	56.671	78.0582	0.461941	0.0216565	0.175699
REPS2	5.81108	2.94239	-0.98182	0.0216565	0.175699
RMDN3	22.9505	31.6501	0.463683	0.0216565	0.175699
ROCK2	15.7077	10.2751	-0.612318	0.0216565	0.175699
RPUSD4	15.3259	21.3546	0.47858	0.0216565	0.175699
RUNDC3B	1.08469	0.340743	-1.67052	0.0216565	0.175699
SELENBP1	81.3305	39.8954	-1.02757	0.0216565	0.175699
SELENOP	251.677	121.617	-1.04923	0.0216565	0.175699
SET	177.826	237.658	0.418422	0.0216565	0.175699
SINHCAF	32.842	45.8283	0.480696	0.0216565	0.175699
SLC7A5	18.0204	30.6067	0.764214	0.0216565	0.175699
SUSD5	0.408355	0.232742	-0.81109	0.0216565	0.175699
TARBP2	23.9286	32.1429	0.425763	0.0216565	0.175699
TFAP2E	1.02375	0.774023	-0.403415	0.0216565	0.175699
TMEM163	5.59114	2.94308	-0.925814	0.0216565	0.175699
TMEM164	18.2865	11.3351	-0.689984	0.0216565	0.175699
TUB	1.44684	1.23881	-0.223956	0.0216565	0.175699
VCPKMT	5.72998	7.87755	0.459216	0.0216565	0.175699
WNT2B	1.69155	0.957305	-0.8213	0.0216565	0.175699
ZCCHC24	8.62921	4.51384	-0.934873	0.0216565	0.175699
ZNF718	2.69324	1.68705	-0.67484	0.0216565	0.175699
KCNH8	1.23868	0.341878	-1.85724	0.0216066	0.175699
KLHDC7B-DT	2.24246	4.80833	1.10045	0.0216066	0.175699
ZNF503-AS1	2.95449	1.01558	-1.5406	0.0216066	0.175699
DNAH8	0.194161	0.104019	-0.900404	0.0215677	0.175699
IHO1	0.371988	0.265349	-0.487365	0.0208855	0.175699
ABCG4	0.266242	0.0918487	-1.53541	0.0208813	0.175699
GSDMC	3.68883	5.61664	0.606542	0.0208476	0.175699
SEMA3E	1.73379	0.32823	-2.40114	0.0201855	0.170782
UNQ6494	0.258445	0.552293	1.09558	0.0201855	0.170782
LPAR4	0.312535	0.0661409	-2.24041	0.0201732	0.170782
SNORD14E	1.51992	2.96055	0.961869	0.0201732	0.170782
MIA	38.3879	212.389	2.46799	0.0201485	0.170782
SAXO1	0.0828257	0.0154223	-2.42506	0.0201485	0.170782
ADNP2	6.32396	8.51285	0.428814	0.0201408	0.170782
ATP6V1B2	55.7988	69.1374	0.309231	0.0201408	0.170782
C12orf60	1.57319	2.03706	0.372798	0.0201408	0.170782
CCDC3	19.7625	9.20919	-1.10162	0.0201408	0.170782
CEROX1	1.69542	0.974291	-0.799221	0.0201408	0.170782
CHTF18	7.09564	9.46105	0.415068	0.0201408	0.170782
CLEC2D	4.35219	6.16831	0.503134	0.0201408	0.170782
CNPY2	87.608	138.145	0.657045	0.0201408	0.170782
CYRIB	50.4613	62.0915	0.29922	0.0201408	0.170782
DHFR2	4.07336	3.05734	-0.41394	0.0201408	0.170782
DPCD	21.2852	31.1555	0.549638	0.0201408	0.170782
EIF5AL1	0.655479	1.11509	0.766538	0.0201408	0.170782
ELOF1	44.5987	56.389	0.338412	0.0201408	0.170782
ETFDH	18.0656	12.8277	-0.493983	0.0201408	0.170782
GRIN1	0.427129	0.793743	0.894	0.0201408	0.170782
GSDMD	63.3307	81.1854	0.358314	0.0201408	0.170782
HLA-DOA	9.16869	43.54	2.24755	0.0201408	0.170782
HS3ST1	3.97231	8.1891	1.04373	0.0201408	0.170782
HSD11B1L	3.91666	3.05558	-0.358176	0.0201408	0.170782
HSPA12A	3.84204	2.29379	-0.744143	0.0201408	0.170782
KIAA1614	0.762591	0.535258	-0.510673	0.0201408	0.170782
LDHA	603.48	933.47	0.629298	0.0201408	0.170782
LGALS2	39.1619	26.3661	-0.570769	0.0201408	0.170782
LOC651337	1.06233	0.477591	-1.15339	0.0201408	0.170782
MAGI2	1.0856	0.438672	-1.30728	0.0201408	0.170782
MCAM	61.264	27.1382	-1.17471	0.0201408	0.170782
MRPL16	51.4137	66.7708	0.377066	0.0201408	0.170782
MRTFB	9.45879	6.49027	-0.543377	0.0201408	0.170782
NPNT	28.3925	11.3464	-1.32327	0.0201408	0.170782
PDK4	18.1037	8.26386	-1.1314	0.0201408	0.170782
PFKP	53.6423	76.9588	0.520716	0.0201408	0.170782
PIDD1	5.83024	8.07019	0.469047	0.0201408	0.170782
PLA2G4F	4.09758	1.99788	-1.0363	0.0201408	0.170782
PLPP1	52.1811	33.1413	-0.654896	0.0201408	0.170782
POMGNT2	9.00513	12.9122	0.51992	0.0201408	0.170782
PSMA6	233.262	299.158	0.358956	0.0201408	0.170782
RASA4B	7.32854	3.84432	-0.930796	0.0201408	0.170782
RFC5	13.9837	19.1424	0.453027	0.0201408	0.170782
SARNP	59.2946	79.7523	0.427626	0.0201408	0.170782
SGPP1	7.27295	10.9485	0.59012	0.0201408	0.170782
SHE	3.55916	1.9971	-0.833629	0.0201408	0.170782
SNCA	3.28625	1.68132	-0.966842	0.0201408	0.170782
SRGN	282.787	304.622	0.107306	0.0201408	0.170782
SYPL2	0.771489	0.21924	-1.81513	0.0201408	0.170782
TBC1D9	9.33331	6.27544	-0.572672	0.0201408	0.170782
TMEM208	65.1128	86.3039	0.406485	0.0201408	0.170782
TNKS1BP1	33.3605	25.8224	-0.369516	0.0201408	0.170782
TOMM34	30.9498	46.9637	0.601617	0.0201408	0.170782
TRMT2B	9.9796	7.85457	-0.345449	0.0201408	0.170782
TRNAU1AP	15.1307	18.3813	0.280759	0.0201408	0.170782
TRPA1	13.2986	4.76844	-1.47969	0.0201408	0.170782
WDR76	4.78908	7.01039	0.549745	0.0201408	0.170782
ZNF208	1.38912	0.53693	-1.37137	0.0201408	0.170782
ZNF75D	5.20243	4.08311	-0.349517	0.0201408	0.170782
PPFIA2	0.630386	0.13852	-2.18614	0.0195061	0.170782
NLRP7	2.99824	0.19578	-3.93681	0.01947	0.170782
LOC105370027	1.67931	1.09067	-0.622658	0.0188467	0.165938
PIFO	2.02637	1.41123	-0.521946	0.0188467	0.165938
RPL26P32	0.241245	0.474804	0.976836	0.0188467	0.165938
ZNF257	0.967224	0.338646	-1.51407	0.0188467	0.165938
MIR922	0.00287849	0.00390633	0.440505	0.018835	0.165938
RNASE2	1.59475	2.33703	0.551343	0.018835	0.165938
SLC8A3	0.188942	0.0795391	-1.24821	0.018835	0.165938
ACE2	13.7341	2.829	-2.2794	0.0187156	0.165543
AKAP12	7.38355	3.62589	-1.02598	0.0187156	0.165543
ALYREF	60.4496	83.1608	0.46017	0.0187156	0.165543
ANK2	3.38245	0.828582	-2.02935	0.0187156	0.165543
ARMH4	1.32284	0.675341	-0.969952	0.0187156	0.165543
C20orf194	5.61604	3.66708	-0.61492	0.0187156	0.165543
CD72	3.62908	7.20276	0.988946	0.0187156	0.165543
CDK14	5.64209	3.1864	-0.824302	0.0187156	0.165543
CHTOP	50.3438	59.4214	0.239169	0.0187156	0.165543
CLBA1	5.34379	8.02388	0.586438	0.0187156	0.165543
CNOT7	20.0451	27.5861	0.46069	0.0187156	0.165543
CPOX	13.2276	18.2464	0.46406	0.0187156	0.165543
CYBRD1	41.4216	16.2161	-1.35296	0.0187156	0.165543
DBF4	8.58103	11.9467	0.477385	0.0187156	0.165543
DLL1	6.69813	3.56715	-0.908985	0.0187156	0.165543
DMD	6.76076	3.8145	-0.825693	0.0187156	0.165543
ETF1	46.2386	57.8366	0.322884	0.0187156	0.165543
EZH2	15.9099	21.4232	0.429246	0.0187156	0.165543
FAM106A	3.11731	1.84254	-0.758606	0.0187156	0.165543
FAM174B	14.9525	8.66902	-0.786451	0.0187156	0.165543
GAR1	27.5801	37.9619	0.460925	0.0187156	0.165543
GASK1B	23.8413	13.4288	-0.82813	0.0187156	0.165543
GINS2	7.8045	12.0021	0.620907	0.0187156	0.165543
HDGFL3	3.7687	2.10772	-0.838382	0.0187156	0.165543
HERC1	8.31644	4.46922	-0.895942	0.0187156	0.165543
HNRNPC	405.486	527.118	0.378474	0.0187156	0.165543
HSPB6	18.8285	4.43338	-2.08644	0.0187156	0.165543
IL9R	0.99814	1.47571	0.564093	0.0187156	0.165543
ING1	6.79045	8.36002	0.3	0.0187156	0.165543
KANK2	22.0915	14.6738	-0.590256	0.0187156	0.165543
KCNMB3	1.79782	1.35022	-0.413057	0.0187156	0.165543
KCTD5	28.744	37.2772	0.375032	0.0187156	0.165543
KRT8	1438.07	2641.44	0.877186	0.0187156	0.165543
KSR1	9.13086	5.91218	-0.627061	0.0187156	0.165543
LOC105369760	146.128	234.762	0.683963	0.0187156	0.165543
LOC613038	1.54702	0.968622	-0.675484	0.0187156	0.165543
LPP	12.8576	7.38727	-0.799512	0.0187156	0.165543
LUM	257.858	131.969	-0.966377	0.0187156	0.165543
MAP9	3.49808	1.89294	-0.885938	0.0187156	0.165543
MELTF	7.30839	14.5599	0.994374	0.0187156	0.165543
MTHFD1L	13.1662	19.9517	0.599671	0.0187156	0.165543
MTX2	43.6343	50.4578	0.209616	0.0187156	0.165543
MYEF2	4.41598	2.37017	-0.897743	0.0187156	0.165543
MYO7B	8.93659	2.24513	-1.99293	0.0187156	0.165543
NFIA	6.24579	3.32381	-0.910049	0.0187156	0.165543
NOB1	39.5368	58.8646	0.574205	0.0187156	0.165543
NUDT2	26.3783	45.5914	0.789409	0.0187156	0.165543
PAFAH1B3	29.8259	52.008	0.802166	0.0187156	0.165543
PLTP	57.2988	28.9939	-0.982752	0.0187156	0.165543
POLR3G	1.78549	2.88115	0.690323	0.0187156	0.165543
PSIP1	28.5809	39.1632	0.454447	0.0187156	0.165543
PSMG4	16.2351	25.6672	0.660805	0.0187156	0.165543
RASSF9	1.72356	0.958134	-0.847096	0.0187156	0.165543
RETREG1	13.1225	8.17114	-0.683436	0.0187156	0.165543
RNF25	15.9302	20.1533	0.339253	0.0187156	0.165543
SAMD1	17.7183	24.4693	0.465738	0.0187156	0.165543
SCMH1	14.1779	10.2758	-0.464389	0.0187156	0.165543
SCUBE2	2.12113	1.21344	-0.805728	0.0187156	0.165543
SEMA3D	1.18775	0.301098	-1.97993	0.0187156	0.165543
SFN	87.6696	233.19	1.41136	0.0187156	0.165543
SH3TC2	0.713551	1.63081	1.1925	0.0187156	0.165543
SLC6A8	16.4438	8.70717	-0.917265	0.0187156	0.165543
SMU1	10.6646	14.3859	0.431835	0.0187156	0.165543
TCF3	21.6071	30.9141	0.516762	0.0187156	0.165543
TMEM236	0.789336	0.163282	-2.27328	0.0187156	0.165543
UHRF1	8.99901	14.6895	0.706951	0.0187156	0.165543
YBEY	14.4099	21.1902	0.556333	0.0187156	0.165543
YJU2	14.3424	18.0196	0.329283	0.0187156	0.165543
ZC2HC1A	5.13597	2.76221	-0.894812	0.0187156	0.165543
ZNF287	1.44622	0.909399	-0.669303	0.0187156	0.165543
ZNF415	3.04005	1.52295	-0.997221	0.0187156	0.165543
ZNF610	1.19616	0.885628	-0.433638	0.0187156	0.165543
SLC17A7	0.736192	0.375942	-0.969572	0.018207	0.165543
TEX11	0.699656	0.24276	-1.52711	0.018207	0.165543
PCSK1N	22.644	15.2088	-0.574221	0.0175863	0.163526
PTGDR	0.448498	0.180254	-1.31507	0.0175751	0.163526
SLC34A2	5.87312	0.830457	-2.82215	0.0175751	0.163526
TRBV7-9	2.2466	4.2137	0.907344	0.0175751	0.163526
APOL3	24.1339	36.3839	0.592239	0.0173768	0.162027
BLVRA	34.2718	49.7383	0.537333	0.0173768	0.162027
BSG	307.205	431.728	0.490922	0.0173768	0.162027
BTNL8	24.3792	8.59504	-1.50408	0.0173768	0.162027
CCNB2	23.7311	34.2299	0.528475	0.0173768	0.162027
DHX58	10.2989	17.6421	0.776542	0.0173768	0.162027
DOK6	0.41662	0.149762	-1.47607	0.0173768	0.162027
EFL1	10.4773	13.0211	0.313582	0.0173768	0.162027
EIF4A1P10	1.218	1.72063	0.49843	0.0173768	0.162027
ELF4	19.9795	12.4366	-0.683935	0.0173768	0.162027
FAM133B	11.9873	15.0687	0.33005	0.0173768	0.162027
FAM136A	38.0661	49.4664	0.377941	0.0173768	0.162027
FAM174C	41.5296	57.1051	0.459479	0.0173768	0.162027
FILIP1L	28.8848	19.8125	-0.543903	0.0173768	0.162027
GAPDH	2343.34	3335.6	0.50938	0.0173768	0.162027
GATB	10.0284	14.2458	0.50645	0.0173768	0.162027
GBP1P1	2.50163	7.95435	1.66888	0.0173768	0.162027
GINS1	8.28361	13.1204	0.66348	0.0173768	0.162027
HMGB1	141.074	179.673	0.348916	0.0173768	0.162027
HMGN4	56.4182	76.5701	0.440621	0.0173768	0.162027
HNF1B	10.7088	5.89323	-0.861669	0.0173768	0.162027
MAP1B	4.87578	1.87565	-1.37824	0.0173768	0.162027
MARCHF9	7.70655	10.5916	0.458763	0.0173768	0.162027
MBD2	18.8187	23.2762	0.306687	0.0173768	0.162027
MEX3C	13.0552	15.6643	0.262859	0.0173768	0.162027
MINPP1	13.6267	20.1708	0.565826	0.0173768	0.162027
NDST1	22.0153	12.6598	-0.798251	0.0173768	0.162027
NIPBL	16.4345	9.7497	-0.753298	0.0173768	0.162027
NOTCH3	18.7198	8.11509	-1.20589	0.0173768	0.162027
PAQR6	1.59475	3.1886	0.999594	0.0173768	0.162027
PDLIM4	12.0081	5.77497	-1.05613	0.0173768	0.162027
PKM	471.802	861.128	0.868045	0.0173768	0.162027
PPT1	79.2952	102.423	0.369229	0.0173768	0.162027
PSMA5	53.8738	69.0304	0.357648	0.0173768	0.162027
PTGES3	245.082	309.447	0.336426	0.0173768	0.162027
PTPRG-AS1	0.787511	0.313224	-1.33011	0.0173768	0.162027
RECQL4	9.71126	16.699	0.78203	0.0173768	0.162027
RERG	9.89659	3.1709	-1.64204	0.0173768	0.162027
RPAP3	14.9279	19.6752	0.398365	0.0173768	0.162027
RPL35	1292.28	2149.24	0.733912	0.0173768	0.162027
SDC2	34.2129	20.2114	-0.759371	0.0173768	0.162027
SELP	6.87589	2.45565	-1.48544	0.0173768	0.162027
SETBP1	2.29731	1.18338	-0.957035	0.0173768	0.162027
SF3B6	146.924	200.947	0.451747	0.0173768	0.162027
SH3PXD2B	8.05399	4.34544	-0.890201	0.0173768	0.162027
TOX2	2.68694	1.68227	-0.675552	0.0173768	0.162027
TPGS2	28.7912	35.8228	0.315246	0.0173768	0.162027
TRBJ2-2	1.66814	2.47353	0.568327	0.0173768	0.162027
TTC19	24.3086	33.9713	0.48285	0.0173768	0.162027
WWTR1	26.2227	11.8721	-1.14325	0.0173768	0.162027
ZC4H2	5.72062	3.84668	-0.572558	0.0173768	0.162027
ZNF212	6.12713	7.90906	0.368294	0.0173768	0.162027
ZNF630	2.0708	1.39359	-0.571381	0.0173768	0.162027
ZNF737	2.99164	1.35238	-1.14544	0.0173768	0.162027
ZNF850	0.86155	0.428838	-1.0065	0.0173768	0.162027
LINC01915	0.999709	0.231789	-2.1087	0.0169515	0.162027
MYBPC1	15.6553	0.348921	-5.48761	0.0169515	0.162027
ATP1A2	1.44393	0.219403	-2.71834	0.0164003	0.159224
DNM1P46	0.217286	0.0664569	-1.7091	0.0163897	0.159224
TEX35	0.957954	0.301381	-1.66837	0.0163685	0.159145
ACTR6	21.5432	29.7551	0.465905	0.0161203	0.156845
ADCY5	1.84083	0.852495	-1.11059	0.0161203	0.156845
AKIRIN2	26.6028	34.8626	0.390104	0.0161203	0.156845
ATP6V1D	71.1286	89.5752	0.33267	0.0161203	0.156845
BAX	69.2059	129.355	0.902372	0.0161203	0.156845
BTBD2	33.2012	46.6313	0.490063	0.0161203	0.156845
BZW1	61.0402	96.0668	0.654279	0.0161203	0.156845
CALD1	118.391	67.8375	-0.803407	0.0161203	0.156845
CCM2L	3.21064	1.85629	-0.790441	0.0161203	0.156845
CCT7	171.607	245.19	0.514789	0.0161203	0.156845
CD320	36.9684	58.0133	0.650091	0.0161203	0.156845
CDH13	5.82636	2.02585	-1.52407	0.0161203	0.156845
CENPN	13.6756	20.3605	0.574164	0.0161203	0.156845
CHMP5	75.4282	113.483	0.589295	0.0161203	0.156845
CTSD	529.836	856.26	0.692503	0.0161203	0.156845
CX3CR1	2.03905	0.909721	-1.1644	0.0161203	0.156845
DARS1-AS1	1.72814	2.57424	0.574923	0.0161203	0.156845
DDX39B	137.993	190.16	0.462623	0.0161203	0.156845
DIPK2B	7.99658	3.53464	-1.17782	0.0161203	0.156845
DNALI1	10.5186	5.63653	-0.900071	0.0161203	0.156845
DTNA	5.8208	2.24737	-1.37298	0.0161203	0.156845
EBF3	1.17778	0.555178	-1.08505	0.0161203	0.156845
EMILIN1	34.1698	27.388	-0.319176	0.0161203	0.156845
FAM198B-AS1	1.17986	0.562438	-1.06885	0.0161203	0.156845
FAS	11.7426	22.3123	0.926087	0.0161203	0.156845
GREB1	1.29071	0.52339	-1.30221	0.0161203	0.156845
HEBP2	14.0115	19.4874	0.475929	0.0161203	0.156845
HGD	37.205	16.9094	-1.13767	0.0161203	0.156845
HIGD1B	3.1424	1.2853	-1.28977	0.0161203	0.156845
HJURP	9.04338	13.3502	0.561924	0.0161203	0.156845
HSD3B7	18.6817	29.9686	0.681829	0.0161203	0.156845
HTR7	0.506853	0.261427	-0.955163	0.0161203	0.156845
IL18	34.5184	53.5399	0.63325	0.0161203	0.156845
KIF22	35.5984	52.0494	0.548068	0.0161203	0.156845
LINC02449	4.93775	0.739233	-2.73975	0.0161203	0.156845
LRRC15	2.52633	0.667524	-1.92015	0.0161203	0.156845
MIPOL1	2.53837	1.11512	-1.18671	0.0161203	0.156845
MNAT1	10.7073	17.9909	0.748669	0.0161203	0.156845
PCDH17	3.8109	1.83345	-1.05557	0.0161203	0.156845
PDCD4	71.7901	42.6199	-0.752256	0.0161203	0.156845
PGAM1	136.847	179.533	0.391684	0.0161203	0.156845
PIGQ	16.159	21.3607	0.402619	0.0161203	0.156845
PIK3C2B	14.4741	8.8458	-0.710404	0.0161203	0.156845
PRIM2	10.6977	13.2838	0.31237	0.0161203	0.156845
PRKN	1.24527	0.389899	-1.67528	0.0161203	0.156845
PTPMT1	23.1242	29.5476	0.353638	0.0161203	0.156845
RAC3	9.04637	15.1034	0.739463	0.0161203	0.156845
RANBP1	133.907	192.474	0.523427	0.0161203	0.156845
RNF126	26.4384	34.8556	0.398756	0.0161203	0.156845
RNU6-2	4.16392	2.69501	-0.62765	0.0161203	0.156845
ROCK1	15.9145	11.0192	-0.530327	0.0161203	0.156845
RPS15	787.986	1149.67	0.544977	0.0161203	0.156845
SEC31A	70.425	51.4742	-0.452239	0.0161203	0.156845
SERTAD4	2.35441	1.27691	-0.882706	0.0161203	0.156845
SLC15A3	19.4336	32.8896	0.759078	0.0161203	0.156845
SNRPB	207.521	315.461	0.604208	0.0161203	0.156845
TRAM1L1	1.10468	0.597787	-0.885921	0.0161203	0.156845
TRIM35	5.53273	7.29114	0.398154	0.0161203	0.156845
TRIM69	19.0929	30.4051	0.671273	0.0161203	0.156845
TXNL4B	7.62411	11.4839	0.590975	0.0161203	0.156845
VAT1L	1.97858	1.12544	-0.813976	0.0161203	0.156845
VIL1	30.4604	14.771	-1.04416	0.0161203	0.156845
ZNF583	1.32217	0.691383	-0.935345	0.0161203	0.156845
NRG2	0.223678	0.14258	-0.649651	0.0158341	0.156845
IGSF10	0.572696	0.349301	-0.713299	0.0158031	0.156845
PRSS33	1.4217	1.23722	-0.200511	0.0152751	0.155969
RNY4P10	0.89141	1.23633	0.471899	0.0152751	0.155969
ACKR1	33.994	7.73505	-2.1358	0.0149418	0.152798
ADPRM	6.00834	7.8528	0.386242	0.0149418	0.152798
ANKRD39	10.6782	13.3553	0.322738	0.0149418	0.152798
ANTXR1	30.7877	14.7441	-1.06221	0.0149418	0.152798
ARHGAP24	9.54502	5.57751	-0.775128	0.0149418	0.152798
ARL13B	5.0598	3.21811	-0.652866	0.0149418	0.152798
ATF1	13.9793	17.8767	0.354794	0.0149418	0.152798
B3GNT8	4.79554	2.96043	-0.695887	0.0149418	0.152798
C17orf75	7.47083	9.21638	0.302931	0.0149418	0.152798
CASKIN2	7.7142	5.20042	-0.568889	0.0149418	0.152798
CLRN3	28.5097	12.3516	-1.20675	0.0149418	0.152798
CSNK1G2	32.2379	43.1071	0.419171	0.0149418	0.152798
DENND2B	28.1789	22.384	-0.33215	0.0149418	0.152798
DNAJA2	37.7131	46.6247	0.306029	0.0149418	0.152798
DRAM1	21.5252	27.2699	0.341277	0.0149418	0.152798
EFCC1	3.20266	1.81428	-0.819874	0.0149418	0.152798
ELP6	25.3749	35.4738	0.483354	0.0149418	0.152798
FAM229A	1.85287	2.7866	0.588744	0.0149418	0.152798
FGF13	1.40209	0.617177	-1.18382	0.0149418	0.152798
FIBIN	7.02972	2.73556	-1.36163	0.0149418	0.152798
GTF2B	29.874	43.1628	0.530897	0.0149418	0.152798
KCTD13	8.85254	11.2658	0.347784	0.0149418	0.152798
KLHDC7B	0.802624	6.04677	2.91337	0.0149418	0.152798
KRT18	634.653	1379.07	1.11966	0.0149418	0.152798
LARGE1	11.2551	6.58628	-0.77304	0.0149418	0.152798
LGI2	1.13903	0.481686	-1.24164	0.0149418	0.152798
LOC105371814	2.08282	2.70273	0.375876	0.0149418	0.152798
LYPLA1	56.1107	73.6619	0.392641	0.0149418	0.152798
MAP1LC3B	56.2026	72.8404	0.374103	0.0149418	0.152798
MED10	35.1074	46.6359	0.409668	0.0149418	0.152798
MED31	6.12668	8.89142	0.537308	0.0149418	0.152798
MEF2D	15.2572	10.4512	-0.545825	0.0149418	0.152798
MOV10	20.7037	29.68	0.519601	0.0149418	0.152798
MTUS1	37.9618	26.4875	-0.519234	0.0149418	0.152798
NINL	8.17285	3.35403	-1.28494	0.0149418	0.152798
NOVA2	0.8861	0.507344	-0.804504	0.0149418	0.152798
NUDT4B	6.61833	11.0418	0.738432	0.0149418	0.152798
PKMYT1	11.6075	20.5574	0.824603	0.0149418	0.152798
PLXDC2	6.73929	3.65195	-0.883928	0.0149418	0.152798
POLD1	11.9509	19.5105	0.707131	0.0149418	0.152798
PREPL	19.8357	14.3982	-0.462207	0.0149418	0.152798
PRRG4	5.3714	8.7453	0.70321	0.0149418	0.152798
PTGDR2	3.2274	1.05437	-1.61399	0.0149418	0.152798
PYM1	36.6134	49.3363	0.430278	0.0149418	0.152798
RAB40A	0.369742	0.21473	-0.783994	0.0149418	0.152798
RAMP2-AS1	1.32699	1.06455	-0.317919	0.0149418	0.152798
RHEBL1	1.85846	3.3473	0.848894	0.0149418	0.152798
RNGTT	7.0251	8.58797	0.289799	0.0149418	0.152798
ROBO4	9.66169	4.57127	-1.07968	0.0149418	0.152798
RPS26P19	0.18433	0.480138	1.38116	0.0149418	0.152798
S100A11	962.878	1777.5	0.884423	0.0149418	0.152798
SGSM1	2.55618	1.43972	-0.828202	0.0149418	0.152798
SLC29A4	6.52131	4.3008	-0.600557	0.0149418	0.152798
SPART	9.93675	5.99555	-0.728883	0.0149418	0.152798
SPOUT1	11.079	15.6288	0.496373	0.0149418	0.152798
TNFSF4	1.39916	2.5203	0.84904	0.0149418	0.152798
TRG-AS1	2.12098	2.77678	0.388683	0.0149418	0.152798
TSFM	18.1795	25.0491	0.462449	0.0149418	0.152798
ZBTB20	1.67366	0.807666	-1.05117	0.0149418	0.152798
ZDHHC12	43.3981	59.4094	0.45306	0.0149418	0.152798
ZDHHC9	26.888	16.1262	-0.737554	0.0149418	0.152798
ZNF662	1.95403	1.14566	-0.770274	0.0149418	0.152798
ZNF736	5.4955	1.27849	-2.10381	0.0149418	0.152798
ABCC6P2	4.0629	1.78302	-1.18819	0.0147531	0.152798
LOC100506688	0.17733	0.0558424	-1.667	0.0142278	0.152798
ALDH1L2	2.84873	1.40651	-1.0182	0.0138377	0.148877
ARMCX2	9.6112	5.97425	-0.685959	0.0138377	0.148877
ATP2B4	18.8915	11.8301	-0.67527	0.0138377	0.148877
BACE1	7.69238	5.09079	-0.595542	0.0138377	0.148877
BTG3	25.9749	40.7097	0.648257	0.0138377	0.148877
CACNA1A	2.71429	0.73335	-1.888	0.0138377	0.148877
CACNA1I	0.37025	0.0475248	-2.96175	0.0138377	0.148877
CAV1	50.6559	35.7048	-0.504611	0.0138377	0.148877
CBLB	11.9407	6.48671	-0.880334	0.0138377	0.148877
CD8B	2.73426	5.07449	0.892113	0.0138377	0.148877
COL5A1	42.7328	18.7033	-1.19205	0.0138377	0.148877
CXXC1	26.82	33.0251	0.300254	0.0138377	0.148877
CYTL1	3.87087	1.17354	-1.72179	0.0138377	0.148877
DPP4	18.3746	9.04063	-1.02322	0.0138377	0.148877
DZIP1	2.60104	1.79918	-0.531747	0.0138377	0.148877
EPS8L3	47.6874	28.5065	-0.742319	0.0138377	0.148877
FOXN3	13.4027	10.7483	-0.31842	0.0138377	0.148877
GGT1	17.0344	5.93366	-1.52146	0.0138377	0.148877
HLA-DRA	951.215	2012.97	1.08148	0.0138377	0.148877
KCNC4	3.3961	1.90452	-0.834452	0.0138377	0.148877
KIAA0895	4.15877	7.93233	0.931588	0.0138377	0.148877
KLRD1	0.776077	1.36665	0.816368	0.0138377	0.148877
MAD2L1	9.98797	17.3584	0.797374	0.0138377	0.148877
MED13L	16.5999	9.00714	-0.882033	0.0138377	0.148877
MID2	2.0535	1.26087	-0.703667	0.0138377	0.148877
MOCS1	6.60517	3.63413	-0.861986	0.0138377	0.148877
MRPL37	65.6136	85.6867	0.385077	0.0138377	0.148877
MRPL39	24.2873	32.9666	0.440801	0.0138377	0.148877
NEURL1	3.80027	1.72565	-1.13896	0.0138377	0.148877
NUDT6	2.37131	4.42461	0.899862	0.0138377	0.148877
PLEKHA6	24.0006	13.9717	-0.78057	0.0138377	0.148877
RAB34	46.3217	25.2101	-0.877684	0.0138377	0.148877
RACGAP1	22.6024	32.809	0.537614	0.0138377	0.148877
RAPGEF3	6.47736	3.8199	-0.761871	0.0138377	0.148877
RASGRF2	3.10146	1.49036	-1.05729	0.0138377	0.148877
RCCD1	8.93097	11.2888	0.338002	0.0138377	0.148877
RGS1	17.2805	32.4861	0.910681	0.0138377	0.148877
SCG5	13.2989	8.13688	-0.708759	0.0138377	0.148877
SFXN1	16.1149	23.7596	0.560116	0.0138377	0.148877
SIRPG	2.34728	4.28826	0.869401	0.0138377	0.148877
SKAP2	20.5884	12.9617	-0.667583	0.0138377	0.148877
SLC25A19	12.7523	15.5665	0.287688	0.0138377	0.148877
SLC44A4	162.125	75.0948	-1.11032	0.0138377	0.148877
SOD3	37.7097	17.0841	-1.14228	0.0138377	0.148877
SRSF3	112.059	141.879	0.340406	0.0138377	0.148877
TAF9	48.0802	67.5764	0.491078	0.0138377	0.148877
TMEM168	11.4224	7.80219	-0.549916	0.0138377	0.148877
TPPP3	42.0534	17.1082	-1.29754	0.0138377	0.148877
TYMS	34.5005	60.1466	0.801868	0.0138377	0.148877
UNC5B	10.1778	6.06143	-0.747698	0.0138377	0.148877
WFDC1	13.0393	8.16875	-0.67468	0.0138377	0.148877
WFS1	16.0356	10.5159	-0.608704	0.0138377	0.148877
ZNF550	4.11454	2.67185	-0.622893	0.0138377	0.148877
CAPN11	0.654155	0.23242	-1.4929	0.0137377	0.148877
SLC51B	5.43734	1.56296	-1.79862	0.0137377	0.148877
STK32A	1.06642	0.297683	-1.84093	0.0137377	0.148877
HAP1	0.79541	0.129546	-2.61824	0.0137097	0.148877
ALOX15B	0.54812	1.0439	0.929417	0.0132535	0.148877
ABLIM1	60.9943	32.6545	-0.901392	0.012804	0.144713
C1QB	161.048	340.063	1.07831	0.012804	0.144713
C3orf70	1.23607	0.690657	-0.839714	0.012804	0.144713
CDC34	38.4795	55.2172	0.521026	0.012804	0.144713
CDC7	6.56603	10.0746	0.617631	0.012804	0.144713
COL6A2	248.839	96.5314	-1.36614	0.012804	0.144713
CPNE8	6.20693	2.75026	-1.17431	0.012804	0.144713
DDB2	18.6748	34.6242	0.890691	0.012804	0.144713
EIF3L	176.814	129.191	-0.452733	0.012804	0.144713
ENG	70.1236	33.8152	-1.05223	0.012804	0.144713
EPHX1	53.6723	31.2577	-0.779968	0.012804	0.144713
EPS15L1	14.074	9.84642	-0.515364	0.012804	0.144713
EXOSC4	34.479	50.2733	0.544075	0.012804	0.144713
GALNT16	2.00189	0.576976	-1.79478	0.012804	0.144713
GM2A	21.717	31.7953	0.549987	0.012804	0.144713
GTF2E2	36.2081	45.2908	0.322906	0.012804	0.144713
IGSF6	13.8305	16.9152	0.290466	0.012804	0.144713
KCNJ11	1.71261	2.13738	0.319647	0.012804	0.144713
KCNK5	23.3188	11.1072	-1.06999	0.012804	0.144713
LMTK3	1.32721	3.6018	1.44032	0.012804	0.144713
LOC100287896	7.19098	4.52824	-0.667237	0.012804	0.144713
LRP4	4.06592	1.78335	-1.18899	0.012804	0.144713
MAP2K4	11.714	15.5948	0.412828	0.012804	0.144713
METTL24	0.817439	0.461033	-0.82624	0.012804	0.144713
MPZ	1.83462	1.01002	-0.861099	0.012804	0.144713
MZT1	15.0659	22.0665	0.55057	0.012804	0.144713
MZT2A	88.7302	130.818	0.560061	0.012804	0.144713
NUBP1	26.7495	34.9213	0.384594	0.012804	0.144713
NUDT4	13.035	20.169	0.629751	0.012804	0.144713
PAQR4	15.9461	28.7786	0.851797	0.012804	0.144713
PLCD1	7.07931	5.10168	-0.472637	0.012804	0.144713
PPP1R9A	3.48032	1.44511	-1.26804	0.012804	0.144713
PPP4C	116.742	164.363	0.493557	0.012804	0.144713
PRADC1	26.174	19.1567	-0.450283	0.012804	0.144713
PRUNE2	3.38009	1.48905	-1.18267	0.012804	0.144713
RARB	3.77194	2.09526	-0.848174	0.012804	0.144713
RCBTB1	8.6033	11.5489	0.424797	0.012804	0.144713
RGMA	2.01972	1.01585	-0.991475	0.012804	0.144713
RPL26	1876.74	2528.19	0.429874	0.012804	0.144713
S1PR1	14.7563	8.29101	-0.831707	0.012804	0.144713
SLA2	2.54619	3.99263	0.648999	0.012804	0.144713
SLC22A15	2.55843	1.61481	-0.663893	0.012804	0.144713
SLC3A1	12.5095	8.58296	-0.543477	0.012804	0.144713
SPINK5	6.93249	2.46202	-1.49353	0.012804	0.144713
SSC5D	2.60043	1.37665	-0.917582	0.012804	0.144713
SSPOP	0.258118	0.105402	-1.29214	0.012804	0.144713
SSX2IP	6.9045	12.9363	0.905817	0.012804	0.144713
TBC1D4	9.53663	5.33337	-0.838433	0.012804	0.144713
TBKBP1	3.65572	2.72662	-0.423039	0.012804	0.144713
THBD	16.0449	6.80027	-1.23845	0.012804	0.144713
TRIM36	2.15246	3.25054	0.594696	0.012804	0.144713
YIF1B	33.3154	47.6875	0.517423	0.012804	0.144713
YTHDF2	36.8046	44.6209	0.277835	0.012804	0.144713
CYP2B7P	7.31612	0.890617	-3.0382	0.0127844	0.144713
OR2A42	0.377995	0.0382316	-3.30553	0.0127844	0.144713
ANKRD40CL	7.2508	2.70315	-1.4235	0.0127579	0.144713
IL17REL	1.75708	1.11343	-0.658167	0.0123216	0.144713
KBTBD12	1.80112	0.847374	-1.08782	0.0118651	0.14086
ADCK2	13.3841	17.7206	0.404913	0.0118371	0.140653
ADGRL4	19.5385	9.60919	-1.02383	0.0118371	0.140653
AEN	11.9884	20.3981	0.766799	0.0118371	0.140653
AIM2	2.73705	18.5664	2.762	0.0118371	0.140653
ARF5	135.183	176.927	0.388241	0.0118371	0.140653
ARNTL2	12.4526	23.2184	0.898824	0.0118371	0.140653
ARRDC1	43.7431	66.8949	0.612841	0.0118371	0.140653
ATAD1	18.1266	25.619	0.499105	0.0118371	0.140653
BIN1	40.1241	27.1785	-0.562001	0.0118371	0.140653
C2CD4B	9.57052	3.41452	-1.48692	0.0118371	0.140653
C4orf46	4.07766	6.42092	0.655038	0.0118371	0.140653
CACNA1H	4.29947	1.98689	-1.11365	0.0118371	0.140653
CAPN12	4.00109	1.76221	-1.183	0.0118371	0.140653
CDYL2	2.02936	1.24579	-0.703961	0.0118371	0.140653
CPNE5	5.3831	3.0396	-0.824554	0.0118371	0.140653
DDX47	37.3263	52.7114	0.497924	0.0118371	0.140653
DNAJC5B	1.30091	2.54148	0.966141	0.0118371	0.140653
DST	21.8253	11.3525	-0.942987	0.0118371	0.140653
DYNLT2B	11.1589	15.3296	0.45813	0.0118371	0.140653
EVC2	1.64959	0.542856	-1.60347	0.0118371	0.140653
FAM172A	7.50388	5.07744	-0.563537	0.0118371	0.140653
FEZ1	7.13419	2.9896	-1.2548	0.0118371	0.140653
GFRA1	2.11758	0.753255	-1.49121	0.0118371	0.140653
HASPIN	1.65171	2.61238	0.661406	0.0118371	0.140653
HOXA2	1.55855	0.48795	-1.6754	0.0118371	0.140653
IFITM1	286.112	754.374	1.3987	0.0118371	0.140653
JAZF1	7.29494	5.16441	-0.498292	0.0118371	0.140653
KCNH2	2.97551	1.29379	-1.20153	0.0118371	0.140653
KIF26B	1.70043	0.877319	-0.954727	0.0118371	0.140653
M1AP	1.58164	0.756125	-1.06472	0.0118371	0.140653
MYEOV	20.3753	44.7731	1.13581	0.0118371	0.140653
NAP1L4	66.9505	82.0872	0.294063	0.0118371	0.140653
NES	15.473	9.42429	-0.715301	0.0118371	0.140653
ORC6	12.1483	18.9294	0.639877	0.0118371	0.140653
P2RY11	6.14248	10.2052	0.732416	0.0118371	0.140653
POMP	130.781	167.341	0.355634	0.0118371	0.140653
RAPGEF4	5.48013	3.1378	-0.804457	0.0118371	0.140653
REEP5	66.4386	92.4257	0.476272	0.0118371	0.140653
RWDD2B	9.73548	14.0535	0.529605	0.0118371	0.140653
SH3GLB2	38.191	53.9411	0.498152	0.0118371	0.140653
SLC16A2	6.5994	3.20292	-1.04295	0.0118371	0.140653
SNAI2	13.2643	9.56042	-0.472406	0.0118371	0.140653
STT3A-AS1	7.13419	2.9896	-1.2548	0.0118371	0.140653
TIPIN	8.33029	10.2354	0.297126	0.0118371	0.140653
TLL2	0.944079	0.472367	-0.998998	0.0118371	0.140653
TNFRSF9	1.14138	1.96423	0.783184	0.0118371	0.140653
TXNL1	18.6988	26.1323	0.482885	0.0118371	0.140653
USH1C	53.716	27.3849	-0.971969	0.0118371	0.140653
VPS29	98.9693	133.727	0.434238	0.0118371	0.140653
ZFPM2	1.7582	0.45147	-1.9614	0.0118371	0.140653
ZMYND19	18.3492	29.4163	0.680896	0.0118371	0.140653
ZNF879	1.88999	1.00842	-0.906275	0.0118371	0.140653
ATP2B1-AS1	0.89003	0.413237	-1.10688	0.0114643	0.140653
TTC23L	0.487123	0.0835114	-2.54424	0.0114561	0.140653
AIRE	0.28287	0.033191	-3.09128	0.0114398	0.140653
GFRA3	1.86723	0.568187	-1.71646	0.0110281	0.137744
SCN5A	0.346172	0.12287	-1.49435	0.0110281	0.137744
ARL6	2.58009	1.83748	-0.489688	0.0109336	0.136818
BBS1	10.3819	6.35146	-0.708908	0.0109336	0.136818
BCL2L11	6.21224	9.8797	0.669354	0.0109336	0.136818
C1QTNF5	40.3312	25.253	-0.67544	0.0109336	0.136818
CAAP1	12.4486	19.507	0.648009	0.0109336	0.136818
CAVIN2	7.20123	5.46568	-0.39784	0.0109336	0.136818
CD300LF	4.09206	7.43397	0.861305	0.0109336	0.136818
CDK7	28.8986	42.5443	0.557965	0.0109336	0.136818
CEP350	8.52971	5.44353	-0.647955	0.0109336	0.136818
CMTM6	58.8827	87.048	0.563966	0.0109336	0.136818
DNTTIP1	38.2131	70.5802	0.885196	0.0109336	0.136818
EIF2S1	26.21	33.9989	0.375369	0.0109336	0.136818
ENTPD3	4.38763	1.17303	-1.9032	0.0109336	0.136818
FAM155A	0.62334	0.400017	-0.639956	0.0109336	0.136818
FOXF2	6.82078	3.26047	-1.06486	0.0109336	0.136818
GADD45B	43.1836	59.1702	0.454386	0.0109336	0.136818
GJB3	9.06994	31.3468	1.78915	0.0109336	0.136818
GTPBP3	9.37537	11.3784	0.279347	0.0109336	0.136818
HAUS2	10.0581	14.6782	0.545314	0.0109336	0.136818
HLA-F-AS1	2.71613	5.78193	1.09	0.0109336	0.136818
IL23A	5.05105	12.0825	1.25827	0.0109336	0.136818
JPH2	0.818887	0.478411	-0.775414	0.0109336	0.136818
KRBA1	2.6982	1.73711	-0.635309	0.0109336	0.136818
LOC388242	1.1888	0.774459	-0.618246	0.0109336	0.136818
M6PR	72.981	103.422	0.50295	0.0109336	0.136818
MAP1LC3A	28.5298	16.0616	-0.828858	0.0109336	0.136818
MTHFD2	32.7263	51.4532	0.652809	0.0109336	0.136818
MYOM1	2.82254	1.21163	-1.22005	0.0109336	0.136818
NLGN4X	0.800396	0.740233	-0.112734	0.0109336	0.136818
OSBP2	3.52633	1.20811	-1.54542	0.0109336	0.136818
PKDREJ	0.250328	0.134754	-0.893491	0.0109336	0.136818
PLK4	5.32418	7.62702	0.518562	0.0109336	0.136818
PLPPR4	2.15165	0.382969	-2.49014	0.0109336	0.136818
POP7	36.0168	48.8036	0.438317	0.0109336	0.136818
RNASEL	7.6	5.09998	-0.57551	0.0109336	0.136818
RSL24D1	68.1779	86.9915	0.351571	0.0109336	0.136818
RUVBL2	61.7962	101.62	0.717592	0.0109336	0.136818
SIRT4	1.56842	0.890242	-0.817042	0.0109336	0.136818
SLC46A1	6.2258	3.95552	-0.654391	0.0109336	0.136818
SMOC2	19.5434	5.79936	-1.75272	0.0109336	0.136818
SPAG7	45.2299	61.1224	0.434422	0.0109336	0.136818
TENT2	15.8757	18.7797	0.242353	0.0109336	0.136818
TM7SF3	35.9055	58.6522	0.707981	0.0109336	0.136818
TRAM2	11.7562	8.55029	-0.459376	0.0109336	0.136818
TRIL	3.02064	1.3315	-1.18181	0.0109336	0.136818
TTC39A	26.2049	13.6727	-0.938539	0.0109336	0.136818
WDR17	0.44719	0.195934	-1.19052	0.0109336	0.136818
ZHX3	4.76631	3.32628	-0.518965	0.0109336	0.136818
SMCO2	0.608149	1.53669	1.33733	0.0106528	0.136818
TBX2-AS1	1.84669	0.750577	-1.29887	0.010244	0.134323
AEBP1	81.5734	51.3472	-0.667812	0.01009	0.132433
AKR1C2	86.7438	16.6305	-2.38293	0.01009	0.132433
APBB1	8.5979	4.93734	-0.80025	0.01009	0.132433
ARHGEF10	6.58071	2.8395	-1.21261	0.01009	0.132433
ARHGEF17	9.25759	4.08683	-1.17965	0.01009	0.132433
C12orf29	10.0376	13.578	0.43586	0.01009	0.132433
CBX8	3.41008	5.24112	0.620072	0.01009	0.132433
CFAP298	24.3311	32.4725	0.41642	0.01009	0.132433
CPED1	5.741	2.68334	-1.09727	0.01009	0.132433
CRYM	4.10198	1.50533	-1.44625	0.01009	0.132433
DAB2	23.3496	11.2194	-1.0574	0.01009	0.132433
DACT1	7.88624	3.65454	-1.10965	0.01009	0.132433
DENR	40.6781	52.7091	0.373801	0.01009	0.132433
DOCK6	16.8696	10.6204	-0.667589	0.01009	0.132433
EMC8	19.5892	25.3153	0.369951	0.01009	0.132433
ENTR1	24.5901	36.094	0.553684	0.01009	0.132433
EVC	3.65075	2.03997	-0.839649	0.01009	0.132433
H1-10	60.1141	85.8348	0.51386	0.01009	0.132433
IL15RA	19.9017	27.977	0.491351	0.01009	0.132433
KLHL30	0.418405	0.170176	-1.29787	0.01009	0.132433
LOC101927055	3.40485	2.20244	-0.628489	0.01009	0.132433
LOC112267931	23.3496	11.2194	-1.0574	0.01009	0.132433
LPCAT2	9.12666	6.19744	-0.558414	0.01009	0.132433
LRRN4CL	3.20674	0.877441	-1.86973	0.01009	0.132433
LYPD3	3.15407	13.1021	2.05451	0.01009	0.132433
MFSD14B	30.3455	43.9792	0.535337	0.01009	0.132433
MGLL	44.4292	25.2858	-0.81318	0.01009	0.132433
MYPN	0.715263	0.113699	-2.65325	0.01009	0.132433
NTMT1	27.3037	43.938	0.686371	0.01009	0.132433
PAM16	23.028	33.5164	0.541475	0.01009	0.132433
PARP12	29.9337	42.8785	0.518484	0.01009	0.132433
PARP3	14.3312	22.5972	0.656981	0.01009	0.132433
PDGFRB	29.9062	13.5484	-1.14232	0.01009	0.132433
PRXL2A	16.9255	9.60889	-0.816754	0.01009	0.132433
PTPRG	10.1054	5.00472	-1.01377	0.01009	0.132433
SLC25A17	15.7461	20.5589	0.384767	0.01009	0.132433
SMTNL2	1.49473	0.522499	-1.51638	0.01009	0.132433
SNRK	13.5488	10.7037	-0.340056	0.01009	0.132433
SPIRE1	6.87071	3.18131	-1.11084	0.01009	0.132433
SRSF2	118.925	158.833	0.417464	0.01009	0.132433
SRSF7	87.0362	116.246	0.417493	0.01009	0.132433
TLCD5	2.16944	1.2881	-0.752073	0.01009	0.132433
TTN-AS1	3.40485	2.20244	-0.628489	0.01009	0.132433
VRK2	17.5595	27.8411	0.664966	0.01009	0.132433
ZNF551	3.79237	2.07095	-0.872808	0.01009	0.132433
ZNF675	8.05261	3.5837	-1.16801	0.01009	0.132433
ZNF880	6.17674	3.05827	-1.01413	0.01009	0.132433
CHGB	17.2407	9.70797	-0.828577	0.00989282	0.132433
UCN	0.769392	1.46537	0.929478	0.00988552	0.132433
UGT1A10	37.1296	13.0029	-1.51374	0.00988552	0.132433
CNNM1	1.00519	0.629033	-0.676267	0.00953126	0.131527
LINC01140	7.19818	0.66169	-3.4434	0.00953126	0.131527
OTOGL	0.150487	0.0374543	-2.00644	0.00950997	0.131504
ABI3BP	6.66202	1.55755	-2.09668	0.00930313	0.128776
ACACB	6.07683	2.98524	-1.02547	0.00930313	0.128776
AKT3	7.75733	5.09241	-0.60721	0.00930313	0.128776
CD244	1.62017	2.93511	0.85727	0.00930313	0.128776
CDT1	7.66501	13.5093	0.81759	0.00930313	0.128776
CTNNAL1	19.9023	32.5704	0.710628	0.00930313	0.128776
CTSF	26.8442	11.8741	-1.17679	0.00930313	0.128776
CYTH3	12.5418	8.20236	-0.612629	0.00930313	0.128776
DNAJA1	145.175	248.399	0.774867	0.00930313	0.128776
DUSP4	15.2961	28.7304	0.909413	0.00930313	0.128776
ELOVL4	1.00643	0.740136	-0.443389	0.00930313	0.128776
ERH	132.715	188.215	0.504053	0.00930313	0.128776
FAM207A	19.3503	31.7275	0.713374	0.00930313	0.128776
FGF7P6	0.978875	0.571462	-0.776468	0.00930313	0.128776
GLRX3	57.7302	75.1237	0.379943	0.00930313	0.128776
GNG5	148.96	192.231	0.367919	0.00930313	0.128776
HAUS6	5.32726	8.3136	0.642079	0.00930313	0.128776
MACROH2A2	12.2021	6.46592	-0.916203	0.00930313	0.128776
MICALL2	21.7063	14.0318	-0.629409	0.00930313	0.128776
MIR3658	0.00554748	0.00624175	0.170117	0.00930313	0.128776
MT1X	92.0171	186.89	1.02221	0.00930313	0.128776
NOL4L	11.7468	7.5937	-0.629398	0.00930313	0.128776
PIR	29.1651	13.305	-1.13227	0.00930313	0.128776
PKNOX2	0.612903	0.349527	-0.810257	0.00930313	0.128776
PPA1	200.797	305.424	0.605074	0.00930313	0.128776
PSMA1	147.079	196.476	0.417763	0.00930313	0.128776
RAB30	2.69853	1.84679	-0.547155	0.00930313	0.128776
REM1	2.03583	0.780048	-1.38398	0.00930313	0.128776
RNU6-4P	2.11147	1.27555	-0.727123	0.00930313	0.128776
SERPINB8	9.06102	13.8554	0.6127	0.00930313	0.128776
SKA1	4.5954	6.80896	0.567244	0.00930313	0.128776
SLF1	2.62491	3.92325	0.579781	0.00930313	0.128776
SNRPF	47.3061	70.4502	0.57458	0.00930313	0.128776
SNX10	13.7683	22.9108	0.734676	0.00930313	0.128776
SNX29	4.86169	2.65202	-0.874364	0.00930313	0.128776
ST7-AS1	0.384169	0.677782	0.819082	0.00930313	0.128776
TFCP2L1	7.06677	3.52049	-1.00527	0.00930313	0.128776
TMOD2	2.34861	1.46518	-0.680729	0.00930313	0.128776
TMSB10	2430.82	4992.03	1.03819	0.00930313	0.128776
TPI1	552.176	741.792	0.425886	0.00930313	0.128776
TRMT112	146.242	217.882	0.57519	0.00930313	0.128776
XRCC3	5.11062	8.29946	0.699518	0.00930313	0.128776
YARS2	12.7002	17.6748	0.476839	0.00930313	0.128776
MIR1181	0.00043903	4.5e-06	-6.60825	0.00918193	0.128776
EYA4	0.735246	0.113126	-2.70029	0.00918152	0.128776
LINC01091	3.67479	1.26134	-1.54271	0.00918152	0.128776
XCL2	1.6785	2.88949	0.783644	0.00918152	0.128776
ERVMER34-1	1.58579	0.623294	-1.34721	0.00917462	0.128776
LINC02593	0.744634	0.287828	-1.37132	0.00917462	0.128776
MEOX2	4.74691	0.478036	-3.3118	0.00917462	0.128776
MCIDAS	0.640552	1.33775	1.06243	0.00884328	0.128776
OR2A1	0.374766	0.0311894	-3.58686	0.00884328	0.128776
ARPC5L	57.6754	87.8716	0.607442	0.00856974	0.125344
ATF5	30.1196	72.115	1.2596	0.00856974	0.125344
ATP8B2	8.61806	4.65589	-0.888307	0.00856974	0.125344
B2M	8253.04	13859.9	0.747918	0.00856974	0.125344
BRME1	2.10802	3.61163	0.776763	0.00856974	0.125344
CAND2	0.981595	0.479857	-1.03253	0.00856974	0.125344
CD302	11.5956	5.32236	-1.12344	0.00856974	0.125344
CNTNAP3B	0.950578	0.299139	-1.66799	0.00856974	0.125344
CXCR6	7.09382	11.4727	0.69357	0.00856974	0.125344
DEPTOR	27.1092	12.4074	-1.12759	0.00856974	0.125344
DLC1	7.37021	3.69371	-0.996636	0.00856974	0.125344
EBNA1BP2	63.1337	86.9632	0.461995	0.00856974	0.125344
ENAH	21.6157	8.74406	-1.3057	0.00856974	0.125344
FKBP4	61.2639	86.3636	0.495387	0.00856974	0.125344
FSTL1	103.331	39.0584	-1.40357	0.00856974	0.125344
GAREM2	2.26022	1.09765	-1.04205	0.00856974	0.125344
GBF1	20.7034	13.1794	-0.651585	0.00856974	0.125344
GPM6B	2.05611	1.28234	-0.681132	0.00856974	0.125344
GRIN3A	0.205387	0.392876	0.935732	0.00856974	0.125344
H2AZ1	298.078	475.013	0.672276	0.00856974	0.125344
LHX6	3.00003	1.16954	-1.35903	0.00856974	0.125344
MFAP5	24.3337	2.54706	-3.25605	0.00856974	0.125344
MIF	415.138	720.788	0.795984	0.00856974	0.125344
MPV17L	1.32015	0.382274	-1.78803	0.00856974	0.125344
MT1E	139.074	261.14	0.908967	0.00856974	0.125344
PGM5	5.74161	2.39562	-1.26106	0.00856974	0.125344
PHF23	24.1489	30.2491	0.324937	0.00856974	0.125344
PRCD	0.85566	0.444168	-0.945933	0.00856974	0.125344
PRTG	1.07783	0.549269	-0.972539	0.00856974	0.125344
RAB36	1.90391	0.719545	-1.40381	0.00856974	0.125344
RANBP6	7.83112	11.3907	0.540566	0.00856974	0.125344
RNASEK-C17orf49	38.3364	58.9486	0.62074	0.00856974	0.125344
SHISA2	2.47199	0.766429	-1.68945	0.00856974	0.125344
SLC39A5	30.6518	8.77846	-1.80393	0.00856974	0.125344
SRA1	30.7745	41.0618	0.416063	0.00856974	0.125344
TFAP2A	3.98397	10.43	1.38846	0.00856974	0.125344
TOR2A	13.395	16.8921	0.334654	0.00856974	0.125344
TRIB2	16.751	33.39	0.995172	0.00856974	0.125344
ZNF366	1.49753	0.689702	-1.11854	0.00856974	0.125344
ZNF593	37.2672	54.1106	0.538006	0.00856974	0.125344
P2RX6	0.448419	0.0771063	-2.53993	0.00818104	0.12511
EMC6	37.2762	55.7671	0.58116	0.00789436	0.120864
ABCA8	8.22731	1.91176	-2.10551	0.00788688	0.120864
AKR1C3	422.553	178.404	-1.24398	0.00788688	0.120864
AP1S1	59.3054	80.3675	0.438448	0.00788688	0.120864
ATMIN	15.3477	20.0266	0.383896	0.00788688	0.120864
BSPRY	12.5638	18.9054	0.589529	0.00788688	0.120864
CAPS	17.9328	7.17381	-1.32179	0.00788688	0.120864
CCR5	6.44814	10.3107	0.677183	0.00788688	0.120864
CDH26	0.717097	0.169012	-2.08505	0.00788688	0.120864
CLDN5	22.5471	11.6414	-0.953677	0.00788688	0.120864
COL4A5	5.73427	2.42212	-1.24334	0.00788688	0.120864
COL6A3	85.8378	34.7899	-1.30294	0.00788688	0.120864
CPT1A	28.9555	19.0556	-0.603622	0.00788688	0.120864
CREB3L2	12.0303	7.90859	-0.605183	0.00788688	0.120864
F2RL2	5.05053	2.11336	-1.25689	0.00788688	0.120864
FBXL16	1.06256	3.21178	1.59582	0.00788688	0.120864
FBXO5	9.41668	13.9214	0.564012	0.00788688	0.120864
FRY	4.74865	2.0398	-1.21909	0.00788688	0.120864
GPD1	14.2747	7.03968	-1.01988	0.00788688	0.120864
GPR171	2.44306	3.89106	0.671474	0.00788688	0.120864
HEXD	14.2618	19.5763	0.456952	0.00788688	0.120864
IFI35	49.8065	92.0751	0.886476	0.00788688	0.120864
IFIH1	17.5998	28.3157	0.686044	0.00788688	0.120864
IL18BP	7.03348	15.031	1.09563	0.00788688	0.120864
KLHL3	2.47135	1.23667	-0.998845	0.00788688	0.120864
LOC107987373	45.8982	63.4049	0.466157	0.00788688	0.120864
LTBP4	44.3041	29.8699	-0.568751	0.00788688	0.120864
MDK	267.756	575.946	1.10501	0.00788688	0.120864
MED14	13.4564	8.4863	-0.665089	0.00788688	0.120864
MIS18A	11.9396	18.728	0.649441	0.00788688	0.120864
NSG1	3.64187	1.81926	-1.00133	0.00788688	0.120864
PARP9	39.2215	74.4177	0.924001	0.00788688	0.120864
PCDHB3	1.00893	0.656873	-0.619146	0.00788688	0.120864
PPP1R12B	9.84438	5.17899	-0.926628	0.00788688	0.120864
SGIP1	2.04029	0.699275	-1.54485	0.00788688	0.120864
SGSH	10.9435	7.47424	-0.550081	0.00788688	0.120864
SHMT2	66.8669	109.836	0.715988	0.00788688	0.120864
SLC27A5	7.0941	15.5455	1.13181	0.00788688	0.120864
SSBP1	134.288	180.069	0.42322	0.00788688	0.120864
STAMBPL1	9.08854	14.3515	0.659084	0.00788688	0.120864
STX1B	0.226731	0.439375	0.954472	0.00788688	0.120864
SWAP70	21.849	14.9525	-0.547182	0.00788688	0.120864
TCEANC	1.74564	1.29068	-0.435626	0.00788688	0.120864
TXNL4A	39.1696	47.7632	0.286168	0.00788688	0.120864
RGS7BP	0.830933	0.309728	-1.42373	0.00731349	0.117885
MALRD1	5.58075	0.185531	-4.91072	0.0073077	0.117885
PURG	0.187497	0.111225	-0.753385	0.00729612	0.117885
AKT1	64.2395	85.7784	0.417154	0.00725164	0.117311
APOD	73.1398	15.0554	-2.28038	0.00725164	0.117311
ARHGAP20	0.656706	0.288094	-1.18871	0.00725164	0.117311
BOC	4.74778	1.83882	-1.36847	0.00725164	0.117311
CCDC144B	1.448	0.29882	-2.27672	0.00725164	0.117311
CD74	1144.42	2624.18	1.19724	0.00725164	0.117311
CDC25A	3.74476	7.30122	0.963265	0.00725164	0.117311
CHST10	3.73739	2.36851	-0.658054	0.00725164	0.117311
CIAO2B	94.4407	147.749	0.645666	0.00725164	0.117311
COL4A6	1.72201	0.469525	-1.87482	0.00725164	0.117311
DISC1	2.0011	0.891548	-1.16641	0.00725164	0.117311
ENOX2	5.94178	4.22941	-0.490439	0.00725164	0.117311
EXOC3L2	4.7546	2.67748	-0.828449	0.00725164	0.117311
EXOSC3	17.6679	26.3501	0.576676	0.00725164	0.117311
EXOSC6	5.34108	8.07187	0.595772	0.00725164	0.117311
FAM3B	67.8724	30.5511	-1.1516	0.00725164	0.117311
FANCA	9.43075	12.8996	0.451882	0.00725164	0.117311
FRZB	9.59591	4.31566	-1.15284	0.00725164	0.117311
FZD1	5.10027	3.01609	-0.757896	0.00725164	0.117311
GPN3	19.6797	28.4689	0.532679	0.00725164	0.117311
GTF2F2	18.1731	22.0011	0.27577	0.00725164	0.117311
HLA-E	504.155	845.946	0.746696	0.00725164	0.117311
HMGN1	199.084	266.07	0.418431	0.00725164	0.117311
IRF1	63.7078	136.713	1.10161	0.00725164	0.117311
ITGA11	2.48416	1.71083	-0.53806	0.00725164	0.117311
KCNJ10	0.358693	0.775308	1.11202	0.00725164	0.117311
LAMA2	5.90999	2.05989	-1.52059	0.00725164	0.117311
LPL	7.03522	2.05513	-1.77536	0.00725164	0.117311
LURAP1L	8.56634	16.8408	0.975209	0.00725164	0.117311
LY6E	228.544	691.467	1.59719	0.00725164	0.117311
MACROD2	3.45038	1.01601	-1.76385	0.00725164	0.117311
MAP1A	2.34708	0.693953	-1.75796	0.00725164	0.117311
ME1	25.8108	11.3146	-1.18979	0.00725164	0.117311
MN1	1.03473	0.405151	-1.35272	0.00725164	0.117311
MRPL23	62.2607	85.8929	0.464217	0.00725164	0.117311
MYD88	42.9984	58.1699	0.43599	0.00725164	0.117311
NCAPG	8.11671	12.4899	0.621799	0.00725164	0.117311
PDCD1	1.69924	3.34021	0.975045	0.00725164	0.117311
PDE5A	8.53951	5.40856	-0.658907	0.00725164	0.117311
PRR29	2.80442	1.15471	-1.28017	0.00725164	0.117311
RBCK1	61.5283	85.7649	0.479136	0.00725164	0.117311
RGS6	0.458951	0.155311	-1.56317	0.00725164	0.117311
RNF19B	30.7614	45.0306	0.549786	0.00725164	0.117311
SCUBE3	0.621091	0.178549	-1.79848	0.00725164	0.117311
SDS	6.52821	19.301	1.56392	0.00725164	0.117311
SHANK3	6.94407	2.87727	-1.27108	0.00725164	0.117311
SLBP	45.2124	62.6473	0.470532	0.00725164	0.117311
SLC1A7	4.37059	1.34389	-1.70141	0.00725164	0.117311
SNAPC3	8.99357	12.3842	0.46154	0.00725164	0.117311
STRIP2	1.77206	3.84646	1.1181	0.00725164	0.117311
TCEAL3	22.1512	13.5452	-0.709595	0.00725164	0.117311
WRNIP1	31.9119	43.8846	0.45962	0.00725164	0.117311
ZKSCAN7	1.63256	0.860816	-0.923356	0.00725164	0.117311
ZNF10	4.52141	2.42465	-0.898993	0.00725164	0.117311
RAB3C	1.86252	0.493203	-1.917	0.00703769	0.117311
MGAM2	6.42105	2.19727	-1.5471	0.00677126	0.117311
SLC15A1	6.41846	0.804055	-2.99686	0.00676581	0.117311
ANTKMT	24.5515	37.1387	0.597112	0.00666127	0.115706
BCAT2	25.329	42.7279	0.754387	0.00666127	0.115706
BEX2	10.3129	8.09929	-0.348583	0.00666127	0.115706
BMX	1.58953	0.668162	-1.25033	0.00666127	0.115706
DNM3	2.86781	1.16267	-1.30251	0.00666127	0.115706
EGFLAM	2.98191	1.04879	-1.50751	0.00666127	0.115706
EXT1	14.9334	8.76466	-0.768776	0.00666127	0.115706
GLI3	1.49105	0.489777	-1.60613	0.00666127	0.115706
GTF2A2	45.8507	74.3962	0.698285	0.00666127	0.115706
HAVCR2	9.68158	17.7332	0.873141	0.00666127	0.115706
HUNK	1.06052	0.576449	-0.87951	0.00666127	0.115706
ITGB3	5.75052	2.19098	-1.39212	0.00666127	0.115706
[truncated: 761 more rows]
