# Supplementary material for: An antigen processing and presentation signature for prognostic evaluation and immunotherapy selection in advanced gastric cancer
Source: Front Immunol. 2022 Oct 14;13:992060. doi: 10.3389/fimmu.2022.992060 (PMC9615473; doi:10.3389/fimmu.2022.992060)
Supplement: Supplementary file 1 [file DataSheet_1.zip › Supplementary material - 1/Table S2.xlsx]

## Sheet: Sheet1
Table S2. GO analysis of brown module genes
ONTOLOGY	ID	Description	GeneRatio	BgRatio	pvalue	p.adjust	qvalue	geneID	Count
BP	GO:0042110	T cell activation	26/79	483/18866	3.13138e-22	4.42464e-19	3.0325e-19	CCL5/CD2/CD274/CD8A/CD8B/CLEC7A/CRTAM/IDO1/IFNG/IL12RB1/IL15/IRF1/KLRC4-KLRK1/KLRK1/LAG3/LCK/PDCD1/PSMB10/PTPN22/SIRPG/SIT1/SLA2/TIGIT/TNFSF13B/TNFSF14/ZNF683	26
BP	GO:0050863	regulation of T cell activation	21/79	332/18866	2.24331e-19	1.5849e-16	1.08624e-16	CCL5/CD2/CD274/CRTAM/IDO1/IFNG/IL12RB1/IL15/IRF1/KLRC4-KLRK1/KLRK1/LAG3/LCK/PDCD1/PTPN22/SIRPG/SIT1/TIGIT/TNFSF13B/TNFSF14/ZNF683	21
BP	GO:1903037	regulation of leukocyte cell-cell adhesion	18/79	329/18866	1.47063e-15	6.92669e-13	4.74731e-13	CCL5/CD274/CRTAM/IDO1/IFNG/IL12RB1/IL15/IRF1/KLRC4-KLRK1/KLRK1/LAG3/LCK/PDCD1/PTPN22/SIRPG/TIGIT/TNFSF13B/TNFSF14	18
BP	GO:0007159	leukocyte cell-cell adhesion	18/79	364/18866	8.52288e-15	3.01071e-12	2.06343e-12	CCL5/CD274/CRTAM/IDO1/IFNG/IL12RB1/IL15/IRF1/KLRC4-KLRK1/KLRK1/LAG3/LCK/PDCD1/PTPN22/SIRPG/TIGIT/TNFSF13B/TNFSF14	18
BP	GO:0022407	regulation of cell-cell adhesion	19/79	439/18866	1.54933e-14	4.3784e-12	3.0008e-12	CCL5/CD274/CRTAM/CXCL13/IDO1/IFNG/IL12RB1/IL15/IRF1/KLRC4-KLRK1/KLRK1/LAG3/LCK/PDCD1/PTPN22/SIRPG/TIGIT/TNFSF13B/TNFSF14	19
BP	GO:0002831	regulation of response to biotic stimulus	17/79	409/18866	8.67472e-13	2.0429e-10	1.40013e-10	CCL5/CD274/CRTAM/GBP5/IFNG/IL12RB1/IL15/IRF1/KLRC4-KLRK1/KLRK1/LAG3/PSMB10/PSMB9/PTPN22/SCIMP/SH2D1A/ZBP1	17
BP	GO:0001819	positive regulation of cytokine production	17/79	447/18866	3.58581e-12	6.36042e-10	4.35921e-10	CD2/CD244/CD274/CLEC7A/CRTAM/GBP5/IDO1/IFNG/IL12RB1/IL15/IRF1/KLRC4-KLRK1/KLRK1/PTPN22/SCIMP/TIGIT/ZBP1	17
BP	GO:0031343	positive regulation of cell killing	9/79	61/18866	3.60109e-12	6.36042e-10	4.35921e-10	CLEC7A/CRTAM/IFNG/IL12RB1/KLRC4-KLRK1/KLRK1/LAG3/PRF1/SH2D1A	9
BP	GO:0050870	positive regulation of T cell activation	13/79	214/18866	4.87756e-12	7.65777e-10	5.24837e-10	CCL5/CD274/IFNG/IL12RB1/IL15/KLRC4-KLRK1/KLRK1/LCK/PDCD1/PTPN22/SIRPG/TNFSF13B/TNFSF14	13
BP	GO:0022409	positive regulation of cell-cell adhesion	14/79	279/18866	9.10488e-12	1.26806e-09	8.69084e-10	CCL5/CD274/CXCL13/IFNG/IL12RB1/IL15/KLRC4-KLRK1/KLRK1/LCK/PDCD1/PTPN22/SIRPG/TNFSF13B/TNFSF14	14
BP	GO:0002696	positive regulation of leukocyte activation	16/79	406/18866	9.87166e-12	1.26806e-09	8.69084e-10	CCL5/CD2/CD274/CLEC7A/IFNG/IL12RB1/IL15/KLRC4-KLRK1/KLRK1/LCK/PDCD1/PTPN22/SIRPG/TNFSF13B/TNFSF14/TRBC2	16
BP	GO:1903039	positive regulation of leukocyte cell-cell adhesion	13/79	235/18866	1.59039e-11	1.8473e-09	1.26607e-09	CCL5/CD274/IFNG/IL12RB1/IL15/KLRC4-KLRK1/KLRK1/LCK/PDCD1/PTPN22/SIRPG/TNFSF13B/TNFSF14	13
BP	GO:0050867	positive regulation of cell activation	16/79	421/18866	1.69957e-11	1.8473e-09	1.26607e-09	CCL5/CD2/CD274/CLEC7A/IFNG/IL12RB1/IL15/KLRC4-KLRK1/KLRK1/LCK/PDCD1/PTPN22/SIRPG/TNFSF13B/TNFSF14/TRBC2	16
BP	GO:0051251	positive regulation of lymphocyte activation	15/79	357/18866	1.91854e-11	1.93635e-09	1.32711e-09	CCL5/CD274/CLEC7A/IFNG/IL12RB1/IL15/KLRC4-KLRK1/KLRK1/LCK/PDCD1/PTPN22/SIRPG/TNFSF13B/TNFSF14/TRBC2	15
BP	GO:0070098	chemokine-mediated signaling pathway	9/79	88/18866	1.08384e-10	1.02098e-08	6.99745e-09	CCL5/CCR1/CCR5/CXCL10/CXCL11/CXCL13/CXCL9/CXCR3/CXCR6	9
BP	GO:0001906	cell killing	11/79	172/18866	1.38622e-10	1.22421e-08	8.39028e-09	CLEC7A/CRTAM/GNLY/GZMB/IFNG/IL12RB1/KLRC4-KLRK1/KLRK1/LAG3/PRF1/SH2D1A	11
BP	GO:0031341	regulation of cell killing	9/79	92/18866	1.62608e-10	1.35156e-08	9.26312e-09	CLEC7A/CRTAM/IFNG/IL12RB1/KLRC4-KLRK1/KLRK1/LAG3/PRF1/SH2D1A	9
BP	GO:1990868	response to chemokine	9/79	97/18866	2.63054e-10	1.8415e-08	1.2621e-08	CCL5/CCR1/CCR5/CXCL10/CXCL11/CXCL13/CXCL9/CXCR3/CXCR6	9
BP	GO:1990869	cellular response to chemokine	9/79	97/18866	2.63054e-10	1.8415e-08	1.2621e-08	CCL5/CCR1/CCR5/CXCL10/CXCL11/CXCL13/CXCL9/CXCR3/CXCR6	9
BP	GO:0032729	positive regulation of interferon-gamma production	8/79	65/18866	2.73684e-10	1.8415e-08	1.2621e-08	CD2/CD244/CLEC7A/CRTAM/IL12RB1/KLRC4-KLRK1/KLRK1/PTPN22	8
BP	GO:0048247	lymphocyte chemotaxis	8/79	65/18866	2.73684e-10	1.8415e-08	1.2621e-08	CCL5/CXCL10/CXCL11/CXCL13/CXCR3/KLRC4-KLRK1/KLRK1/TNFSF14	8
BP	GO:0071216	cellular response to biotic stimulus	12/79	246/18866	4.37043e-10	2.69829e-08	1.84931e-08	CCL5/CCR5/CD274/CLEC7A/CXCL10/CXCL11/CXCL13/CXCL9/KLRC4-KLRK1/KLRK1/PTPN22/SCIMP	12
BP	GO:0045088	regulation of innate immune response	13/79	307/18866	4.39211e-10	2.69829e-08	1.84931e-08	CCL5/CRTAM/GBP5/IFNG/IRF1/KLRC4-KLRK1/KLRK1/LAG3/PSMB10/PSMB9/PTPN22/SH2D1A/ZBP1	13
BP	GO:0032649	regulation of interferon-gamma production	9/79	104/18866	4.93988e-10	2.90836e-08	1.99329e-08	CD2/CD244/CD274/CLEC7A/CRTAM/IL12RB1/KLRC4-KLRK1/KLRK1/PTPN22	9
BP	GO:0042098	T cell proliferation	11/79	195/18866	5.31151e-10	2.99067e-08	2.0497e-08	CCL5/CD274/CRTAM/IDO1/IL12RB1/IL15/IRF1/PSMB10/PTPN22/TNFSF13B/TNFSF14	11
BP	GO:0002833	positive regulation of response to biotic stimulus	12/79	251/18866	5.50301e-10	2.99067e-08	2.0497e-08	CCL5/CD274/CRTAM/GBP5/KLRC4-KLRK1/KLRK1/LAG3/PSMB10/PSMB9/SCIMP/SH2D1A/ZBP1	12
BP	GO:0031349	positive regulation of defense response	14/79	385/18866	6.41761e-10	3.35855e-08	2.30183e-08	CCL5/CLEC7A/CRTAM/GBP5/IDO1/IFNG/IL15/KLRC4-KLRK1/KLRK1/LAG3/PSMB10/PSMB9/SH2D1A/ZBP1	14
BP	GO:0002683	negative regulation of immune system process	15/79	463/18866	7.20674e-10	3.63683e-08	2.49256e-08	CD274/CD300LF/CRTAM/GBP1/GPR171/IDO1/IRF1/KLRC4-KLRK1/KLRK1/LAG3/PDCD1/PTPN22/SH2D1A/SLA2/TIGIT	15
BP	GO:0051607	defense response to virus	12/79	258/18866	7.5351e-10	3.67141e-08	2.51626e-08	APOBEC3H/CXCL10/CXCL9/GBP1/IFNG/IL12RB1/IL15/IRF1/PRF1/PTPN22/TRIM22/ZBP1	12
BP	GO:0071222	cellular response to lipopolysaccharide	11/79	208/18866	1.05362e-09	4.96255e-08	3.40116e-08	CCL5/CCR5/CD274/CXCL10/CXCL11/CXCL13/CXCL9/KLRC4-KLRK1/KLRK1/PTPN22/SCIMP	11
BP	GO:0032609	interferon-gamma production	9/79	115/18866	1.2186e-09	5.25792e-08	3.6036e-08	CD2/CD244/CD274/CLEC7A/CRTAM/IL12RB1/KLRC4-KLRK1/KLRK1/PTPN22	9
BP	GO:1901623	regulation of lymphocyte chemotaxis	6/79	27/18866	1.22628e-09	5.25792e-08	3.6036e-08	CCL5/CXCL10/CXCL13/KLRC4-KLRK1/KLRK1/TNFSF14	6
BP	GO:0032496	response to lipopolysaccharide	13/79	334/18866	1.22796e-09	5.25792e-08	3.6036e-08	CCL5/CCR5/CD274/CXCL10/CXCL11/CXCL13/CXCL9/FASLG/IDO1/KLRC4-KLRK1/KLRK1/PTPN22/SCIMP	13
BP	GO:0072676	lymphocyte migration	9/79	117/18866	1.42163e-09	5.90812e-08	4.04922e-08	CCL5/CRTAM/CXCL10/CXCL11/CXCL13/CXCR3/KLRC4-KLRK1/KLRK1/TNFSF14	9
BP	GO:0010818	T cell chemotaxis	6/79	28/18866	1.55555e-09	6.27997e-08	4.30407e-08	CCL5/CXCL10/CXCL11/CXCL13/CXCR3/TNFSF14	6
BP	GO:0009615	response to virus	13/79	349/18866	2.0905e-09	7.9995e-08	5.48258e-08	APOBEC3H/CCL5/CXCL10/CXCL9/GBP1/IFNG/IL12RB1/IL15/IRF1/PRF1/PTPN22/TRIM22/ZBP1	13
BP	GO:0071219	cellular response to molecule of bacterial origin	11/79	222/18866	2.0947e-09	7.9995e-08	5.48258e-08	CCL5/CCR5/CD274/CXCL10/CXCL11/CXCL13/CXCL9/KLRC4-KLRK1/KLRK1/PTPN22/SCIMP	11
BP	GO:0030101	natural killer cell activation	8/79	85/18866	2.44019e-09	9.07365e-08	6.21876e-08	CD2/CD244/IL15/IL21R/KLRC4-KLRK1/KLRK1/PTPN22/ZNF683	8
BP	GO:0045785	positive regulation of cell adhesion	14/79	428/18866	2.51582e-09	9.11501e-08	6.24711e-08	CCL5/CD274/CXCL13/IFNG/IL12RB1/IL15/KLRC4-KLRK1/KLRK1/LCK/PDCD1/PTPN22/SIRPG/TNFSF13B/TNFSF14	14
BP	GO:0002237	response to molecule of bacterial origin	13/79	356/18866	2.65655e-09	9.38428e-08	6.43166e-08	CCL5/CCR5/CD274/CXCL10/CXCL11/CXCL13/CXCL9/FASLG/IDO1/KLRC4-KLRK1/KLRK1/PTPN22/SCIMP	13
BP	GO:0030595	leukocyte chemotaxis	11/79	232/18866	3.32611e-09	1.13867e-07	7.80402e-08	CCL5/CCR1/CCR5/CXCL10/CXCL11/CXCL13/CXCL9/CXCR3/KLRC4-KLRK1/KLRK1/TNFSF14	11
BP	GO:0031295	T cell costimulation	7/79	56/18866	3.38457e-09	1.13867e-07	7.80402e-08	CD274/KLRC4-KLRK1/KLRK1/LCK/PDCD1/TNFSF13B/TNFSF14	7
BP	GO:0031294	lymphocyte costimulation	7/79	58/18866	4.35874e-09	1.41767e-07	9.71624e-08	CD274/KLRC4-KLRK1/KLRK1/LCK/PDCD1/TNFSF13B/TNFSF14	7
BP	GO:0071346	cellular response to interferon-gamma	10/79	182/18866	4.41455e-09	1.41767e-07	9.71624e-08	CCL5/FASLG/GBP1/GBP2/GBP4/GBP5/IFNG/IL12RB1/IRF1/TRIM22	10
BP	GO:0060326	cell chemotaxis	12/79	311/18866	6.22341e-09	1.95415e-07	1.33931e-07	CCL5/CCR1/CCR5/CXCL10/CXCL11/CXCL13/CXCL9/CXCR3/CXCR6/KLRC4-KLRK1/KLRK1/TNFSF14	12
BP	GO:0030217	T cell differentiation	11/79	253/18866	8.20966e-09	2.52179e-07	1.72835e-07	CD2/CD8A/CRTAM/IFNG/IL12RB1/IL15/IRF1/LAG3/LCK/PTPN22/ZNF683	11
BP	GO:0002228	natural killer cell mediated immunity	7/79	66/18866	1.09917e-08	3.30451e-07	2.2648e-07	CRTAM/GZMB/KLRC4-KLRK1/KLRD1/KLRK1/LAG3/SH2D1A	7
BP	GO:0034341	response to interferon-gamma	10/79	202/18866	1.20126e-08	3.53622e-07	2.4236e-07	CCL5/FASLG/GBP1/GBP2/GBP4/GBP5/IFNG/IL12RB1/IRF1/TRIM22	10
BP	GO:0001909	leukocyte mediated cytotoxicity	8/79	108/18866	1.65247e-08	4.76518e-07	3.26589e-07	CRTAM/GZMB/IL12RB1/KLRC4-KLRK1/KLRK1/LAG3/PRF1/SH2D1A	8
BP	GO:0045089	positive regulation of innate immune response	10/79	213/18866	1.99112e-08	5.62689e-07	3.85648e-07	CCL5/CRTAM/GBP5/KLRC4-KLRK1/KLRK1/LAG3/PSMB10/PSMB9/SH2D1A/ZBP1	10
BP	GO:0046651	lymphocyte proliferation	11/79	283/18866	2.60926e-08	7.22919e-07	4.95463e-07	CCL5/CD274/CRTAM/IDO1/IL12RB1/IL15/IRF1/PSMB10/PTPN22/TNFSF13B/TNFSF14	11
BP	GO:0032943	mononuclear cell proliferation	11/79	286/18866	2.90709e-08	7.89945e-07	5.41401e-07	CCL5/CD274/CRTAM/IDO1/IL12RB1/IL15/IRF1/PSMB10/PTPN22/TNFSF13B/TNFSF14	11
BP	GO:0002699	positive regulation of immune effector process	10/79	223/18866	3.07651e-08	8.20209e-07	5.62143e-07	CD244/CRTAM/IFNG/IL12RB1/KLRC4-KLRK1/KLRK1/LAG3/PTPN22/SCIMP/SH2D1A	10
BP	GO:0042129	regulation of T cell proliferation	9/79	167/18866	3.25466e-08	8.51637e-07	5.83682e-07	CCL5/CD274/CRTAM/IDO1/IL12RB1/IL15/IRF1/PTPN22/TNFSF13B	9
BP	GO:0002449	lymphocyte mediated immunity	12/79	366/18866	3.78137e-08	9.71467e-07	6.6581e-07	CD8A/CRTAM/GZMB/IL12RB1/KLRC4-KLRK1/KLRD1/KLRK1/LAG3/PRF1/SH2D1A/SLA2/TRBC2	12
BP	GO:0045954	positive regulation of natural killer cell mediated cytotoxicity	5/79	24/18866	4.52207e-08	1.14101e-06	7.82012e-07	CRTAM/KLRC4-KLRK1/KLRK1/LAG3/SH2D1A	5
BP	GO:0070661	leukocyte proliferation	11/79	313/18866	7.28953e-08	1.80704e-06	1.23848e-06	CCL5/CD274/CRTAM/IDO1/IL12RB1/IL15/IRF1/PSMB10/PTPN22/TNFSF13B/TNFSF14	11
BP	GO:0001912	positive regulation of leukocyte mediated cytotoxicity	6/79	52/18866	7.76208e-08	1.891e-06	1.29603e-06	CRTAM/IL12RB1/KLRC4-KLRK1/KLRK1/LAG3/SH2D1A	6
BP	GO:0002717	positive regulation of natural killer cell mediated immunity	5/79	29/18866	1.24295e-07	2.97677e-06	2.04017e-06	CRTAM/KLRC4-KLRK1/KLRK1/LAG3/SH2D1A	5
BP	GO:0046634	regulation of alpha-beta T cell activation	7/79	97/18866	1.63454e-07	3.84934e-06	2.6382e-06	CD274/CRTAM/IFNG/IL12RB1/IRF1/PTPN22/ZNF683	7
BP	GO:0046631	alpha-beta T cell activation	8/79	146/18866	1.74084e-07	4.03247e-06	2.76372e-06	CD274/CRTAM/IFNG/IL12RB1/IL15/IRF1/PTPN22/ZNF683	8
BP	GO:0042267	natural killer cell mediated cytotoxicity	6/79	61/18866	2.05471e-07	4.68274e-06	3.20939e-06	CRTAM/GZMB/KLRC4-KLRK1/KLRK1/LAG3/SH2D1A	6
BP	GO:0045580	regulation of T cell differentiation	8/79	150/18866	2.14358e-07	4.80774e-06	3.29505e-06	CD2/CRTAM/IFNG/IL12RB1/IL15/IRF1/LAG3/ZNF683	8
BP	GO:2000401	regulation of lymphocyte migration	6/79	64/18866	2.74693e-07	6.00173e-06	4.11338e-06	CCL5/CXCL10/CXCL13/KLRC4-KLRK1/KLRK1/TNFSF14	6
BP	GO:0070234	positive regulation of T cell apoptotic process	4/79	14/18866	2.76088e-07	6.00173e-06	4.11338e-06	CCL5/CD274/IDO1/PDCD1	4
BP	GO:0050670	regulation of lymphocyte proliferation	9/79	219/18866	3.30541e-07	7.07659e-06	4.85005e-06	CCL5/CD274/CRTAM/IDO1/IL12RB1/IL15/IRF1/PTPN22/TNFSF13B	9
BP	GO:0032944	regulation of mononuclear cell proliferation	9/79	221/18866	3.56869e-07	7.5224e-06	5.15559e-06	CCL5/CD274/CRTAM/IDO1/IL12RB1/IL15/IRF1/PTPN22/TNFSF13B	9
BP	GO:0072678	T cell migration	6/79	67/18866	3.62012e-07	7.5224e-06	5.15559e-06	CCL5/CXCL10/CXCL11/CXCL13/CXCR3/TNFSF14	6
BP	GO:0030098	lymphocyte differentiation	11/79	368/18866	3.69804e-07	7.57295e-06	5.19024e-06	CD2/CD8A/CRTAM/IFNG/IL12RB1/IL15/IRF1/LAG3/LCK/PTPN22/ZNF683	11
BP	GO:0050766	positive regulation of phagocytosis	6/79	68/18866	3.9573e-07	7.98809e-06	5.47476e-06	CD300LF/CLEC7A/IFNG/IL15/IL2RB/SIRPG	6
BP	GO:0006874	cellular calcium ion homeostasis	12/79	456/18866	4.06783e-07	8.09556e-06	5.54842e-06	CCL5/CCR1/CCR5/CXCL10/CXCL11/CXCL13/CXCL9/CXCR3/CXCR6/FASLG/LCK/MCUB	12
BP	GO:0055074	calcium ion homeostasis	12/79	468/18866	5.35845e-07	1.0516e-05	7.20728e-06	CCL5/CCR1/CCR5/CXCL10/CXCL11/CXCL13/CXCL9/CXCR3/CXCR6/FASLG/LCK/MCUB	12
BP	GO:0002697	regulation of immune effector process	12/79	470/18866	5.60582e-07	1.08507e-05	7.4367e-06	CD244/CRTAM/IFNG/IL12RB1/IL15/KLRC4-KLRK1/KLRK1/LAG3/PTPN22/SCIMP/SH2D1A/ZNF683	12
BP	GO:0050868	negative regulation of T cell activation	7/79	118/18866	6.25346e-07	1.19407e-05	8.18376e-06	CD274/CRTAM/IDO1/IRF1/LAG3/PTPN22/TIGIT	7
BP	GO:0010819	regulation of T cell chemotaxis	4/79	17/18866	6.50195e-07	1.22497e-05	8.3955e-06	CCL5/CXCL10/CXCL13/TNFSF14	4
BP	GO:0001910	regulation of leukocyte mediated cytotoxicity	6/79	75/18866	7.11305e-07	1.30794e-05	8.96414e-06	CRTAM/IL12RB1/KLRC4-KLRK1/KLRK1/LAG3/SH2D1A	6
BP	GO:0070663	regulation of leukocyte proliferation	9/79	240/18866	7.12746e-07	1.30794e-05	8.96414e-06	CCL5/CD274/CRTAM/IDO1/IL12RB1/IL15/IRF1/PTPN22/TNFSF13B	9
BP	GO:0042269	regulation of natural killer cell mediated cytotoxicity	5/79	41/18866	7.54177e-07	1.36622e-05	9.3636e-06	CRTAM/KLRC4-KLRK1/KLRK1/LAG3/SH2D1A	5
BP	GO:0070230	positive regulation of lymphocyte apoptotic process	4/79	18/18866	8.33309e-07	1.47183e-05	1.00874e-05	CCL5/CD274/IDO1/PDCD1	4
BP	GO:2001185	regulation of CD8-positive, alpha-beta T cell activation	4/79	18/18866	8.33309e-07	1.47183e-05	1.00874e-05	CD274/CRTAM/IRF1/PTPN22	4
BP	GO:0002688	regulation of leukocyte chemotaxis	7/79	124/18866	8.75118e-07	1.52659e-05	1.04627e-05	CCL5/CCR1/CXCL10/CXCL13/KLRC4-KLRK1/KLRK1/TNFSF14	7
BP	GO:0045619	regulation of lymphocyte differentiation	8/79	181/18866	8.97438e-07	1.54556e-05	1.05927e-05	CD2/CRTAM/IFNG/IL12RB1/IL15/IRF1/LAG3/ZNF683	8
BP	GO:0072503	cellular divalent inorganic cation homeostasis	12/79	492/18866	9.07866e-07	1.54556e-05	1.05927e-05	CCL5/CCR1/CCR5/CXCL10/CXCL11/CXCL13/CXCL9/CXCR3/CXCR6/FASLG/LCK/MCUB	12
BP	GO:0007204	positive regulation of cytosolic calcium ion concentration	10/79	322/18866	9.27286e-07	1.55983e-05	1.06905e-05	CCR1/CCR5/CXCL10/CXCL11/CXCL13/CXCL9/CXCR3/CXCR6/FASLG/LCK	10
BP	GO:0050856	regulation of T cell receptor signaling pathway	5/79	43/18866	9.62424e-07	1.59989e-05	1.09651e-05	GBP1/LCK/PTPN22/SH2D1A/SLA2	5
BP	GO:0002695	negative regulation of leukocyte activation	8/79	184/18866	1.01596e-06	1.66924e-05	1.14404e-05	CD274/CD300LF/CRTAM/IDO1/IRF1/LAG3/PTPN22/TIGIT	8
BP	GO:1903706	regulation of hemopoiesis	12/79	498/18866	1.03094e-06	1.67438e-05	1.14756e-05	CCR1/CD2/CRTAM/GPR171/IFNG/IL12RB1/IL15/IRF1/LAG3/PSMB10/PSMB9/ZNF683	12
BP	GO:0002715	regulation of natural killer cell mediated immunity	5/79	45/18866	1.21358e-06	1.94862e-05	1.33552e-05	CRTAM/KLRC4-KLRK1/KLRK1/LAG3/SH2D1A	5
BP	GO:1903038	negative regulation of leukocyte cell-cell adhesion	7/79	137/18866	1.71201e-06	2.71806e-05	1.86287e-05	CD274/CRTAM/IDO1/IRF1/LAG3/PTPN22/TIGIT	7
BP	GO:0002705	positive regulation of leukocyte mediated immunity	7/79	138/18866	1.79748e-06	2.82204e-05	1.93413e-05	CRTAM/IL12RB1/KLRC4-KLRK1/KLRK1/LAG3/SCIMP/SH2D1A	7
BP	GO:0070231	T cell apoptotic process	5/79	49/18866	1.86952e-06	2.90289e-05	1.98954e-05	CCL5/CD274/FASLG/IDO1/PDCD1	5
BP	GO:0051480	regulation of cytosolic calcium ion concentration	10/79	357/18866	2.34667e-06	3.56762e-05	2.44512e-05	CCR1/CCR5/CXCL10/CXCL11/CXCL13/CXCL9/CXCR3/CXCR6/FASLG/LCK	10
BP	GO:0050852	T cell receptor signaling pathway	8/79	206/18866	2.36847e-06	3.56762e-05	2.44512e-05	GBP1/LCK/PSMB10/PSMB9/PTPN22/SH2D1A/SLA2/TRBV7-9	8
BP	GO:0050860	negative regulation of T cell receptor signaling pathway	4/79	23/18866	2.37336e-06	3.56762e-05	2.44512e-05	GBP1/PTPN22/SH2D1A/SLA2	4
BP	GO:0050866	negative regulation of cell activation	8/79	207/18866	2.45544e-06	3.65214e-05	2.50305e-05	CD274/CD300LF/CRTAM/IDO1/IRF1/LAG3/PTPN22/TIGIT	8
BP	GO:0002685	regulation of leukocyte migration	8/79	212/18866	2.93217e-06	4.31579e-05	2.95789e-05	CCL5/CCR1/CXCL10/CXCL13/CXCR3/KLRC4-KLRK1/KLRK1/TNFSF14	8
BP	GO:0006968	cellular defense response	5/79	54/18866	3.0503e-06	4.44337e-05	3.04533e-05	CCR5/CXCL9/GNLY/PRF1/SH2D1A	5
BP	GO:0050764	regulation of phagocytosis	6/79	97/18866	3.2451e-06	4.67891e-05	3.20676e-05	CD300LF/CLEC7A/IFNG/IL15/IL2RB/SIRPG	6
BP	GO:0032655	regulation of interleukin-12 production	5/79	55/18866	3.34438e-06	4.77335e-05	3.27149e-05	CLEC7A/IDO1/IFNG/SCIMP/TIGIT	5
BP	GO:1902105	regulation of leukocyte differentiation	9/79	290/18866	3.39793e-06	4.80128e-05	3.29063e-05	CCR1/CD2/CRTAM/IFNG/IL12RB1/IL15/IRF1/LAG3/ZNF683	9
BP	GO:0051250	negative regulation of lymphocyte activation	7/79	154/18866	3.73259e-06	5.22193e-05	3.57893e-05	CD274/CRTAM/IDO1/IRF1/LAG3/PTPN22/TIGIT	7
BP	GO:0006959	humoral immune response	10/79	377/18866	3.81076e-06	5.27903e-05	3.61806e-05	CXCL10/CXCL11/CXCL13/CXCL9/GNLY/IFNG/PDCD1/PSMB10/SH2D1A/TRBC2	10
BP	GO:0032615	interleukin-12 production	5/79	57/18866	3.99915e-06	5.48622e-05	3.76006e-05	CLEC7A/IDO1/IFNG/SCIMP/TIGIT	5
BP	GO:0042102	positive regulation of T cell proliferation	6/79	101/18866	4.10705e-06	5.58006e-05	3.82438e-05	CCL5/CD274/IL12RB1/IL15/PTPN22/TNFSF13B	6
BP	GO:0036037	CD8-positive, alpha-beta T cell activation	4/79	27/18866	4.64439e-06	6.25002e-05	4.28355e-05	CD274/CRTAM/IRF1/PTPN22	4
BP	GO:0002429	immune response-activating cell surface receptor signaling pathway	11/79	481/18866	4.99685e-06	6.59865e-05	4.52248e-05	GBP1/KLRC4-KLRK1/KLRK1/LCK/PSMB10/PSMB9/PTPN22/SH2D1A/SLA2/TRBC2/TRBV7-9	11
BP	GO:0002757	immune response-activating signal transduction	11/79	481/18866	4.99685e-06	6.59865e-05	4.52248e-05	GBP1/KLRC4-KLRK1/KLRK1/LCK/PSMB10/PSMB9/PTPN22/SH2D1A/SLA2/TRBC2/TRBV7-9	11
BP	GO:0002708	positive regulation of lymphocyte mediated immunity	6/79	106/18866	5.43743e-06	7.11396e-05	4.87566e-05	CRTAM/IL12RB1/KLRC4-KLRK1/KLRK1/LAG3/SH2D1A	6
BP	GO:0071887	leukocyte apoptotic process	6/79	108/18866	6.05899e-06	7.85445e-05	5.38317e-05	CCL5/CCR5/CD274/FASLG/IDO1/PDCD1	6
BP	GO:0019835	cytolysis	4/79	29/18866	6.24556e-06	7.95044e-05	5.44895e-05	GZMA/GZMB/GZMH/PRF1	4
BP	GO:2000108	positive regulation of leukocyte apoptotic process	4/79	29/18866	6.24556e-06	7.95044e-05	5.44895e-05	CCL5/CD274/IDO1/PDCD1	4
BP	GO:0050858	negative regulation of antigen receptor-mediated signaling pathway	4/79	31/18866	8.2216e-06	0.000102806	7.04599e-05	GBP1/PTPN22/SH2D1A/SLA2	4
BP	GO:2000406	positive regulation of T cell migration	4/79	31/18866	8.2216e-06	0.000102806	7.04599e-05	CCL5/CXCL10/CXCL13/TNFSF14	4
BP	GO:0050851	antigen receptor-mediated signaling pathway	9/79	325/18866	8.54014e-06	0.000105853	7.25478e-05	GBP1/LCK/PSMB10/PSMB9/PTPN22/SH2D1A/SLA2/TRBC2/TRBV7-9	9
BP	GO:0060401	cytosolic calcium ion transport	7/79	178/18866	9.67565e-06	0.000118884	8.14792e-05	CCR5/CXCL10/CXCL11/CXCL9/FASLG/LCK/MCUB	7
BP	GO:0051209	release of sequestered calcium ion into cytosol	6/79	118/18866	1.00935e-05	0.000122949	8.42651e-05	CCR5/CXCL10/CXCL11/CXCL9/FASLG/LCK	6
BP	GO:0050854	regulation of antigen receptor-mediated signaling pathway	5/79	69/18866	1.03216e-05	0.000124653	8.54327e-05	GBP1/LCK/PTPN22/SH2D1A/SLA2	5
BP	GO:0051283	negative regulation of sequestering of calcium ion	6/79	119/18866	1.05943e-05	0.000126862	8.69467e-05	CCR5/CXCL10/CXCL11/CXCL9/FASLG/LCK	6
BP	GO:0035747	natural killer cell chemotaxis	3/79	11/18866	1.1382e-05	0.000134023	9.18544e-05	CCL5/KLRC4-KLRK1/KLRK1	3
BP	GO:0051712	positive regulation of killing of cells of other organism	3/79	11/18866	1.1382e-05	0.000134023	9.18544e-05	CLEC7A/IFNG/PRF1	3
BP	GO:0051282	regulation of sequestering of calcium ion	6/79	121/18866	1.16562e-05	0.000136117	9.32902e-05	CCR5/CXCL10/CXCL11/CXCL9/FASLG/LCK	6
BP	GO:0070232	regulation of T cell apoptotic process	4/79	34/18866	1.20028e-05	0.000139016	9.52765e-05	CCL5/CD274/IDO1/PDCD1	4
BP	GO:0051208	sequestering of calcium ion	6/79	124/18866	1.34092e-05	0.000153914	0.000105487	CCR5/CXCL10/CXCL11/CXCL9/FASLG/LCK	6
BP	GO:0032735	positive regulation of interleukin-12 production	4/79	35/18866	1.35085e-05	0.000153914	0.000105487	CLEC7A/IDO1/IFNG/SCIMP	4
BP	GO:0070227	lymphocyte apoptotic process	5/79	73/18866	1.36159e-05	0.000153914	0.000105487	CCL5/CD274/FASLG/IDO1/PDCD1	5
BP	GO:0046633	alpha-beta T cell proliferation	4/79	36/18866	1.51489e-05	0.000169884	0.000116433	CD274/IL15/IRF1/PTPN22	4
BP	GO:0022408	negative regulation of cell-cell adhesion	7/79	191/18866	1.52998e-05	0.000170226	0.000116667	CD274/CRTAM/IDO1/IRF1/LAG3/PTPN22/TIGIT	7
BP	GO:0061844	antimicrobial humoral immune response mediated by antimicrobial peptide	5/79	75/18866	1.55438e-05	0.000171589	0.000117601	CXCL10/CXCL11/CXCL13/CXCL9/GNLY	5
BP	GO:2000403	positive regulation of lymphocyte migration	4/79	38/18866	1.88631e-05	0.000206617	0.000141608	CCL5/CXCL10/CXCL13/TNFSF14	4
BP	GO:0050671	positive regulation of lymphocyte proliferation	6/79	136/18866	2.26785e-05	0.000246497	0.000168941	CCL5/CD274/IL12RB1/IL15/PTPN22/TNFSF13B	6
BP	GO:0032946	positive regulation of mononuclear cell proliferation	6/79	137/18866	2.36387e-05	0.000254974	0.00017475	CCL5/CD274/IL12RB1/IL15/PTPN22/TNFSF13B	6
BP	GO:0002460	adaptive immune response based on somatic recombination of immune receptors built from immunoglobulin superfamily domains	9/79	370/18866	2.39137e-05	0.000255985	0.000175444	CD274/CD8A/CXCL13/IL12RB1/IL18BP/PRF1/SLA2/TNFSF13B/TRBC2	9
BP	GO:0051709	regulation of killing of cells of other organism	3/79	14/18866	2.48827e-05	0.000264355	0.00018118	CLEC7A/IFNG/PRF1	3
BP	GO:0097553	calcium ion transmembrane import into cytosol	6/79	140/18866	2.67179e-05	0.000281734	0.000193091	CCR5/CXCL10/CXCL11/CXCL9/FASLG/LCK	6
BP	GO:0002703	regulation of leukocyte mediated immunity	7/79	211/18866	2.90435e-05	0.000303988	0.000208343	CRTAM/IL12RB1/KLRC4-KLRK1/KLRK1/LAG3/SCIMP/SH2D1A	7
BP	GO:2000106	regulation of leukocyte apoptotic process	5/79	86/18866	3.0259e-05	0.000314382	0.000215467	CCL5/CCR5/CD274/IDO1/PDCD1	5
BP	GO:2000404	regulation of T cell migration	4/79	44/18866	3.40359e-05	0.000351042	0.000240592	CCL5/CXCL10/CXCL13/TNFSF14	4
BP	GO:0045429	positive regulation of nitric oxide biosynthetic process	4/79	45/18866	3.72381e-05	0.000380048	0.000260472	CLEC7A/IFNG/KLRC4-KLRK1/KLRK1	4
BP	GO:0007162	negative regulation of cell adhesion	8/79	301/18866	3.73862e-05	0.000380048	0.000260472	CD274/CRTAM/GBP1/IDO1/IRF1/LAG3/PTPN22/TIGIT	8
BP	GO:0010820	positive regulation of T cell chemotaxis	3/79	16/18866	3.80505e-05	0.000384038	0.000263206	CCL5/CXCL13/TNFSF14	3
BP	GO:0070665	positive regulation of leukocyte proliferation	6/79	150/18866	3.93899e-05	0.000394737	0.000270539	CCL5/CD274/IL12RB1/IL15/PTPN22/TNFSF13B	6
BP	GO:0060333	interferon-gamma-mediated signaling pathway	5/79	91/18866	3.97522e-05	0.000395563	0.000271105	GBP1/GBP2/IFNG/IRF1/TRIM22	5
BP	GO:1904407	positive regulation of nitric oxide metabolic process	4/79	46/18866	4.06554e-05	0.00040172	0.000275325	CLEC7A/IFNG/KLRC4-KLRK1/KLRK1	4
BP	GO:0002706	regulation of lymphocyte mediated immunity	6/79	154/18866	4.56423e-05	0.000447866	0.000306951	CRTAM/IL12RB1/KLRC4-KLRK1/KLRK1/LAG3/SH2D1A	6
BP	GO:0002643	regulation of tolerance induction	3/79	17/18866	4.60648e-05	0.000448894	0.000307656	CD274/IDO1/PDCD1	3
BP	GO:0050920	regulation of chemotaxis	7/79	229/18866	4.88975e-05	0.000473234	0.000324338	CCL5/CCR1/CXCL10/CXCL13/KLRC4-KLRK1/KLRK1/TNFSF14	7
BP	GO:0002690	positive regulation of leukocyte chemotaxis	5/79	96/18866	5.14044e-05	0.000494111	0.000338647	CCL5/CCR1/CXCL10/CXCL13/TNFSF14	5
BP	GO:0050729	positive regulation of inflammatory response	6/79	158/18866	5.26664e-05	0.000499447	0.000342304	CLEC7A/GBP5/IDO1/IFNG/IL15/ZBP1	6
BP	GO:0060402	calcium ion transport into cytosol	6/79	158/18866	5.26664e-05	0.000499447	0.000342304	CCR5/CXCL10/CXCL11/CXCL9/FASLG/LCK	6
BP	GO:0090026	positive regulation of monocyte chemotaxis	3/79	19/18866	6.52472e-05	0.000614629	0.000421245	CCL5/CCR1/CXCL10	3
BP	GO:0006816	calcium ion transport	9/79	426/18866	7.13604e-05	0.000667763	0.000457661	CCL5/CCR1/CCR5/CXCL10/CXCL11/CXCL9/FASLG/LCK/MCUB	9
BP	GO:0030593	neutrophil chemotaxis	5/79	103/18866	7.19604e-05	0.000668948	0.000458473	CCL5/CXCL10/CXCL11/CXCL13/CXCL9	5
BP	GO:0002418	immune response to tumor cell	3/79	20/18866	7.653e-05	0.000702188	0.000481255	CD274/CRTAM/PRF1	3
BP	GO:0002544	chronic inflammatory response	3/79	20/18866	7.653e-05	0.000702188	0.000481255	CCL5/CXCL13/IDO1	3
BP	GO:0070228	regulation of lymphocyte apoptotic process	4/79	56/18866	8.8648e-05	0.000806279	0.000552596	CCL5/CD274/IDO1/PDCD1	4
BP	GO:0140131	positive regulation of lymphocyte chemotaxis	3/79	21/18866	8.9016e-05	0.000806279	0.000552596	CCL5/CXCL13/TNFSF14	3
BP	GO:0006925	inflammatory cell apoptotic process	3/79	22/18866	0.000102761	0.000918992	0.000629845	CCL5/CCR5/FASLG	3
BP	GO:1901739	regulation of myoblast fusion	3/79	22/18866	0.000102761	0.000918992	0.000629845	CXCL10/CXCL9/TNFSF14	3
BP	GO:0032653	regulation of interleukin-10 production	4/79	60/18866	0.000116211	0.00102629	0.000703382	CD274/CLEC7A/IDO1/TIGIT	4
BP	GO:1903428	positive regulation of reactive oxygen species biosynthetic process	4/79	60/18866	0.000116211	0.00102629	0.000703382	CLEC7A/IFNG/KLRC4-KLRK1/KLRK1	4
BP	GO:0071347	cellular response to interleukin-1	6/79	183/18866	0.000118615	0.00104101	0.000713471	CCL5/GBP1/GBP2/PSMB10/PSMB9/ZBP1	6
BP	GO:0019932	second-messenger-mediated signaling	9/79	456/18866	0.000119709	0.00104413	0.00071561	CCR1/CCR5/CXCL10/CXCL11/CXCL9/CXCR3/CXCR6/GBP1/SLA2	9
BP	GO:0002407	dendritic cell chemotaxis	3/79	24/18866	0.000134244	0.00116373	0.000797577	CCL5/CCR1/CCR5	3
BP	GO:0032613	interleukin-10 production	4/79	63/18866	0.000140613	0.0012115	0.00083032	CD274/CLEC7A/IDO1/TIGIT	4
BP	GO:0071677	positive regulation of mononuclear cell migration	3/79	25/18866	0.000152091	0.00129982	0.000890851	CCL5/CCR1/CXCL10	3
BP	GO:0070838	divalent metal ion transport	9/79	471/18866	0.000152703	0.00129982	0.000890851	CCL5/CCR1/CCR5/CXCL10/CXCL11/CXCL9/FASLG/LCK/MCUB	9
BP	GO:0031640	killing of cells of other organism	4/79	65/18866	0.000158813	0.00133918	0.000917829	CLEC7A/GNLY/IFNG/PRF1	4
BP	GO:0051928	positive regulation of calcium ion transport	5/79	122/18866	0.000160171	0.00133918	0.000917829	CCL5/CCR1/CXCL10/CXCL11/CXCL9	5
BP	GO:1990266	neutrophil migration	5/79	122/18866	0.000160171	0.00133918	0.000917829	CCL5/CXCL10/CXCL11/CXCL13/CXCL9	5
BP	GO:0072511	divalent inorganic cation transport	9/79	478/18866	0.000170525	0.00139198	0.000954013	CCL5/CCR1/CCR5/CXCL10/CXCL11/CXCL9/FASLG/LCK/MCUB	9
BP	GO:0002347	response to tumor cell	3/79	26/18866	0.000171411	0.00139198	0.000954013	CD274/CRTAM/PRF1	3
BP	GO:0002507	tolerance induction	3/79	26/18866	0.000171411	0.00139198	0.000954013	CD274/IDO1/PDCD1	3
BP	GO:0042832	defense response to protozoan	3/79	26/18866	0.000171411	0.00139198	0.000954013	CLEC7A/GBP2/GBP4	3
BP	GO:0090025	regulation of monocyte chemotaxis	3/79	26/18866	0.000171411	0.00139198	0.000954013	CCL5/CCR1/CXCL10	3
BP	GO:0045428	regulation of nitric oxide biosynthetic process	4/79	68/18866	0.000189223	0.00152784	0.00104713	CLEC7A/IFNG/KLRC4-KLRK1/KLRK1	4
BP	GO:0001562	response to protozoan	3/79	27/18866	0.000192257	0.00154292	0.00105746	CLEC7A/GBP2/GBP4	3
BP	GO:0071621	granulocyte chemotaxis	5/79	127/18866	0.000193274	0.00154292	0.00105746	CCL5/CXCL10/CXCL11/CXCL13/CXCL9	5
BP	GO:0036336	dendritic cell migration	3/79	29/18866	0.00023873	0.00189509	0.00129883	CCL5/CCR1/CCR5	3
BP	GO:0071356	cellular response to tumor necrosis factor	7/79	297/18866	0.000245743	0.00193986	0.00132951	CCL5/GBP1/GBP2/PSMB10/PSMB9/TNFSF13B/TNFSF14	7
BP	GO:0070555	response to interleukin-1	6/79	211/18866	0.000256892	0.0020166	0.00138211	CCL5/GBP1/GBP2/PSMB10/PSMB9/ZBP1	6
BP	GO:0060142	regulation of syncytium formation by plasma membrane fusion	3/79	30/18866	0.000264457	0.00206452	0.00141495	CXCL10/CXCL9/TNFSF14	3
BP	GO:0019730	antimicrobial humoral response	5/79	137/18866	0.000274907	0.00213431	0.00146278	CXCL10/CXCL11/CXCL13/CXCL9/GNLY	5
BP	GO:0051651	maintenance of location in cell	6/79	216/18866	0.000291294	0.00224917	0.00154151	CCR5/CXCL10/CXCL11/CXCL9/FASLG/LCK	6
BP	GO:0045589	regulation of regulatory T cell differentiation	3/79	32/18866	0.00032114	0.00246614	0.00169021	IFNG/IRF1/LAG3	3
BP	GO:0002687	positive regulation of leukocyte migration	5/79	142/18866	0.000324419	0.00247786	0.00169824	CCL5/CCR1/CXCL10/CXCL13/TNFSF14	5
BP	GO:0070588	calcium ion transmembrane transport	7/79	312/18866	0.000331168	0.00251581	0.00172425	CCR5/CXCL10/CXCL11/CXCL9/FASLG/LCK/MCUB	7
BP	GO:0006809	nitric oxide biosynthetic process	4/79	79/18866	0.000337159	0.00252134	0.00172804	CLEC7A/IFNG/KLRC4-KLRK1/KLRK1	4
BP	GO:0019722	calcium-mediated signaling	6/79	222/18866	0.000337249	0.00252134	0.00172804	CCR1/CCR5/CXCR3/CXCR6/GBP1/SLA2	6
BP	GO:0097529	myeloid leukocyte migration	6/79	222/18866	0.000337249	0.00252134	0.00172804	CCL5/CCR1/CXCL10/CXCL11/CXCL13/CXCL9	6
BP	GO:0002218	activation of innate immune response	5/79	144/18866	0.000346009	0.00255974	0.00175436	KLRC4-KLRK1/KLRK1/PSMB10/PSMB9/ZBP1	5
BP	GO:0050921	positive regulation of chemotaxis	5/79	144/18866	0.000346009	0.00255974	0.00175436	CCL5/CCR1/CXCL10/CXCL13/TNFSF14	5
BP	GO:0046640	regulation of alpha-beta T cell proliferation	3/79	33/18866	0.000352191	0.00259191	0.0017764	CD274/IRF1/PTPN22	3
BP	GO:0032814	regulation of natural killer cell activation	3/79	34/18866	0.000385113	0.00280878	0.00192504	IL15/PTPN22/ZNF683	3
BP	GO:0034612	response to tumor necrosis factor	7/79	320/18866	0.000385636	0.00280878	0.00192504	CCL5/GBP1/GBP2/PSMB10/PSMB9/TNFSF13B/TNFSF14	7
BP	GO:0097530	granulocyte migration	5/79	150/18866	0.000417344	0.00302414	0.00207264	CCL5/CXCL10/CXCL11/CXCL13/CXCL9	5
BP	GO:0045066	regulatory T cell differentiation	3/79	35/18866	0.000419951	0.0030275	0.00207494	IFNG/IRF1/LAG3	3
BP	GO:0046209	nitric oxide metabolic process	4/79	84/18866	0.000426184	0.00304218	0.002085	CLEC7A/IFNG/KLRC4-KLRK1/KLRK1	4
BP	GO:0019882	antigen processing and presentation	6/79	232/18866	0.000426293	0.00304218	0.002085	CD8A/LAG3/PSMB10/PSMB9/RAB33A/TAP1	6
BP	GO:2001057	reactive nitrogen species metabolic process	4/79	87/18866	0.000487009	0.00345801	0.00237	CLEC7A/IFNG/KLRC4-KLRK1/KLRK1	4
BP	GO:0032733	positive regulation of interleukin-10 production	3/79	38/18866	0.000536418	0.00378979	0.00259739	CD274/CLEC7A/TIGIT	3
BP	GO:0050691	regulation of defense response to virus by host	3/79	40/18866	0.000624468	0.00436301	0.00299026	IL12RB1/IL15/PTPN22	3
BP	GO:0051281	positive regulation of release of sequestered calcium ion into cytosol	3/79	40/18866	0.000624468	0.00436301	0.00299026	CXCL10/CXCL11/CXCL9	3
BP	GO:0032677	regulation of interleukin-8 production	4/79	93/18866	0.000626816	0.00436301	0.00299026	CD2/CD244/CLEC7A/PTPN22	4
BP	GO:0042742	defense response to bacterium	7/79	348/18866	0.000635317	0.00440051	0.00301596	CXCL13/GBP2/GBP4/GNLY/KLRC4-KLRK1/KLRK1/TRBC2	7
BP	GO:0046006	regulation of activated T cell proliferation	3/79	42/18866	0.000721245	0.00497131	0.00340716	CD274/CRTAM/IL12RB1	3
BP	GO:0002676	regulation of chronic inflammatory response	2/79	10/18866	0.000762325	0.0051539	0.0035323	CCL5/IDO1	2
BP	GO:0032817	regulation of natural killer cell proliferation	2/79	10/18866	0.000762325	0.0051539	0.0035323	IL15/PTPN22	2
BP	GO:0034154	toll-like receptor 7 signaling pathway	2/79	10/18866	0.000762325	0.0051539	0.0035323	PTPN22/SCIMP	2
BP	GO:2000109	regulation of macrophage apoptotic process	2/79	10/18866	0.000762325	0.0051539	0.0035323	CCL5/CCR5	2
BP	GO:0001818	negative regulation of cytokine production	7/79	360/18866	0.000775501	0.00521801	0.00357624	CD274/GBP1/IDO1/IFNG/PTPN22/TIGIT/UBE2L6	7
BP	GO:0050830	defense response to Gram-positive bacterium	4/79	99/18866	0.000792975	0.0053103	0.0036395	GBP2/GBP4/KLRC4-KLRK1/KLRK1	4
BP	GO:0032637	interleukin-8 production	4/79	101/18866	0.000854664	0.00569642	0.00390413	CD2/CD244/CLEC7A/PTPN22	4
BP	GO:0007520	myoblast fusion	3/79	45/18866	0.000883499	0.00586096	0.0040169	CXCL10/CXCL9/TNFSF14	3
BP	GO:0001787	natural killer cell proliferation	2/79	11/18866	0.000929201	0.0061068	0.00418539	IL15/PTPN22	2
BP	GO:0033632	regulation of cell-cell adhesion mediated by integrin	2/79	11/18866	0.000929201	0.0061068	0.00418539	CCL5/CXCL13	2
BP	GO:0050798	activated T cell proliferation	3/79	46/18866	0.000942302	0.00616423	0.00422475	CD274/CRTAM/IL12RB1	3
BP	GO:0046632	alpha-beta T cell differentiation	4/79	106/18866	0.00102359	0.00663454	0.00454708	IFNG/IL12RB1/IRF1/ZNF683	4
BP	GO:2000379	positive regulation of reactive oxygen species metabolic process	4/79	106/18866	0.00102359	0.00663454	0.00454708	CLEC7A/IFNG/KLRC4-KLRK1/KLRK1	4
BP	GO:1903426	regulation of reactive oxygen species biosynthetic process	4/79	107/18866	0.00105999	0.00683911	0.00468729	CLEC7A/IFNG/KLRC4-KLRK1/KLRK1	4
BP	GO:0006909	phagocytosis	7/79	382/18866	0.00109541	0.00703554	0.00482191	CD300LF/CLEC7A/IFNG/IL15/IL2RB/SIRPG/TRBC2	7
BP	GO:0071888	macrophage apoptotic process	2/79	12/18866	0.00111202	0.00710985	0.00487285	CCL5/CCR5	2
BP	GO:2000107	negative regulation of leukocyte apoptotic process	3/79	49/18866	0.00113341	0.00721401	0.00494423	CCL5/CCR5/IDO1	3
BP	GO:0043270	positive regulation of ion transport	6/79	284/18866	0.00122302	0.00774946	0.00531121	CCL5/CCR1/CXCL10/CXCL11/CXCL9/IFNG	6
BP	GO:0071675	regulation of mononuclear cell migration	3/79	51/18866	0.00127344	0.008017	0.00549457	CCL5/CCR1/CXCL10	3
BP	GO:0002223	stimulatory C-type lectin receptor signaling pathway	4/79	113/18866	0.00129772	0.008017	0.00549457	KLRC4-KLRK1/KLRK1/PSMB10/PSMB9	4
BP	GO:1903555	regulation of tumor necrosis factor superfamily cytokine production	4/79	113/18866	0.00129772	0.008017	0.00549457	CD2/CD274/IFNG/PTPN22	4
BP	GO:0002836	positive regulation of response to tumor cell	2/79	13/18866	0.00131063	0.008017	0.00549457	CD274/CRTAM	2
BP	GO:0002839	positive regulation of immune response to tumor cell	2/79	13/18866	0.00131063	0.008017	0.00549457	CD274/CRTAM	2
BP	GO:0032823	regulation of natural killer cell differentiation	2/79	13/18866	0.00131063	0.008017	0.00549457	IL15/ZNF683	2
BP	GO:0035723	interleukin-15-mediated signaling pathway	2/79	13/18866	0.00131063	0.008017	0.00549457	IL15/IL2RB	2
BP	GO:0071350	cellular response to interleukin-15	2/79	13/18866	0.00131063	0.008017	0.00549457	IL15/IL2RB	2
BP	GO:0045661	regulation of myoblast differentiation	3/79	53/18866	0.00142392	0.00866938	0.00594169	CXCL10/CXCL9/TNFSF14	3
BP	GO:0002220	innate immune response activating cell surface receptor signaling pathway	4/79	116/18866	0.00142956	0.00866938	0.00594169	KLRC4-KLRK1/KLRK1/PSMB10/PSMB9	4
BP	GO:0002758	innate immune response-activating signal transduction	4/79	117/18866	0.0014755	0.00890978	0.00610645	KLRC4-KLRK1/KLRK1/PSMB10/PSMB9	4
BP	GO:0009620	response to fungus	3/79	54/18866	0.00150316	0.00896189	0.00614216	CLEC7A/GNLY/SCIMP	3
BP	GO:0010524	positive regulation of calcium ion transport into cytosol	3/79	54/18866	0.00150316	0.00896189	0.00614216	CXCL10/CXCL11/CXCL9	3
BP	GO:0032757	positive regulation of interleukin-8 production	3/79	54/18866	0.00150316	0.00896189	0.00614216	CD2/CD244/CLEC7A	3
BP	GO:0046007	negative regulation of activated T cell proliferation	2/79	14/18866	0.00152493	0.00901557	0.00617896	CD274/CRTAM	2
BP	GO:0070672	response to interleukin-15	2/79	14/18866	0.00152493	0.00901557	0.00617896	IL15/IL2RB	2
BP	GO:0071706	tumor necrosis factor superfamily cytokine production	4/79	119/18866	0.00157047	0.00924614	0.00633698	CD2/CD274/IFNG/PTPN22	4
BP	GO:0002467	germinal center formation	2/79	15/18866	0.00175476	0.0102458	0.00702209	CXCL13/TNFSF13B	2
BP	GO:2000402	negative regulation of lymphocyte migration	2/79	15/18866	0.00175476	0.0102458	0.00702209	KLRC4-KLRK1/KLRK1	2
BP	GO:0000768	syncytium formation by plasma membrane fusion	3/79	58/18866	0.00184762	0.0106995	0.00733307	CXCL10/CXCL9/TNFSF14	3
BP	GO:0140253	cell-cell fusion	3/79	58/18866	0.00184762	0.0106995	0.00733307	CXCL10/CXCL9/TNFSF14	3
BP	GO:0032479	regulation of type I interferon production	4/79	125/18866	0.00188081	0.0108473	0.00743435	IRF1/PTPN22/UBE2L6/ZBP1	4
BP	GO:0031663	lipopolysaccharide-mediated signaling pathway	3/79	59/18866	0.00194077	0.0111476	0.00764016	CCL5/PTPN22/SCIMP	3
BP	GO:0032606	type I interferon production	4/79	127/18866	0.00199305	0.011304	0.00774739	IRF1/PTPN22/UBE2L6/ZBP1	4
BP	GO:0002834	regulation of response to tumor cell	2/79	16/18866	0.002	0.011304	0.00774739	CD274/CRTAM	2
BP	GO:0002837	regulation of immune response to tumor cell	2/79	16/18866	0.002	0.011304	0.00774739	CD274/CRTAM	2
BP	GO:0033033	negative regulation of myeloid cell apoptotic process	2/79	16/18866	0.002	0.011304	0.00774739	CCL5/CCR5	2
BP	GO:0050727	regulation of inflammatory response	7/79	425/18866	0.00201456	0.0113409	0.00777267	CCL5/CLEC7A/GBP5/IDO1/IFNG/IL15/ZBP1	7
BP	GO:0006949	syncytium formation	3/79	60/18866	0.00203679	0.0114206	0.00782728	CXCL10/CXCL9/TNFSF14	3
BP	GO:1903409	reactive oxygen species biosynthetic process	4/79	128/18866	0.00205088	0.0114541	0.00785025	CLEC7A/IFNG/KLRC4-KLRK1/KLRK1	4
BP	GO:0002260	lymphocyte homeostasis	3/79	62/18866	0.00223761	0.0124478	0.00853131	SIT1/TNFSF13B/TNFSF14	3
BP	GO:0033631	cell-cell adhesion mediated by integrin	2/79	17/18866	0.00226053	0.012526	0.00858488	CCL5/CXCL13	2
BP	GO:0010830	regulation of myotube differentiation	3/79	63/18866	0.00234246	0.0128291	0.0087926	CXCL10/CXCL9/TNFSF14	3
BP	GO:0046635	positive regulation of alpha-beta T cell activation	3/79	63/18866	0.00234246	0.0128291	0.0087926	IFNG/IL12RB1/PTPN22	3
BP	GO:2000514	regulation of CD4-positive, alpha-beta T cell activation	3/79	63/18866	0.00234246	0.0128291	0.0087926	CD274/IFNG/IL12RB1	3
BP	GO:0051235	maintenance of location	6/79	324/18866	0.00237947	0.0129814	0.00889703	CCR5/CXCL10/CXCL11/CXCL9/FASLG/LCK	6
BP	GO:0042130	negative regulation of T cell proliferation	3/79	64/18866	0.00245031	0.0132655	0.00909171	CD274/CRTAM/IDO1	3
BP	GO:0046637	regulation of alpha-beta T cell differentiation	3/79	64/18866	0.00245031	0.0132655	0.00909171	IFNG/IL12RB1/ZNF683	3
BP	GO:0050922	negative regulation of chemotaxis	3/79	66/18866	0.00267513	0.0144273	0.00988798	CXCL13/KLRC4-KLRK1/KLRK1	3
BP	GO:0002548	monocyte chemotaxis	3/79	67/18866	0.00279215	0.0150012	0.0102813	CCL5/CCR1/CXCL10	3
BP	GO:0070233	negative regulation of T cell apoptotic process	2/79	19/18866	0.00282691	0.0151304	0.0103698	CCL5/IDO1	2
BP	GO:0002689	negative regulation of leukocyte chemotaxis	2/79	20/18866	0.00313251	0.0165776	0.0113617	KLRC4-KLRK1/KLRK1	2
BP	GO:0034138	toll-like receptor 3 signaling pathway	2/79	20/18866	0.00313251	0.0165776	0.0113617	PTPN22/SCIMP	2
BP	GO:1901741	positive regulation of myoblast fusion	2/79	20/18866	0.00313251	0.0165776	0.0113617	CXCL9/TNFSF14	2
BP	GO:0002534	cytokine production involved in inflammatory response	3/79	70/18866	0.003162	0.0166713	0.0114259	CLEC7A/GBP5/IDO1	3
BP	GO:0042531	positive regulation of tyrosine phosphorylation of STAT protein	3/79	71/18866	0.00329164	0.0172399	0.0118156	CCL5/IFNG/IL15	3
BP	GO:2000116	regulation of cysteine-type endopeptidase activity	5/79	239/18866	0.00329425	0.0172399	0.0118156	CLEC7A/FASLG/LCK/PSMB9/TNFSF14	5
BP	GO:1904064	positive regulation of cation transmembrane transport	4/79	147/18866	0.00338139	0.0176306	0.0120834	CXCL10/CXCL11/CXCL9/IFNG	4
BP	GO:1904427	positive regulation of calcium ion transmembrane transport	3/79	72/18866	0.00342449	0.0177897	0.0121925	CXCL10/CXCL11/CXCL9	3
BP	GO:0033630	positive regulation of cell adhesion mediated by integrin	2/79	21/18866	0.00345287	0.0178715	0.0122485	CCL5/CXCL13	2
BP	GO:0032481	positive regulation of type I interferon production	3/79	74/18866	0.00369995	0.019011	0.0130295	IRF1/PTPN22/ZBP1	3
BP	GO:0034121	regulation of toll-like receptor signaling pathway	3/79	74/18866	0.00369995	0.019011	0.0130295	CD300LF/IRF1/PTPN22	3
BP	GO:0001779	natural killer cell differentiation	2/79	22/18866	0.00378788	0.0192528	0.0131952	IL15/ZNF683	2
BP	GO:0010499	proteasomal ubiquitin-independent protein catabolic process	2/79	22/18866	0.00378788	0.0192528	0.0131952	PSMB10/PSMB9	2
BP	GO:0045663	positive regulation of myoblast differentiation	2/79	22/18866	0.00378788	0.0192528	0.0131952	CXCL9/TNFSF14	2
BP	GO:0002224	toll-like receptor signaling pathway	4/79	152/18866	0.00381041	0.0192979	0.0132261	CD300LF/IRF1/PTPN22/SCIMP	4
BP	GO:0002479	antigen processing and presentation of exogenous peptide antigen via MHC class I, TAP-dependent	3/79	75/18866	0.0038426	0.0193914	0.0132902	PSMB10/PSMB9/TAP1	3
BP	GO:0032693	negative regulation of interleukin-10 production	2/79	23/18866	0.00413741	0.0207311	0.0142084	CD274/IDO1	2
BP	GO:1900017	positive regulation of cytokine production involved in inflammatory response	2/79	23/18866	0.00413741	0.0207311	0.0142084	CLEC7A/GBP5	2
BP	GO:0051924	regulation of calcium ion transport	5/79	253/18866	0.00419523	0.0209465	0.014356	CCL5/CCR1/CXCL10/CXCL11/CXCL9	5
BP	GO:0050688	regulation of defense response to virus	3/79	78/18866	0.00429056	0.021347	0.0146305	IL12RB1/IL15/PTPN22	3
BP	GO:0050672	negative regulation of lymphocyte proliferation	3/79	79/18866	0.00444661	0.0219904	0.0150715	CD274/CRTAM/IDO1	3
BP	GO:0032675	regulation of interleukin-6 production	4/79	159/18866	0.00447106	0.0219904	0.0150715	CLEC7A/IFNG/PTPN22/SCIMP	4
BP	GO:1902107	positive regulation of leukocyte differentiation	4/79	159/18866	0.00447106	0.0219904	0.0150715	CCR1/IFNG/IL12RB1/IL15	4
BP	GO:0031334	positive regulation of protein-containing complex assembly	5/79	257/18866	0.00448212	0.0219904	0.0150715	CLEC7A/CXCL13/GBP5/IFNG/WARS1	5
BP	GO:0032945	negative regulation of mononuclear cell proliferation	3/79	80/18866	0.00460607	0.0224427	0.0153814	CD274/CRTAM/IDO1	3
BP	GO:0042590	antigen processing and presentation of exogenous peptide antigen via MHC class I	3/79	80/18866	0.00460607	0.0224427	0.0153814	PSMB10/PSMB9/TAP1	3
BP	GO:0034767	positive regulation of ion transmembrane transport	4/79	161/18866	0.00467312	0.0226911	0.0155517	CXCL10/CXCL11/CXCL9/IFNG	4
BP	GO:0051279	regulation of release of sequestered calcium ion into cytosol	3/79	81/18866	0.00476896	0.0230772	0.0158163	CXCL10/CXCL11/CXCL9	3
BP	GO:0002819	regulation of adaptive immune response	4/79	168/18866	0.00542864	0.0261798	0.0179427	CD274/IL12RB1/IRF1/TNFSF13B	4
BP	GO:0001776	leukocyte homeostasis	3/79	86/18866	0.00563553	0.0268114	0.0183756	SIT1/TNFSF13B/TNFSF14	3
BP	GO:0042509	regulation of tyrosine phosphorylation of STAT protein	3/79	86/18866	0.00563553	0.0268114	0.0183756	CCL5/IFNG/IL15	3
BP	GO:0045445	myoblast differentiation	3/79	86/18866	0.00563553	0.0268114	0.0183756	CXCL10/CXCL9/TNFSF14	3
BP	GO:0070664	negative regulation of leukocyte proliferation	3/79	86/18866	0.00563553	0.0268114	0.0183756	CD274/CRTAM/IDO1	3
BP	GO:0032635	interleukin-6 production	4/79	170/18866	0.00565865	0.0268311	0.0183891	CLEC7A/IFNG/PTPN22/SCIMP	4
BP	GO:0045672	positive regulation of osteoclast differentiation	2/79	27/18866	0.00567825	0.026834	0.0183911	CCR1/IFNG	2
BP	GO:0032755	positive regulation of interleukin-6 production	3/79	88/18866	0.00600684	0.02824	0.0193547	CLEC7A/IFNG/SCIMP	3
BP	GO:0033209	tumor necrosis factor-mediated signaling pathway	4/79	173/18866	0.00601573	0.02824	0.0193547	PSMB10/PSMB9/TNFSF13B/TNFSF14	4
BP	GO:0060143	positive regulation of syncytium formation by plasma membrane fusion	2/79	28/18866	0.00609852	0.0284396	0.0194915	CXCL9/TNFSF14	2
BP	GO:1902932	positive regulation of alcohol biosynthetic process	2/79	28/18866	0.00609852	0.0284396	0.0194915	CD244/IFNG	2
BP	GO:0007260	tyrosine phosphorylation of STAT protein	3/79	89/18866	0.00619786	0.0288078	0.0197439	CCL5/IFNG/IL15	3
BP	GO:0010959	regulation of metal ion transport	6/79	396/18866	0.00631549	0.0292583	0.0200526	CCL5/CCR1/CXCL10/CXCL11/CXCL9/IFNG	6
BP	GO:0046427	positive regulation of receptor signaling pathway via JAK-STAT	3/79	90/18866	0.00639249	0.0295183	0.0202308	CCL5/IFNG/IL15	3
BP	GO:0002478	antigen processing and presentation of exogenous peptide antigen	4/79	177/18866	0.0065148	0.0297759	0.0204074	LAG3/PSMB10/PSMB9/TAP1	4
BP	GO:0002230	positive regulation of defense response to virus by host	2/79	29/18866	0.00653258	0.0297759	0.0204074	IL12RB1/PTPN22	2
BP	GO:0033032	regulation of myeloid cell apoptotic process	2/79	29/18866	0.00653258	0.0297759	0.0204074	CCL5/CCR5	2
BP	GO:0050690	regulation of defense response to virus by virus	2/79	29/18866	0.00653258	0.0297759	0.0204074	CD8B/LCK	2
BP	GO:0043372	positive regulation of CD4-positive, alpha-beta T cell differentiation	2/79	30/18866	0.0069803	0.0315922	0.0216522	IFNG/IL12RB1	2
BP	GO:0002532	production of molecular mediator involved in inflammatory response	3/79	93/18866	0.00699813	0.0315922	0.0216522	CLEC7A/GBP5/IDO1	3
BP	GO:1904894	positive regulation of receptor signaling pathway via STAT	3/79	93/18866	0.00699813	0.0315922	0.0216522	CCL5/IFNG/IL15	3
BP	GO:0001959	regulation of cytokine-mediated signaling pathway	4/79	183/18866	0.00731382	0.0329122	0.0225569	CCL5/CD300LF/IFNG/ZBP1	4
BP	GO:0060337	type I interferon signaling pathway	3/79	95/18866	0.0074202	0.0330128	0.0226258	GBP2/IRF1/ZBP1	3
BP	GO:0071357	cellular response to type I interferon	3/79	95/18866	0.0074202	0.0330128	0.0226258	GBP2/IRF1/ZBP1	3
BP	GO:0002323	natural killer cell activation involved in immune response	2/79	31/18866	0.00744157	0.0330128	0.0226258	CD244/ZNF683	2
BP	GO:0070229	negative regulation of lymphocyte apoptotic process	2/79	31/18866	0.00744157	0.0330128	0.0226258	CCL5/IDO1	2
BP	GO:0038061	NIK/NF-kappaB signaling	4/79	184/18866	0.00745299	0.0330128	0.0226258	PSMB10/PSMB9/PTPN22/TNFSF14	4
BP	GO:0019884	antigen processing and presentation of exogenous antigen	4/79	185/18866	0.0075939	0.0335318	0.0229815	LAG3/PSMB10/PSMB9/TAP1	4
BP	GO:0035710	CD4-positive, alpha-beta T cell activation	3/79	97/18866	0.00785706	0.0344762	0.0236288	CD274/IFNG/IL12RB1	3
BP	GO:0071674	mononuclear cell migration	3/79	97/18866	0.00785706	0.0344762	0.0236288	CCL5/CCR1/CXCL10	3
BP	GO:0002285	lymphocyte activation involved in immune response	4/79	187/18866	0.00788097	0.0344762	0.0236288	CD244/IFNG/IL12RB1/ZNF683	4
BP	GO:0002474	antigen processing and presentation of peptide antigen via MHC class I	3/79	99/18866	0.00830882	0.0360134	0.0246823	PSMB10/PSMB9/TAP1	3
BP	GO:0034340	response to type I interferon	3/79	99/18866	0.00830882	0.0360134	0.0246823	GBP2/IRF1/ZBP1	3
BP	GO:0062207	regulation of pattern recognition receptor signaling pathway	3/79	99/18866	0.00830882	0.0360134	0.0246823	CD300LF/IRF1/PTPN22	3
BP	GO:0033028	myeloid cell apoptotic process	2/79	33/18866	0.00840427	0.0363157	0.0248895	CCL5/CCR5	2
BP	GO:0002702	positive regulation of production of molecular mediator of immune response	3/79	100/18866	0.00854033	0.0367911	0.0252154	CD244/PTPN22/SCIMP	3
BP	GO:0010522	regulation of calcium ion transport into cytosol	3/79	101/18866	0.00877561	0.0376898	0.0258313	CXCL10/CXCL11/CXCL9	3
BP	GO:0050715	positive regulation of cytokine secretion	2/79	34/18866	0.00890547	0.0381316	0.0261341	CRTAM/IFNG	2
BP	GO:0048002	antigen processing and presentation of peptide antigen	4/79	194/18866	0.00894178	0.0381714	0.0261614	LAG3/PSMB10/PSMB9/TAP1	4
BP	GO:0070372	regulation of ERK1 and ERK2 cascade	5/79	306/18866	0.00921781	0.0391797	0.0268524	CCL5/CCR1/GBP1/PTPN22/SCIMP	5
BP	GO:0070498	interleukin-1-mediated signaling pathway	3/79	103/18866	0.00925751	0.0391797	0.0268524	PSMB10/PSMB9/ZBP1	3
BP	GO:0060759	regulation of response to cytokine stimulus	4/79	196/18866	0.00926117	0.0391797	0.0268524	CCL5/CD300LF/IFNG/ZBP1	4
BP	GO:0006471	protein ADP-ribosylation	2/79	35/18866	0.00941974	0.0397316	0.0272307	IFNG/WARS1	2
BP	GO:0002456	T cell mediated immunity	3/79	104/18866	0.00950417	0.0399684	0.027393	CD8A/IL12RB1/PRF1	3
BP	GO:0002824	positive regulation of adaptive immune response based on somatic recombination of immune receptors built from immunoglobulin superfamily domains	3/79	105/18866	0.00975464	0.040779	0.0279485	CD274/IL12RB1/TNFSF13B	3
BP	GO:0045621	positive regulation of lymphocyte differentiation	3/79	105/18866	0.00975464	0.040779	0.0279485	IFNG/IL12RB1/IL15	3
BP	GO:2000377	regulation of reactive oxygen species metabolic process	4/79	200/18866	0.0099221	0.0409769	0.0280841	CLEC7A/IFNG/KLRC4-KLRK1/KLRK1	4
BP	GO:0002755	MyD88-dependent toll-like receptor signaling pathway	2/79	36/18866	0.00994698	0.0409769	0.0280841	CD300LF/IRF1	2
BP	GO:0009595	detection of biotic stimulus	2/79	36/18866	0.00994698	0.0409769	0.0280841	CLEC7A/CRTAM	2
BP	GO:0033280	response to vitamin D	2/79	36/18866	0.00994698	0.0409769	0.0280841	CXCL10/IL15	2
BP	GO:2000516	positive regulation of CD4-positive, alpha-beta T cell activation	2/79	36/18866	0.00994698	0.0409769	0.0280841	IFNG/IL12RB1	2
BP	GO:0032611	interleukin-1 beta production	3/79	106/18866	0.0100089	0.0411123	0.028177	CLEC7A/GBP5/IFNG	3
BP	GO:0002221	pattern recognition receptor signaling pathway	4/79	201/18866	0.010092	0.0413333	0.0283284	CD300LF/IRF1/PTPN22/SCIMP	4
BP	GO:1903514	release of sequestered calcium ion into cytosol by endoplasmic reticulum	2/79	37/18866	0.0104871	0.0428272	0.0293523	CCR5/FASLG	2
BP	GO:1903708	positive regulation of hemopoiesis	4/79	204/18866	0.010613	0.0432166	0.0296192	CCR1/IFNG/IL12RB1/IL15	4
BP	GO:0043029	T cell homeostasis	2/79	38/18866	0.0110399	0.0447976	0.0307027	SIT1/TNFSF14	2
BP	GO:0002821	positive regulation of adaptive immune response	3/79	110/18866	0.0110647	0.0447976	0.0307027	CD274/IL12RB1/TNFSF13B	3
BP	GO:0010831	positive regulation of myotube differentiation	2/79	39/18866	0.0116053	0.0467188	0.0320194	CXCL9/TNFSF14	2
BP	GO:0032660	regulation of interleukin-17 production	2/79	39/18866	0.0116053	0.0467188	0.0320194	IFNG/IL15	2
BP	GO:0034764	positive regulation of transmembrane transport	4/79	210/18866	0.0117066	0.0469928	0.0322072	CXCL10/CXCL11/CXCL9/IFNG	4
BP	GO:0070371	ERK1 and ERK2 cascade	5/79	325/18866	0.0117427	0.0470042	0.032215	CCL5/CCR1/GBP1/PTPN22/SCIMP	5
BP	GO:0034142	toll-like receptor 4 signaling pathway	2/79	40/18866	0.0121832	0.0486297	0.0333291	PTPN22/SCIMP	2
BP	GO:0043281	regulation of cysteine-type endopeptidase activity involved in apoptotic process	4/79	215/18866	0.0126715	0.0502945	0.0344701	CLEC7A/FASLG/LCK/TNFSF14	4
BP	GO:0070374	positive regulation of ERK1 and ERK2 cascade	4/79	215/18866	0.0126715	0.0502945	0.0344701	CCL5/CCR1/PTPN22/SCIMP	4
BP	GO:0014902	myotube differentiation	3/79	117/18866	0.013062	0.051699	0.0354327	CXCL10/CXCL9/TNFSF14	3
BP	GO:0051153	regulation of striated muscle cell differentiation	3/79	119/18866	0.013668	0.0539465	0.036973	CXCL10/CXCL9/TNFSF14	3
BP	GO:0000209	protein polyubiquitination	5/79	340/18866	0.0140425	0.0552703	0.0378803	PSMB10/PSMB9/PTPN22/TRIM22/UBE2L6	5
BP	GO:0019058	viral life cycle	5/79	341/18866	0.0142058	0.0557579	0.0382145	APOBEC3H/CCL5/CCR5/CXCR6/TRIM22	5
BP	GO:0032612	interleukin-1 production	3/79	121/18866	0.0142898	0.0559321	0.0383339	CLEC7A/GBP5/IFNG	3
BP	GO:0001913	T cell mediated cytotoxicity	2/79	44/18866	0.0146178	0.0567445	0.0388907	IL12RB1/PRF1	2
BP	GO:0032620	interleukin-17 production	2/79	44/18866	0.0146178	0.0567445	0.0388907	IFNG/IL15	2
BP	GO:0042088	T-helper 1 type immune response	2/79	44/18866	0.0146178	0.0567445	0.0388907	IL12RB1/IL18BP	2
BP	GO:0008037	cell recognition	4/79	226/18866	0.0149699	0.0579521	0.0397183	CLEC7A/CRTAM/PRF1/TRBC2	4
BP	GO:0070266	necroptotic process	2/79	45/18866	0.0152566	0.0589006	0.0403685	FASLG/ZBP1	2
BP	GO:0045581	negative regulation of T cell differentiation	2/79	46/18866	0.0159073	0.0612453	0.0419754	IRF1/LAG3	2
BP	GO:0019079	viral genome replication	3/79	127/18866	0.0162507	0.0623975	0.0427651	APOBEC3H/CCL5/CXCR6	3
BP	GO:0030225	macrophage differentiation	2/79	47/18866	0.0165697	0.0631077	0.0432518	IFNG/IL15	2
BP	GO:0035722	interleukin-12-mediated signaling pathway	2/79	47/18866	0.0165697	0.0631077	0.0432518	IFNG/IL12RB1	2
BP	GO:0046638	positive regulation of alpha-beta T cell differentiation	2/79	47/18866	0.0165697	0.0631077	0.0432518	IFNG/IL12RB1	2
BP	GO:0033628	regulation of cell adhesion mediated by integrin	2/79	48/18866	0.0172437	0.0653227	0.0447699	CCL5/CXCL13	2
BP	GO:0043370	regulation of CD4-positive, alpha-beta T cell differentiation	2/79	48/18866	0.0172437	0.0653227	0.0447699	IFNG/IL12RB1	2
BP	GO:0044106	cellular amine metabolic process	3/79	131/18866	0.017638	0.0666376	0.0456711	IDO1/PSMB10/PSMB9	3
BP	GO:0002686	negative regulation of leukocyte migration	2/79	49/18866	0.0179292	0.0668444	0.0458128	KLRC4-KLRK1/KLRK1	2
BP	GO:0032663	regulation of interleukin-2 production	2/79	49/18866	0.0179292	0.0668444	0.0458128	CLEC7A/GBP1	2
BP	GO:0034260	negative regulation of GTPase activity	2/79	49/18866	0.0179292	0.0668444	0.0458128	KLRC4-KLRK1/KLRK1	2
BP	GO:0045058	T cell selection	2/79	49/18866	0.0179292	0.0668444	0.0458128	IL12RB1/IL15	2
BP	GO:0071349	cellular response to interleukin-12	2/79	49/18866	0.0179292	0.0668444	0.0458128	IFNG/IL12RB1	2
BP	GO:0001961	positive regulation of cytokine-mediated signaling pathway	2/79	50/18866	0.0186262	0.0688975	0.0472199	CD300LF/ZBP1	2
BP	GO:0070671	response to interleukin-12	2/79	50/18866	0.0186262	0.0688975	0.0472199	IFNG/IL12RB1	2
BP	GO:0097300	programmed necrotic cell death	2/79	50/18866	0.0186262	0.0688975	0.0472199	FASLG/ZBP1	2
BP	GO:0043280	positive regulation of cysteine-type endopeptidase activity involved in apoptotic process	3/79	134/18866	0.0187206	0.0690656	0.0473352	CLEC7A/FASLG/LCK	3
BP	GO:0050853	B cell receptor signaling pathway	3/79	135/18866	0.0190895	0.0702432	0.0481423	LCK/PTPN22/TRBC2	3
CC	GO:0009897	external side of plasma membrane	20/81	417/19559	3.41076e-16	3.1379e-14	2.80042e-14	CCR1/CCR5/CD2/CD244/CD274/CD8A/CLEC2D/CXCL10/CXCL9/CXCR3/CXCR6/FASLG/IL12RB1/IL2RB/KLRC4-KLRK1/KLRD1/KLRK1/LAG3/PDCD1/TRBC2	20
CC	GO:0001772	immunological synapse	5/81	39/19559	5.54181e-07	2.54923e-05	2.27506e-05	CRTAM/GZMA/GZMB/LCK/SCIMP	5
CC	GO:0042101	T cell receptor complex	7/81	140/19559	1.85141e-06	5.67765e-05	5.06701e-05	CD8A/CD8B/TRBC2/TRBJ2-2/TRBJ2-7/TRBV27/TRBV7-9	7
CC	GO:0098802	plasma membrane signaling receptor complex	9/81	307/19559	4.98433e-06	0.00011464	0.00010231	CD8A/CD8B/IL12RB1/IL2RB/TRBC2/TRBJ2-2/TRBJ2-7/TRBV27/TRBV7-9	9
CC	GO:0019774	proteasome core complex, beta-subunit complex	2/81	11/19559	0.000909367	0.0167324	0.0149328	PSMB10/PSMB9	2
CC	GO:0005839	proteasome core complex	2/81	20/19559	0.00306642	0.0470184	0.0419615	PSMB10/PSMB9	2
MF	GO:0042287	MHC protein binding	10/79	42/18352	1.59471e-15	2.79074e-13	1.91365e-13	CD244/CD8A/CD8B/CLEC7A/KLRC4-KLRK1/KLRD1/KLRK1/LAG3/TAP1/TRBV7-9	10
MF	GO:0042288	MHC class I protein binding	6/79	22/18352	3.70384e-10	3.24086e-08	2.2223e-08	CD244/CD8A/CD8B/KLRC4-KLRK1/KLRK1/TAP1	6
MF	GO:0005126	cytokine receptor binding	12/79	271/18352	1.79323e-09	1.04605e-07	7.17293e-08	CCL5/CD300LF/CXCL10/CXCL11/CXCL13/CXCL9/FASLG/IFNG/IL12RB1/IL15/TNFSF13B/TNFSF14	12
MF	GO:0140375	immune receptor activity	9/79	135/18352	6.41837e-09	2.80804e-07	1.92551e-07	CCR1/CCR5/CXCR3/CXCR6/IL12RB1/IL21R/IL2RB/KLRC4-KLRK1/KLRK1	9
MF	GO:0005125	cytokine activity	10/79	235/18352	6.5113e-08	2.27895e-06	1.56271e-06	CCL5/CXCL10/CXCL11/CXCL13/CXCL9/FASLG/IFNG/IL15/TNFSF13B/TNFSF14	10
MF	GO:0019955	cytokine binding	8/79	135/18352	1.17054e-07	3.41409e-06	2.34109e-06	CCR1/CCR5/CXCR3/CXCR6/GBP1/IL12RB1/IL18BP/IL2RB	8
MF	GO:0004896	cytokine receptor activity	7/79	97/18352	1.9666e-07	4.91649e-06	3.37131e-06	CCR1/CCR5/CXCR3/CXCR6/IL12RB1/IL21R/IL2RB	7
MF	GO:0045236	CXCR chemokine receptor binding	4/79	18/18352	9.29507e-07	2.0333e-05	1.39426e-05	CXCL10/CXCL11/CXCL13/CXCL9	4
MF	GO:0008009	chemokine activity	5/79	49/18352	2.13779e-06	4.15682e-05	2.85039e-05	CCL5/CXCL10/CXCL11/CXCL13/CXCL9	5
MF	GO:0016493	C-C chemokine receptor activity	4/79	23/18352	2.64617e-06	4.6308e-05	3.1754e-05	CCR1/CCR5/CXCR3/CXCR6	4
MF	GO:0019957	C-C chemokine binding	4/79	24/18352	3.16504e-06	5.03529e-05	3.45277e-05	CCR1/CCR5/CXCR3/CXCR6	4
MF	GO:0001637	G protein-coupled chemoattractant receptor activity	4/79	26/18352	4.42395e-06	5.95532e-05	4.08365e-05	CCR1/CCR5/CXCR3/CXCR6	4
MF	GO:0004950	chemokine receptor activity	4/79	26/18352	4.42395e-06	5.95532e-05	4.08365e-05	CCR1/CCR5/CXCR3/CXCR6	4
MF	GO:0019956	chemokine binding	4/79	33/18352	1.18351e-05	0.000147524	0.000101159	CCR1/CCR5/CXCR3/CXCR6	4
MF	GO:0042379	chemokine receptor binding	5/79	70/18352	1.26449e-05	0.000147524	0.000101159	CCL5/CXCL10/CXCL11/CXCL13/CXCL9	5
MF	GO:0048018	receptor ligand activity	10/79	487/18352	4.41477e-05	0.000482866	0.000331108	CCL5/CXCL10/CXCL11/CXCL13/CXCL9/FASLG/IFNG/IL15/TNFSF13B/TNFSF14	10
MF	GO:0030546	signaling receptor activator activity	10/79	492/18352	4.81043e-05	0.000495192	0.00033956	CCL5/CXCL10/CXCL11/CXCL13/CXCL9/FASLG/IFNG/IL15/TNFSF13B/TNFSF14	10
MF	GO:0015026	coreceptor activity	4/79	48/18352	5.3588e-05	0.000520994	0.000357253	CCR5/CD8A/CD8B/CXCR6	4
MF	GO:0004435	phosphatidylinositol phospholipase C activity	3/79	26/18352	0.00018586	0.00171187	0.00117385	CCL5/CCR1/CCR5	3
MF	GO:0004629	phospholipase C activity	3/79	28/18352	0.000232736	0.00203644	0.00139642	CCL5/CCR1/CCR5	3
MF	GO:0005164	tumor necrosis factor receptor binding	3/79	31/18352	0.000316384	0.00263653	0.00180791	FASLG/TNFSF13B/TNFSF14	3
MF	GO:0003823	antigen binding	5/79	168/18352	0.000790502	0.00628808	0.00431183	KLRD1/LAG3/TAP1/TRBC2/TRBV7-9	5
MF	GO:0030246	carbohydrate binding	6/79	267/18352	0.00102552	0.00780288	0.00535054	CD72/CLEC2D/CLEC7A/KLRC4-KLRK1/KLRD1/KLRK1	6
MF	GO:0032813	tumor necrosis factor receptor superfamily binding	3/79	48/18352	0.00115504	0.00842219	0.00577521	FASLG/TNFSF13B/TNFSF14	3
MF	GO:0004298	threonine-type endopeptidase activity	2/79	21/18352	0.00364374	0.0255062	0.0174899	PSMB10/PSMB9	2
MF	GO:0008528	G protein-coupled peptide receptor activity	4/79	148/18352	0.00382039	0.0257142	0.0176326	CCR1/CCR5/CXCR3/CXCR6	4
MF	GO:0001653	peptide receptor activity	4/79	152/18352	0.00420049	0.0272254	0.0186688	CCR1/CCR5/CXCR3/CXCR6	4
MF	GO:0023023	MHC protein complex binding	2/79	25/18352	0.0051477	0.0321731	0.0220616	CD8A/KLRD1	2
MF	GO:0004252	serine-type endopeptidase activity	4/79	169/18352	0.00610129	0.0368181	0.0252467	GZMA/GZMB/GZMH/GZMK	4
MF	GO:0008081	phosphoric diester hydrolase activity	3/79	89/18352	0.0066851	0.0389964	0.0267404	CCL5/CCR1/CCR5	3
MF	GO:0042605	peptide antigen binding	2/79	31/18352	0.007847	0.0429133	0.0294263	TAP1/TRBV7-9	2
MF	GO:0070003	threonine-type peptidase activity	2/79	31/18352	0.007847	0.0429133	0.0294263	PSMB10/PSMB9	2
MF	GO:0048019	receptor antagonist activity	2/79	32/18352	0.00834694	0.0433078	0.0296968	CCL5/IL18BP	2
MF	GO:0001664	G protein-coupled receptor binding	5/79	293/18352	0.00864129	0.0433078	0.0296968	CCL5/CXCL10/CXCL11/CXCL13/CXCL9	5
MF	GO:0008236	serine-type peptidase activity	4/79	187/18352	0.00866155	0.0433078	0.0296968	GZMA/GZMB/GZMH/GZMK	4
MF	GO:0017171	serine hydrolase activity	4/79	191/18352	0.00931272	0.0452702	0.0310424	GZMA/GZMB/GZMH/GZMK	4
MF	GO:0004620	phospholipase activity	3/79	105/18352	0.0105077	0.0496984	0.0340789	CCL5/CCR1/CCR5	3
MF	GO:0042056	chemoattractant activity	2/79	37/18352	0.0110534	0.050904	0.0349056	CCL5/CXCL10	2
MF	GO:0004175	endopeptidase activity	6/79	440/18352	0.011715	0.0512567	0.0351474	GZMA/GZMB/GZMH/GZMK/PSMB10/PSMB9	6
MF	GO:0060090	molecular adaptor activity	5/79	316/18352	0.0117158	0.0512567	0.0351474	DOK2/SCIMP/SLA2/STX11/TRIM22	5
MF	GO:0003924	GTPase activity	5/79	326/18352	0.0132594	0.0547768	0.0375612	GBP1/GBP2/GBP4/GBP5/RAB33A	5
MF	GO:0030547	receptor inhibitor activity	2/79	41/18352	0.0134594	0.0547768	0.0375612	CCL5/IL18BP	2
MF	GO:0042169	SH2 domain binding	2/79	41/18352	0.0134594	0.0547768	0.0375612	LCK/SIT1	2
MF	GO:0019207	kinase regulator activity	4/79	216/18352	0.0141101	0.0561198	0.0384822	CCL5/CXCL10/SLA2/WARS1	4
MF	GO:0048020	CCR chemokine receptor binding	2/79	47/18352	0.0174516	0.0678672	0.0465375	CCL5/CXCL13	2
MF	GO:0016298	lipase activity	3/79	130/18352	0.0185816	0.070691	0.0484738	CCL5/CCR1/CCR5	3
