# Supplementary material for: An antigen processing and presentation signature for prognostic evaluation and immunotherapy selection in advanced gastric cancer
Source: Front Immunol. 2022 Oct 14;13:992060. doi: 10.3389/fimmu.2022.992060 (PMC9615473; doi:10.3389/fimmu.2022.992060)
Supplement: Supplementary file 1 [file DataSheet_1.zip › Supplementary material - 1/Table S3.xlsx]

## Sheet: Sheet1
Table S3. GO analysis of grey module genes
ONTOLOGY	ID	Description	GeneRatio	BgRatio	pvalue	p.adjust	qvalue	geneID	Count
BP	GO:0030198	extracellular matrix organization	98/1509	395/18866	8.67788e-25	3.11191e-21	2.58767e-21	ANXA2/P4HA1/ADAMTS10/COL3A1/ERO1A/FBLN2/ITGA1/LRP1/RAMP2/SERPINB5/COL12A1/COL16A1/ICAM1/SPINT2/POSTN/LAMC3/SMOC1/COL28A1/ICAM2/LCP1/PXDN/TIMP2/COL6A1/PECAM1/MIA/NPNT/LUM/MELTF/BSG/SH3PXD2B/EMILIN1/ANTXR1/CAV1/COL5A1/DPP4/COL6A2/ENG/SPINK5/TLL2/FOXF2/SMOC2/AEBP1/ABI3BP/GPM6B/MFAP5/COL4A5/COL6A3/COL4A6/ITGA11/LAMA2/EGFLAM/ITGB3/ATP7A/CD47/MMP23B/ADAMTS9/LAMC1/CHADL/MYH11/TMEM38B/ADAMTSL1/FLRT2/HSPG…	98
BP	GO:0043062	extracellular structure organization	98/1509	396/18866	1.06627e-24	3.11191e-21	2.58767e-21	ANXA2/P4HA1/ADAMTS10/COL3A1/ERO1A/FBLN2/ITGA1/LRP1/RAMP2/SERPINB5/COL12A1/COL16A1/ICAM1/SPINT2/POSTN/LAMC3/SMOC1/COL28A1/ICAM2/LCP1/PXDN/TIMP2/COL6A1/PECAM1/MIA/NPNT/LUM/MELTF/BSG/SH3PXD2B/EMILIN1/ANTXR1/CAV1/COL5A1/DPP4/COL6A2/ENG/SPINK5/TLL2/FOXF2/SMOC2/AEBP1/ABI3BP/GPM6B/MFAP5/COL4A5/COL6A3/COL4A6/ITGA11/LAMA2/EGFLAM/ITGB3/ATP7A/CD47/MMP23B/ADAMTS9/LAMC1/CHADL/MYH11/TMEM38B/ADAMTSL1/FLRT2/HSPG…	98
CC	GO:0062023	collagen-containing extracellular matrix	94/1576	427/19559	1.14655e-19	7.5443e-17	6.43275e-17	RTBDN/ANXA2/ANXA4/CTSC/C1QA/ADAMTS10/COL3A1/FBLN2/COL12A1/COL16A1/ICAM1/L1CAM/ATRNL1/CCN3/HMCN1/CTSB/POSTN/ANXA1/FREM1/LAMC3/SMOC1/COL28A1/MUC17/PXDN/TIMP2/COL6A1/LGALS4/PTN/VWA2/NPNT/LUM/PKM/SDC2/CDH13/EMILIN1/LRRC15/COL5A1/SOD3/C1QB/COL6A2/SSC5D/SMOC2/AEBP1/ABI3BP/CTSF/SERPINB8/MFAP5/COL4A5/COL6A3/LTBP4/MDK/COL4A6/LAMA2/EGFLAM/BMP7/MMP23B/ADAMTS9/LAMC1/CSPG4/CHADL/SPARCL1/C1QC/SERPINB1/COL21A1/…	94
CC	GO:0045177	apical part of cell	77/1576	433/19559	2.8812e-11	9.47915e-09	8.08253e-09	AQP1/ITPR3/PROM2/SLC6A20/LRRC6/NHS/CD9/ITPK1/KCNE4/LRP1/AMOTL1/GPIHBP1/PROM1/CTSB/LGMN/NAALADL1/ANXA1/CYP4F12/MREG/PAPPA2/ABCC5/FOLR1/IL6R/SLC7A8/MUC17/CFTR/CD36/CIB1/FZD3/MGAM/BYSL/SLC7A5/ATP6V1B2/PLPP1/ACE2/ANK2/DLL1/MYO7B/SLC34A2/SLC29A4/DPP4/SLC44A4/SLC16A2/USH1C/C1QTNF5/SLC46A1/PDGFRB/SNX10/F2RL2/SLC15A1/MYO1A/NEDD1/ATP7A/CDHR2/CSPG4/ATP2B1/PRKG2/ATP1B2/GJA1/SLC5A1/ITGA8/CD34/PLAT/TRPM6/CNTF…	77
BP	GO:0007409	axonogenesis	76/1509	482/18866	7.72523e-09	4.50922e-06	3.74958e-06	DCLK1/SEMA6C/ZEB2/EFNA4/GAB2/ALCAM/LLGL1/CELSR3/LRP1/SLIT2/CDKL5/GLI2/L1CAM/VLDLR/CNP/TUBB2B/UST/PLXND1/PLA2G10/SMO/EPHA2/PALLD/HSP90AA1/LINGO1/MAP6/FZD3/EFNA3/MAP2/GRIN1/SEMA3E/SEMA3D/BSG/MAP1B/NOTCH3/FGF13/ROBO4/SPART/UNC5B/LRP4/FEZ1/GFRA1/GFRA3/PLPPR4/APBB1/MYPN/BOC/LAMA2/MAP1A/SHANK3/EXT1/GLI3/BMP7/CRPPA/SEMA6A/FLRT2/MATN2/CRMP1/PLXNA2/FSTL4/NRCAM/OPHN1/ROBO1/GRB10/UNC5C/NFASC/SEMA3G/STMN1/DA…	76
CC	GO:0005911	cell-cell junction	76/1576	493/19559	2.88758e-08	2.37503e-06	2.0251e-06	ANXA2/CTNND1/PLXDC1/SAV1/SCN2A/KIT/NHS/CNN2/AMOTL1/JCAD/MARVELD3/CCN3/HMCN1/RASIP1/CD53/LIMS2/PVR/ANXA1/SGCA/EPHA2/FRMD4A/PMP22/PECAM1/MAGI2/TNKS1BP1/ANK2/DLL1/KRT8/PDLIM4/ATP1A2/ARHGAP24/FGF13/KRT18/S100A11/ALOX15B/DPP4/KCNJ11/SSX2IP/C1QTNF5/GJB3/CYTH3/MICALL2/PGM5/CLDN5/ITGB3/CDH5/GJC1/HEG1/CDH6/SCN4B/GJB1/FLRT2/TRPC6/CLMP/GJA1/PLPP3/PRKCG/SLC5A1/CADM4/JAM2/NFASC/TMEM47/AHNAK/KIRREL1/PARD6A/SYN…	76
CC	GO:0031252	cell leading edge	75/1576	421/19559	4.78676e-11	1.0499e-08	8.95208e-09	ANXA2/TPM1/CTNND1/DAGLA/DYNLT1/MTSS1/NHS/ACTG2/CDKL5/FERMT2/AMOTL1/ARHGEF26/FGD6/JCAD/GABRA2/ARHGEF6/PLXND1/PLEK2/EPHA2/LCP1/PALLD/KLHL41/CIB1/PDE4A/SLC39A6/TLN2/ATP6V1B2/PLA2G4F/KSR1/PDLIM4/RAC3/ROCK1/VIL1/ANTXR1/S100A11/DPP4/EPS8L3/KCNC4/RAPGEF3/ABLIM1/KCNJ11/PPP1R9A/SSX2IP/APBB1/PDGFRB/CYTH3/DLC1/GBF1/BSPRY/BMX/ITGB3/MYLK/SGCE/ATP7A/AKAP5/CSPG4/ATP2B1/ACTA2/MCC/WASF3/DPYSL3/WLS/CADM4/ITGA8/GDP…	75
BP	GO:0001667	ameboidal-type cell migration	73/1509	481/18866	7.55406e-08	2.75581e-05	2.29156e-05	SEMA6C/ZEB2/SOX8/CCR6/KIT/ACVRL1/SGPL1/SLIT2/AMOTL1/C1QBP/JCAD/JUN/MARVELD3/CCN3/CD40/LGMN/PLXND1/ANXA1/SMO/EPHA2/FOLR1/TBXA2R/PFN2/S100A2/CIB1/ENPP2/PECAM1/PTN/FLT4/IQSEC1/ROCK2/SEMA3E/AKAP12/KANK2/SEMA3D/CDH13/VIL1/ATP2B4/DPP4/SMOC2/AKT3/MEOX2/ITGB3/BMP7/CDH5/ADAMTS9/DMTN/SEMA6A/CYGB/MCC/GJA1/PLPP3/FGFR1/PRKD1/RHOJ/ADGRA2/ROBO1/MMRN2/PFN1/SEMA3G/DCN/TNS1/EDNRB/ANXA3/FGF2/SEMA5A/SEMA6D/DDR2/MEF2…	73
BP	GO:0022604	regulation of cell morphogenesis	72/1509	499/18866	6.75148e-07	0.00013208	0.000109829	LZTS3/SEMA6C/TANC2/TPM1/ZEB2/KIT/NFATC4/LRP1/SLIT2/CDKL5/DLG4/FERMT2/ICAM1/L1CAM/C1QBP/FGD6/TUBB2B/UST/FBLIM1/LIMS2/PLXND1/POSTN/ANXA1/LINGO1/MAP6/CIB1/ENPP2/PTN/MAP2/GRIN1/PPFIA2/SEMA3E/MELTF/SEMA3D/MAP1B/SDC2/PRKN/RAC3/VIL1/FGF13/SPART/LRP4/PPP1R9A/CPNE5/DLC1/MDK/SHANK3/STRIP2/DNM3/DMTN/SEMA6A/TRPC6/WASF3/RHOBTB1/PALM2AKAP2/PLXNA2/FSTL4/NRCAM/RHOJ/UNC13A/ROBO1/SEMA3G/LPAR1/ITGA7/DAB1/OLFM1/ROBO…	72
BP	GO:0034329	cell junction assembly	69/1509	434/18866	2.7124e-08	1.31936e-05	1.09709e-05	CTNND1/ACVRL1/CD9/LRP1/RAMP2/COL16A1/FERMT2/SYNDIG1/MARVELD3/GABRA2/FBLIM1/LIMCH1/LIMS2/PLXND1/EPHA2/PECAM1/TLN2/ROCK2/GRIN1/MAGI2/SNCA/ACE2/ANK2/MAP1B/PCDH17/ROCK1/FGF13/CAV1/LRP4/PPP1R9A/SNAI2/NLGN4X/MICALL2/DLC1/GPM6B/CLDN5/PCDHB3/APOD/FZD1/SHANK3/DNM3/CDH5/GJC1/DMTN/HEG1/LAMC1/CDH6/LRRN1/ACE/GJB1/NRG1/FLRT2/GJA1/NRCAM/OPHN1/NFASC/PARD6A/PCDHB5/CNTNAP1/ROBO2/TNS1/MEF2C/KDR/ADGRL3/ARHGAP6/TEK/J…	69
BP	GO:0019932	second-messenger-mediated signaling	68/1509	456/18866	4.0941e-07	0.000103901	8.63977e-05	AQP1/ITPR3/ADCY9/TPCN2/CCR3/CCR6/NFATC4/GUCY1A1/RAMP2/ADCY4/PDK2/ADM2/NPR1/GUCY1B1/PTGFR/RUNDC3A/TBXA2R/PDE2A/CD36/CIB1/PDE4A/PDE10A/PTGER1/GRIN1/ANK2/DMD/KSR1/SELP/ATP1A2/ADCY5/CDH13/CX3CR1/PTGDR2/ATP2B4/HAP1/RAPGEF3/PPP1R9A/S1PR1/ADGRL4/P2RY11/RAPGEF4/UCN/PDE5A/CHRM3/CGAS/DMTN/CNR1/ADRA2A/ADCY2/GNAL/NRG1/TMEM38B/ITPR1/PDE3A/LPAR1/CALCRL/ADGRL2/EDNRB/RCAN2/CACNA1C/HRC/IRAG1/KDR/NDNF/ADGRL3/GSTM2…	68
BP	GO:1901342	regulation of vasculature development	66/1509	444/18866	6.78842e-07	0.00013208	0.000109829	AQP1/KLF2/CCR3/KIT/ACVRL1/IL12A/RAMP2/FLT1/HK2/HGF/JCAD/CD40/ADM2/NPR1/PLXND1/ANXA1/TIE1/EPHA2/HIPK2/IL6R/TBXA2R/CIB1/ENPP2/PTN/EFNA3/ROCK2/SEMA3E/DLL1/HSPB6/PKM/CX3CR1/EMILIN1/PDCD4/ROCK1/ATP2B4/RAPGEF3/ENG/SPINK5/SMOC2/AKT3/MEOX2/CLDN5/MDK/BMP7/CDH5/STAB1/ADAMTS9/SEMA6A/HSPG2/PRKD1/RHOJ/CD34/RECK/MYOCD/ADGRA2/VASH2/MMRN2/DCN/ANXA3/FGF2/SEMA5A/STAT1/KDR/TEK/FBLN5/PTPRM	66
BP	GO:0031589	cell-substrate adhesion	65/1509	359/18866	3.42107e-10	5.95439e-07	4.9513e-07	AKIP1/JAK2/COL3A1/ACVRL1/FBLN2/ITGA1/LRP1/COL16A1/FERMT2/L1CAM/ATRNL1/C1QBP/LIMCH1/LIMS2/POSTN/FREM1/LAMC3/CD36/CIB1/PECAM1/PTN/VWA2/ROCK2/NPNT/PPFIA2/SEMA3E/MELTF/CDH13/EMILIN1/RAC3/ROCK1/ANTXR1/BCL2L11/SMOC2/LYPD3/ABI3BP/MICALL2/DLC1/GPM6B/MDK/APOD/ITGA11/EGFLAM/ITGB3/SGCE/ADAMTS9/DMTN/LAMC1/ATP1B2/ECM2/ITGA8/CD34/FOXF1/ITGA7/VWF/EDIL3/NID1/KDR/NDNF/ARHGAP6/TEK/JAM3/FBLN5/ANGPT1/FBLN1	65
BP	GO:0003012	muscle system process	65/1509	467/18866	7.86322e-06	0.000810416	0.000673892	TPM1/MYL3/TPCN2/KIT/CCDC78/ENO1/GUCY1A1/ITGA1/KCNE4/ACTG2/TPM2/HDAC2/SOD1/SGCA/CNN1/TBXA2R/KLHL41/FOXO1/ROCK2/NPNT/ACE2/ANK2/DMD/HSPB6/SLC6A8/MYBPC1/ATP1A2/CALD1/DTNA/ROCK1/FGF13/ATP2B4/CAV1/MAP2K4/BIN1/CACNA1H/KCNH2/MYOM1/UCN/PPP1R12B/PDE5A/MYLK/GJC1/IGFBP5/CHRM3/ADRA2A/CACNA2D1/SCN4B/ATP2B1/MYH11/ACTA2/TMEM38B/LMOD1/GJA1/MYOCD/SCN3B/CRYAB/CALCRL/SYNM/EDNRB/CACNA1C/HRC/MEF2C/GSTM2/PRKG1	65
BP	GO:0051271	negative regulation of cellular component movement	63/1509	400/18866	1.5394e-07	4.99193e-05	4.15098e-05	SEMA6C/TPM1/COL3A1/ACVRL1/CD9/LRP1/SLIT2/MARVELD3/SPINT2/CCN3/LIMCH1/TIE1/BMERB1/TBXA2R/PFN2/PTN/SINHCAF/MAGI2/SEMA3E/SEMA3D/CX3CR1/EMILIN1/ALOX15B/ATP2B4/DPP4/ENG/BIN1/IFITM1/MEOX2/DLC1/MIF/CLDN5/APOD/CD74/CD300A/DACH1/IGFBP5/ADAMTS9/SEMA6A/CYGB/ATP1B2/NRG1/MCC/DPYSL3/FUZ/GJA1/RECK/MYOCD/ROBO1/MMRN2/PODN/SEMA3G/DCN/BST2/FGF2/FRMD5/PLCB1/SEMA5A/SEMA6D/MEF2C/PRKG1/PTPRM/FBLN1	63
BP	GO:0050769	positive regulation of neurogenesis	63/1509	485/18866	8.88397e-05	0.00411553	0.00342222	RASSF10/ZEB2/SOX8/DUOXA1/DYNLT1/KIT/LRP1/SLIT2/CDKL5/DLG4/GLI2/L1CAM/VLDLR/HGF/TUBB2B/LLPH/HDAC2/PLXND1/SMO/BMP6/MAP6/TIMP2/FZD3/PTN/IL34/MAGI2/MAP1B/ZC4H2/CX3CR1/PRKN/HAP1/NEURL1/PPP1R9A/RARB/BIN1/CPNE5/FEZ1/APBB1/CREB3L2/MDK/FZD1/SHANK3/GLI3/BMP7/SEMA6A/CNR1/BMP2/ATP1B2/TRPC6/DPYSL3/FGFR1/PLXNA2/NRCAM/PRKD1/UNC13A/NEGR1/ROBO1/LPAR1/DAB1/ROBO2/SEMA5A/MEF2C/NDNF	63
CC	GO:0031253	cell projection membrane	62/1576	344/19559	1.43044e-09	1.88246e-07	1.60511e-07	AQP1/PROM2/TPM1/DAGLA/CDKL5/FERMT2/JCAD/GABRA2/PROM1/PLXND1/PLEK2/SMO/EPHA2/FOLR1/LCP1/SLC7A8/CD36/CIB1/PDE4A/SLC39A6/SLC7A5/PLA2G4F/ACE2/DMD/KSR1/SLC34A2/ANTXR1/DPP4/EPS8L3/KCNC4/KCNJ11/SLC3A1/EVC2/BBS1/SLC46A1/EVC/DLC1/SHANK3/BMX/ITGB3/SGCE/ATP7A/CDHR2/AKAP5/DMTN/CSPG4/ATP2B1/ATP1B2/SLC5A1/WLS/ITGA8/TRPM6/ABCG2/KIRREL1/MUC20/ROBO2/GABRE/PKD1L1/PTCH1/HHIP/ARHGEF4/FGD5	62
BP	GO:0040013	negative regulation of locomotion	62/1509	397/18866	2.61802e-07	7.64069e-05	6.35352e-05	SEMA6C/TPM1/COL3A1/ACVRL1/LRP1/SLIT2/MARVELD3/SPINT2/CCN3/LIMCH1/TIE1/BMERB1/TBXA2R/PFN2/PTN/SINHCAF/MAGI2/SEMA3E/SEMA3D/CX3CR1/EMILIN1/ALOX15B/ATP2B4/DPP4/ENG/IFITM1/MEOX2/DLC1/MIF/CLDN5/APOD/CD74/CD300A/DACH1/IGFBP5/ADAMTS9/SEMA6A/CYGB/ATP1B2/NRG1/MCC/DPYSL3/FUZ/GJA1/RECK/MYOCD/ROBO1/MMRN2/PODN/SEMA3G/DCN/BST2/ROBO2/FGF2/FRMD5/PLCB1/SEMA5A/SEMA6D/MEF2C/PRKG1/PTPRM/FBLN1	62
BP	GO:0051051	negative regulation of transport	62/1509	483/18866	0.000141033	0.00557154	0.00463294	PROM2/RHBDF2/BTN2A2/RANGAP1/SREBF1/IL12A/KCNE4/DLG4/ICAM1/CCN3/PLA2G10/ANXA1/SCAMP5/FRMD4A/PKIG/CD36/OSR1/SNCA/SRGN/MAP1B/ATP1A2/PRKN/LYPLA1/CAV1/KCNJ11/PPP1R9A/TBC1D4/BIN1/KCNH2/UCN/REM1/GPM6B/MPV17L/APOD/CD74/ITGB3/ATP7A/CD300A/CD47/DMTN/PIP4P2/HLA-F/PLA2R1/CNR1/ADRA2A/YRDC/PRKG2/WNK2/NRG1/VSNL1/GJA1/PRKD1/KCNAB1/GRB10/FOXF1/CRYAB/BST2/GABRE/AVPR2/GSTM2/ANGPT1/PID1	62
CC	GO:0016324	apical plasma membrane	61/1576	361/19559	2.39903e-08	2.25509e-06	1.92283e-06	AQP1/PROM2/SLC6A20/NHS/CD9/ITPK1/KCNE4/AMOTL1/GPIHBP1/PROM1/CTSB/NAALADL1/ANXA1/CYP4F12/MREG/PAPPA2/ABCC5/FOLR1/IL6R/SLC7A8/MUC17/CFTR/CD36/CIB1/FZD3/MGAM/SLC7A5/ATP6V1B2/PLPP1/ACE2/ANK2/DLL1/SLC34A2/SLC29A4/DPP4/SLC44A4/SLC16A2/C1QTNF5/SLC46A1/PDGFRB/F2RL2/SLC15A1/MYO1A/ATP7A/CDHR2/CSPG4/ATP2B1/PRKG2/ATP1B2/GJA1/SLC5A1/CD34/TRPM6/CNTFR/ABCG2/MUC20/PARD6A/BST2/PLD1/DDR2/TEK	61
BP	GO:0045765	regulation of angiogenesis	61/1509	403/18866	9.66697e-07	0.000170988	0.000142183	AQP1/KLF2/CCR3/ACVRL1/IL12A/RAMP2/FLT1/HK2/HGF/JCAD/CD40/ADM2/NPR1/PLXND1/ANXA1/TIE1/EPHA2/HIPK2/TBXA2R/CIB1/ENPP2/PTN/EFNA3/ROCK2/SEMA3E/DLL1/HSPB6/PKM/CX3CR1/EMILIN1/ROCK1/ATP2B4/RAPGEF3/ENG/SPINK5/SMOC2/AKT3/MEOX2/CLDN5/MDK/CDH5/STAB1/ADAMTS9/SEMA6A/HSPG2/PRKD1/RHOJ/CD34/RECK/ADGRA2/VASH2/MMRN2/DCN/ANXA3/FGF2/SEMA5A/STAT1/KDR/TEK/FBLN5/PTPRM	61
BP	GO:0001655	urogenital system development	61/1509	330/18866	5.13136e-10	5.95439e-07	4.9513e-07	SOX8/MTSS1/SERPINB5/SGPL1/SLIT2/GLI2/TCF21/PROM1/ANXA1/SMO/IL6R/BMP6/PECAM1/OSR1/MAGI2/NPNT/DLL1/KANK2/HNF1B/NOTCH3/WWTR1/ALOX15B/WFS1/LRP4/RARB/KIF26B/BCL2L11/PDGFRB/FKBP4/TFAP2A/KLHL3/GLI3/BMP7/PBX1/BMP2/GLI1/ACE/ACTA2/ID3/FGFR1/ITGA8/CD34/MYOCD/FOXF1/TNS2/MAGED1/ACAT1/CPLANE1/DCN/ROBO2/FGF2/MEF2C/PTCH1/STAT1/FBN1/NID1/TEK/ANGPT1/PDGFRA/FAT4/DCHS1	61
MF	GO:0003779	actin binding	60/1536	437/18352	9.47255e-05	0.00763633	0.00690307	TPM1/MYL3/MTSS1/CNN2/FERMT2/FHOD3/TPM2/LIMCH1/SCIN/GAS7/SYNE1/CNN1/LCP1/PALLD/PFN2/DIXDC1/MSRB1/TLN2/SNCA/DMD/MYO7B/MAP1B/MYBPC1/PDLIM4/CALD1/PRKN/VIL1/ANTXR1/EPS8L3/ABLIM1/PPP1R9A/BIN1/USH1C/MYOM1/MYPN/SPIRE1/CTNNAL1/MICALL2/TMSB10/KLHL3/MAP1A/SHANK3/MYLK/MYO1A/DMTN/MYH11/TRPC6/WASF3/LMOD1/MYOZ3/OPHN1/VASH2/PHACTR3/PFN1/PLEKHH2/ITPRID2/SYNPO/TNS1/SYNPO2/DAAM2	60
BP	GO:0006936	muscle contraction	60/1509	362/18866	4.84118e-08	2.01843e-05	1.6784e-05	TPM1/MYL3/TPCN2/KIT/CCDC78/ENO1/GUCY1A1/ITGA1/KCNE4/ACTG2/TPM2/SOD1/SGCA/CNN1/TBXA2R/KLHL41/ROCK2/NPNT/ACE2/ANK2/DMD/HSPB6/SLC6A8/MYBPC1/ATP1A2/CALD1/DTNA/ROCK1/FGF13/ATP2B4/CAV1/BIN1/CACNA1H/KCNH2/MYOM1/UCN/PPP1R12B/PDE5A/MYLK/GJC1/CHRM3/ADRA2A/CACNA2D1/SCN4B/ATP2B1/MYH11/ACTA2/TMEM38B/LMOD1/GJA1/MYOCD/SCN3B/CRYAB/CALCRL/SYNM/EDNRB/CACNA1C/HRC/GSTM2/PRKG1	60
BP	GO:0045785	positive regulation of cell adhesion	60/1509	428/18866	1.39603e-05	0.00116409	0.000967987	TPM1/JAK2/BTN2A2/HLA-DMB/MEGF10/FBLN2/IL12A/COL16A1/GLI2/ICAM1/C1QBP/CD83/TNFRSF18/HLA-A/LIMS2/ANXA1/HLA-DPA1/LILRB4/CD36/CIB1/PTN/NPNT/SELP/CDH13/EMILIN1/IL18/RAC3/ROCK1/TNFSF4/CAV1/DPP4/KIF26B/IL23A/SMOC2/ABI3BP/CYTH3/MDK/CD74/HLA-E/EGFLAM/GLI3/HAVCR2/BMP7/CD47/DMTN/KIFAP3/LEF1/IL1RL2/TNFSF9/PLPP3/ECM2/FOXF1/ZMIZ1/EDIL3/FRMD5/NID1/KDR/NDNF/TEK/ANGPT1	60
BP	GO:0001819	positive regulation of cytokine production	60/1509	447/18866	5.10781e-05	0.00295191	0.00245462	AFAP1L2/JAK2/IRF8/NFATC4/POU2F2/FCER1G/IL12A/C1QBP/CD83/HGF/HRAS/RORA/CD40/GLMN/HDAC2/HLA-A/SOD1/ANXA1/HLA-DPA1/IL17D/RAB7B/SCAMP5/ZFPM1/IL6R/IRF7/CD36/FLT4/ROCK2/SLC7A5/LUM/POLR3G/DHX58/GAPDH/AKIRIN2/CCM2L/IL18/TNFSF4/ZBTB20/AIM2/IL23A/UCN/B2M/MIF/IFIH1/MDK/CD74/HLA-E/LPL/MYD88/HAVCR2/CGAS/HEG1/HLA-F/ADRA2A/HMGB2/IL1RL2/CD34/IL1R1/PLCB1/STAT1	60
BP	GO:0071692	protein localization to extracellular region	60/1509	470/18866	0.000208251	0.00712058	0.00592103	ITPR3/TCF7L2/JAK2/RHBDF2/KRT20/BTN2A2/LLGL1/POU2F2/SREBF1/IL12A/LRP1/TVP23C/NR0B2/CCN3/CD40/GLMN/SNCG/ANXA1/SCAMP5/FRMD4A/BMP6/CFTR/DISP1/SRGN/GAPDH/HNF1B/ADCY5/PRKN/TNFSF4/CACNA1A/DPP4/RAPGEF3/KCNJ11/RAPGEF4/C1QTNF5/MYOM1/TM7SF3/APBB1/MIF/CPT1A/FAM3B/HLA-E/RAB3C/DMTN/CNR1/ADRA2A/HLA-DRB1/VSNL1/C1QTNF12/GJA1/ITPR1/WLS/CD34/LTBP1/RAB3B/FBN2/PARD6A/ARRB1/CACNA1C/FBN1	60
BP	GO:0016049	cell growth	59/1509	490/18866	0.00103307	0.0208131	0.0173069	DCLK1/SEMA6C/ZEB2/ALCAM/ACVRL1/ENO1/H3-3B/LRP1/SLIT2/CDKL5/L1CAM/MAD2L2/MUC12/CCN3/LLPH/NPR1/POSTN/PAPPA2/HSP90AA1/CIB1/MAP2/OGFR/SEMA3E/SEMA3D/SFN/MAP1B/RERG/PRKN/FGF13/SPART/SLC44A4/WFDC1/EXOSC4/MAP2K4/CPNE5/APBB1/UCN/LTBP4/FRZB/CDHR2/IGFBP5/SEMA6A/LEF1/SGK2/GJA1/FSTL4/NRCAM/UNC13A/MYOCD/CRYAB/SEMA3G/DACT3/BST2/OLFM1/SEMA5A/SEMA6D/SLIT3/FBLN5/KIF26A	59
BP	GO:0072503	cellular divalent inorganic cation homeostasis	59/1509	492/18866	0.00113957	0.0223962	0.0186233	ITPR3/JAK2/MCOLN3/TPCN2/CCR3/CCR6/ERO1A/RASA3/LRP1/ATP13A4/DLG4/CD40/ATP2A3/CIB2/GOT1/MT1F/PTGFR/TBXA2R/FAM155B/CD36/SLC39A6/PTGER1/GRIN1/SNCA/SYPL2/TRPA1/ANK2/DMD/ATP1A2/ADCY5/CX3CR1/ATP2B4/CACNA1A/CAV1/HAP1/WFS1/S1PR1/MT1X/MT1E/SLC39A5/F2RL2/CDH5/KCNK3/CNR1/CACNA2D1/ATP2B1/TMEM38B/TRPC6/GJA1/ITPR1/LPAR1/SYNPO/EDNRB/FGF2/TRPV3/CACNA1C/HRC/GSTM2/PDGFRA	59
BP	GO:0050673	epithelial cell proliferation	59/1509	453/18866	0.000136526	0.00545824	0.00453873	TCF7L2/SAV1/CCR3/KIT/MTSS1/ACVRL1/C6orf89/IL12A/SERPINB5/FLT1/HGF/HRAS/JCAD/JUN/MARVELD3/CCN3/A4GNT/LIMS2/SMO/EPHA2/BMP6/PTN/FLT4/OSR1/SFN/HNF1B/CDH13/CAV1/WFDC1/SNAI2/AKT3/B2M/MDK/ITGB3/ATP7A/IGFBP5/LAMC1/BMP2/GLI1/HMGB2/MCC/SERPINB1/GJA1/FGFR1/CD109/PRKD1/CD34/ROBO1/VASH2/MAGED1/EDNRB/FGF2/SEMA5A/MEF2C/PTCH1/STAT1/KDR/TEK/PTPRM	59
BP	GO:0001503	ossification	59/1509	412/18866	8.55707e-06	0.000823896	0.000685101	ACP5/KREMEN2/SOX8/ISG15/H3-3B/GLI2/HGF/SMO/SMOC1/EPHA2/FAM20C/IL6R/BMP6/COL6A1/PPARGC1B/PTN/OSR1/NPNT/SRGN/ALYREF/MINPP1/SH3PXD2B/WWTR1/LRP4/S1PR1/IFITM1/SNAI2/SNX10/GPM6B/TFAP2A/MDK/FZD1/ITGA11/MN1/EXT1/GLI3/BMP7/IGFBP5/PBX1/ATP2B1/BMP2/GLI1/LEF1/TMEM38B/ID3/PRKD1/CLEC3B/GDPD2/VCAN/CSGALNACT1/FBN2/DDR2/MEF2C/PTCH1/TEK/MMP2/TMEM119/FAT4/DCHS1	59
BP	GO:0032102	negative regulation of response to external stimulus	58/1509	433/18866	7.17547e-05	0.00361062	0.00300237	ACP5/ANXA2/SEMA6C/SAMHD1/CD9/SLIT2/C1QBP/HGF/PARP14/RORA/CCN3/HLA-A/SOD1/TARBP2/GRIN1/NLRP7/SEMA3E/KANK2/SEMA3D/DHX58/PDCD4/DPP4/WFDC1/RGMA/SPINK5/THBD/SNAI2/UCN/MIF/MDK/APOD/HLA-E/HAVCR2/NLRC5/CDH5/SEMA6A/HLA-F/MICB/HLA-DRB1/C1QTNF12/HLA-B/GJA1/CD109/CD34/PLAT/ROBO1/A2M/FOXF1/SEMA3G/CALCRL/NMI/ROBO2/FGF2/SEMA5A/SEMA6D/TEK/PRKG1/PDGFRA	58
BP	GO:0052547	regulation of peptidase activity	58/1509	466/18866	0.000504652	0.0131502	0.0109349	ANXA2/AQP1/SOX7/WFDC3/JAK2/DAPK1/LRP1/SERPINB5/HGF/SPINT2/TNFRSF10B/ATP2A3/LGMN/COL28A1/TNFRSF10A/ST18/TIMP2/EFNA3/ROCK2/GRIN1/NLRP7/PIDD1/SNCA/SFN/PCSK1N/GAPDH/AKIRIN2/FAS/ROCK1/VIL1/ANTXR1/CAV1/WFDC1/SPINK5/AIM2/BIN1/BCL2L11/CAAP1/SERPINB8/DLC1/COL6A3/BBC3/PSMB8/LEF1/SERPINB1/CD109/RECK/ROBO1/A2M/CRYAB/ARRB1/BST2/PMAIP1/CPAMD8/PSME2/TIMP4/PAPLN/FBLN1	58
BP	GO:0035592	establishment of protein localization to extracellular region	57/1509	463/18866	0.000733926	0.0161658	0.0134424	ITPR3/TCF7L2/JAK2/RHBDF2/KRT20/BTN2A2/LLGL1/POU2F2/SREBF1/IL12A/LRP1/TVP23C/NR0B2/CCN3/CD40/GLMN/SNCG/ANXA1/SCAMP5/FRMD4A/BMP6/CFTR/DISP1/SRGN/GAPDH/HNF1B/ADCY5/PRKN/TNFSF4/CACNA1A/DPP4/RAPGEF3/KCNJ11/RAPGEF4/C1QTNF5/MYOM1/TM7SF3/APBB1/MIF/CPT1A/FAM3B/HLA-E/RAB3C/DMTN/CNR1/ADRA2A/HLA-DRB1/VSNL1/C1QTNF12/GJA1/ITPR1/WLS/CD34/RAB3B/PARD6A/ARRB1/CACNA1C	57
BP	GO:0009306	protein secretion	57/1509	462/18866	0.000696354	0.0154548	0.0128513	ITPR3/TCF7L2/JAK2/RHBDF2/KRT20/BTN2A2/LLGL1/POU2F2/SREBF1/IL12A/LRP1/TVP23C/NR0B2/CCN3/CD40/GLMN/SNCG/ANXA1/SCAMP5/FRMD4A/BMP6/CFTR/DISP1/SRGN/GAPDH/HNF1B/ADCY5/PRKN/TNFSF4/CACNA1A/DPP4/RAPGEF3/KCNJ11/RAPGEF4/C1QTNF5/MYOM1/TM7SF3/APBB1/MIF/CPT1A/FAM3B/HLA-E/RAB3C/DMTN/CNR1/ADRA2A/HLA-DRB1/VSNL1/C1QTNF12/GJA1/ITPR1/WLS/CD34/RAB3B/PARD6A/ARRB1/CACNA1C	57
BP	GO:0032970	regulation of actin filament-based process	57/1509	405/18866	2.02301e-05	0.00147607	0.00122741	TPM1/CNN2/LRP1/SLIT2/ICAM1/FHOD3/HRAS/LIMCH1/SCIN/PFN2/DIXDC1/ARHGEF15/ROCK2/SEMA3E/ANK2/SH3PXD2B/ATP1A2/PRKN/RAC3/ROCK1/VIL1/FGF13/CAV1/RAPGEF3/PPP1R9A/S1PR1/BIN1/ARHGEF10/PDGFRB/SPIRE1/TMSB10/DLC1/GPM6B/MDK/SHANK3/CD47/DMTN/WASF3/LMOD1/RHOBTB1/PFN1/PLEKHH2/KIRREL1/LPAR1/STMN1/BST2/SYNPO/SYNPO2/SEMA5A/CACNA1C/FZD10/MEF2C/ARHGAP6/TEK/ELN/JAM3/PDGFRA	57
BP	GO:0050808	synapse organization	57/1509	433/18866	0.000132393	0.00536652	0.00446246	LZTS3/TANC2/C1QA/NFATC4/CDKL5/DLG4/L1CAM/SYNDIG1/GABRA2/GET1/LGMN/PLXND1/SNCG/PFN2/PTN/ARHGEF15/GRIN1/MAGI2/PPFIA2/SEMA3E/SNCA/SRGN/MAP1B/ZC4H2/CX3CR1/PCDH17/FGF13/NEURL1/C1QB/LRP4/PPP1R9A/NLGN4X/COL4A5/PCDHB3/FZD1/SHANK3/DNM3/LRRN1/PCDHGC3/SPARCL1/C1QC/NRG1/FLRT2/WASF3/NRCAM/UNC13A/OPHN1/NFASC/PFN1/PCDHB5/ROBO2/SYNPO/PDZRN3/MEF2C/ADGRL3/SDK1/NDRG1	57
BP	GO:0090130	tissue migration	57/1509	374/18866	1.74703e-06	0.000257077	0.000213769	ZEB2/CCR6/KIT/ACVRL1/SLIT2/ACTG2/AMOTL1/JCAD/JUN/MARVELD3/CCN3/CD40/LGMN/PLXND1/ANXA1/EPHA2/TBXA2R/PFN2/S100A2/CIB1/ENPP2/PECAM1/PTN/FLT4/IQSEC1/ROCK2/KANK2/CDH13/VIL1/ATP2B4/DPP4/SMOC2/AKT3/MEOX2/ITGB3/CDH5/ADAMTS9/ACTA2/MCC/PLPP3/FGFR1/PRKD1/RHOJ/ADGRA2/ROBO1/MMRN2/FOXF1/PFN1/DCN/ANXA3/FGF2/SEMA5A/MEF2C/KDR/TEK/PTPRM/ANGPT1	57
CC	GO:0030055	cell-substrate junction	56/1576	423/19559	0.000158364	0.00315769	0.00269245	RPL8/JAK2/ALCAM/NHS/CD9/CNN2/EFS/ITGA1/LRP1/FERMT2/FLT1/ICAM1/L1CAM/STARD8/CIB2/FBLIM1/LIMS2/PVR/ANXA1/CNN1/EPHA2/LCP1/PALLD/DIXDC1/TLN2/MCAM/AKAP12/DMD/BSG/CDH13/ARHGAP24/ALOX15B/CAV1/DPP4/ENG/DAB2/PDGFRB/B2M/DLC1/PGM5/FZD1/ITGA11/ITGB3/CSPG4/FLRT2/GJA1/HSPG2/ITGA8/NFASC/TNS2/PFN1/AHNAK/TNS1/SYNPO2/DDR2/TEK	56
CC	GO:0009897	external side of plasma membrane	56/1576	417/19559	0.000108312	0.00237564	0.00202563	RTBDN/CCR3/ALCAM/BTN2A2/CCR6/KIT/CD9/FCER1G/ITGA1/ICAM1/CD83/TNFRSF18/CD40/GPIHBP1/CTSB/FCGR3A/ANXA1/CD248/FOLR1/IL6R/MUC17/CD36/PECAM1/SLC7A5/MCAM/BTNL8/SELP/CDH13/CX3CR1/FAS/ANTXR1/ENG/S1PR1/THBD/GFRA1/TNFRSF9/GFRA3/B2M/CD302/CD74/HLA-E/CDH5/HEG1/SPA17/HLA-F/MICB/ACE/ATP1B2/HLA-DRB1/NRCAM/CD34/IL1R1/CNTFR/ABCG2/SCARA5/PDGFRA	56
BP	GO:0007517	muscle organ development	56/1509	407/18866	4.53442e-05	0.00271225	0.00225534	MAFF/MEIS1/TPM1/SOX8/MYL3/SAV1/COL3A1/MEGF10/MKX/TCF21/TEAD4/SGCA/SMO/ZFPM1/DISP1/KLHL41/USP2/MRTFB/DLL1/DMD/CCM2L/LARGE1/CAV1/NEURL1/ENG/S1PR1/CACNA1H/TLL2/ZFPM2/MYOM1/EVC/MEOX2/COL6A3/FZD1/ITGA11/LAMA2/MYLK/SGCE/HEG1/BMP2/GLI1/LEF1/NRG1/ID3/GJA1/FGFR1/KCNAB1/MYOCD/CNTFR/CRYAB/ITGA7/DCN/FGF2/TBX2/MEF2C/ELN	56
BP	GO:0072001	renal system development	56/1509	292/18866	6.38538e-10	5.95439e-07	4.9513e-07	SOX8/MTSS1/SGPL1/SLIT2/GLI2/TCF21/PROM1/SMO/IL6R/BMP6/PECAM1/OSR1/MAGI2/NPNT/DLL1/KANK2/HNF1B/NOTCH3/WWTR1/WFS1/LRP4/RARB/KIF26B/BCL2L11/PDGFRB/TFAP2A/KLHL3/GLI3/BMP7/PBX1/BMP2/ACE/ACTA2/ID3/FGFR1/ITGA8/CD34/MYOCD/FOXF1/TNS2/MAGED1/ACAT1/CPLANE1/DCN/ROBO2/FGF2/MEF2C/PTCH1/STAT1/FBN1/NID1/TEK/ANGPT1/PDGFRA/FAT4/DCHS1	56
BP	GO:0006979	response to oxidative stress	56/1509	458/18866	0.000956299	0.019794	0.0164595	AQP1/KLF2/TPM1/JAK2/PRKAA2/ERO1A/DAPK1/HGF/JUN/MCL1/PDK2/HDAC2/SOD1/ANXA1/GUCY1B1/PXDN/CD36/FOXO1/PPARGC1B/SELENOP/ETFDH/LDHA/SNCA/TRPA1/MYEF2/PSIP1/PRKN/SOD3/MAP1LC3A/PDGFRB/UCN/VRK2/AKR1C3/APOD/FZD1/BMP7/ATP7A/PLA2R1/MICB/CYGB/MGAT3/SGK2/TRPC6/GCH1/DHRS2/PRKD1/PTGS1/CRYAB/MSRB3/EPAS1/SESN3/STAT1/FBLN5/MMP2/PDGFRA/SCARA3	56
BP	GO:0007411	axon guidance	55/1509	284/18866	6.23769e-10	5.95439e-07	4.9513e-07	SEMA6C/EFNA4/GAB2/ALCAM/CELSR3/LRP1/SLIT2/GLI2/L1CAM/VLDLR/TUBB2B/PLXND1/PLA2G10/SMO/EPHA2/PALLD/FZD3/EFNA3/SEMA3E/SEMA3D/BSG/NOTCH3/ROBO4/UNC5B/FEZ1/GFRA1/GFRA3/MYPN/BOC/LAMA2/SHANK3/EXT1/GLI3/BMP7/CRPPA/SEMA6A/FLRT2/MATN2/CRMP1/PLXNA2/NRCAM/OPHN1/ROBO1/GRB10/UNC5C/NFASC/SEMA3G/DAB1/ROBO2/SEMA5A/SEMA6D/PTCH1/SLIT3/CNTN4/PTPRM	55
BP	GO:0055074	calcium ion homeostasis	55/1509	468/18866	0.0025677	0.0387404	0.0322141	ITPR3/JAK2/MCOLN3/TPCN2/CCR3/CCR6/ERO1A/RASA3/LRP1/ATP13A4/DLG4/CD40/ATP2A3/CIB2/GOT1/PTGFR/TBXA2R/FAM155B/CD36/PTGER1/GRIN1/SNCA/SYPL2/TRPA1/ANK2/DMD/ATP1A2/ADCY5/CX3CR1/ATP2B4/CACNA1A/CAV1/HAP1/WFS1/S1PR1/SNX10/F2RL2/CDH5/KCNK3/CNR1/CACNA2D1/ATP2B1/TMEM38B/TRPC6/GJA1/ITPR1/LPAR1/SYNPO/EDNRB/FGF2/TRPV3/CACNA1C/HRC/GSTM2/PDGFRA	55
BP	GO:0048568	embryonic organ development	55/1509	451/18866	0.00112239	0.0222837	0.0185297	PBX3/KIT/IFT140/GLI2/SPINT2/TCF21/TEAD4/TUBB2B/OTX1/SOD1/SMO/ZFPM1/EPHA2/FOLR1/HIPK2/FZD3/OSR1/DLL1/KRT8/MTHFD1L/HNF1B/NDST1/SLC44A4/ENG/PLCD1/RARB/NES/USH1C/ZFPM2/FOXF2/PDGFRB/MFAP5/TFAP2A/FRZB/GLI3/BMP7/ZNF568/PBX1/GLI1/LEF1/ID3/FUZ/FGFR1/ITGA8/VASH2/FOXF1/FBN2/EPAS1/TBX2/MEF2C/PTCH1/FBN1/KDR/PDGFRA/SOBP	55
BP	GO:2000146	negative regulation of cell motility	55/1509	365/18866	3.74914e-06	0.000475733	0.00039559	TPM1/COL3A1/ACVRL1/LRP1/SLIT2/MARVELD3/SPINT2/CCN3/LIMCH1/TIE1/BMERB1/TBXA2R/PFN2/PTN/SINHCAF/MAGI2/CX3CR1/EMILIN1/ALOX15B/ATP2B4/DPP4/ENG/IFITM1/MEOX2/DLC1/MIF/CLDN5/APOD/CD74/CD300A/DACH1/IGFBP5/ADAMTS9/CYGB/ATP1B2/NRG1/MCC/DPYSL3/FUZ/GJA1/RECK/MYOCD/ROBO1/MMRN2/PODN/DCN/BST2/FGF2/FRMD5/PLCB1/SEMA6D/MEF2C/PRKG1/PTPRM/FBLN1	55
BP	GO:0097485	neuron projection guidance	55/1509	285/18866	7.14078e-10	5.95439e-07	4.9513e-07	SEMA6C/EFNA4/GAB2/ALCAM/CELSR3/LRP1/SLIT2/GLI2/L1CAM/VLDLR/TUBB2B/PLXND1/PLA2G10/SMO/EPHA2/PALLD/FZD3/EFNA3/SEMA3E/SEMA3D/BSG/NOTCH3/ROBO4/UNC5B/FEZ1/GFRA1/GFRA3/MYPN/BOC/LAMA2/SHANK3/EXT1/GLI3/BMP7/CRPPA/SEMA6A/FLRT2/MATN2/CRMP1/PLXNA2/NRCAM/OPHN1/ROBO1/GRB10/UNC5C/NFASC/SEMA3G/DAB1/ROBO2/SEMA5A/SEMA6D/PTCH1/SLIT3/CNTN4/PTPRM	55
BP	GO:0007015	actin filament organization	54/1509	434/18866	0.000779925	0.0166827	0.0138723	TPM1/JAK2/EFS/SLIT2/ICAM1/MAD2L2/FHOD3/TPM2/LIMCH1/SCIN/GAS7/LCP1/PFN2/MSRB1/PPARGC1B/ARHGEF15/ROCK2/MYO7B/SH3PXD2B/PRKN/RAC3/ROCK1/VIL1/KCTD13/RAPGEF3/PPP1R9A/S1PR1/BIN1/USH1C/ARHGEF10/SPIRE1/MICALL2/TMSB10/DLC1/SHANK3/MYO1A/CD47/DMTN/WASF3/DPYSL3/LMOD1/RHOBTB1/GDPD2/PFN1/PLEKHH2/KIRREL1/LPAR1/STMN1/ARRB1/SYNPO/SYNPO2/SEMA5A/ARHGAP6/ELN	54
BP	GO:0006874	cellular calcium ion homeostasis	54/1509	456/18866	0.00237219	0.0375244	0.0312029	ITPR3/JAK2/MCOLN3/TPCN2/CCR3/CCR6/ERO1A/RASA3/LRP1/ATP13A4/DLG4/CD40/ATP2A3/CIB2/GOT1/PTGFR/TBXA2R/FAM155B/CD36/PTGER1/GRIN1/SNCA/SYPL2/TRPA1/ANK2/DMD/ATP1A2/ADCY5/CX3CR1/ATP2B4/CACNA1A/CAV1/HAP1/WFS1/S1PR1/F2RL2/CDH5/KCNK3/CNR1/CACNA2D1/ATP2B1/TMEM38B/TRPC6/GJA1/ITPR1/LPAR1/SYNPO/EDNRB/FGF2/TRPV3/CACNA1C/HRC/GSTM2/PDGFRA	54
BP	GO:0010631	epithelial cell migration	54/1509	365/18866	7.91395e-06	0.000810416	0.000673892	ZEB2/CCR6/KIT/ACVRL1/SLIT2/AMOTL1/JCAD/JUN/MARVELD3/CCN3/CD40/LGMN/PLXND1/ANXA1/EPHA2/TBXA2R/PFN2/S100A2/CIB1/ENPP2/PECAM1/PTN/FLT4/IQSEC1/ROCK2/KANK2/CDH13/VIL1/ATP2B4/DPP4/SMOC2/AKT3/MEOX2/ITGB3/CDH5/ADAMTS9/MCC/PLPP3/FGFR1/PRKD1/RHOJ/ADGRA2/ROBO1/MMRN2/PFN1/DCN/ANXA3/FGF2/SEMA5A/MEF2C/KDR/TEK/PTPRM/ANGPT1	54
BP	GO:0090132	epithelium migration	54/1509	368/18866	1.00641e-05	0.000921736	0.000766458	ZEB2/CCR6/KIT/ACVRL1/SLIT2/AMOTL1/JCAD/JUN/MARVELD3/CCN3/CD40/LGMN/PLXND1/ANXA1/EPHA2/TBXA2R/PFN2/S100A2/CIB1/ENPP2/PECAM1/PTN/FLT4/IQSEC1/ROCK2/KANK2/CDH13/VIL1/ATP2B4/DPP4/SMOC2/AKT3/MEOX2/ITGB3/CDH5/ADAMTS9/MCC/PLPP3/FGFR1/PRKD1/RHOJ/ADGRA2/ROBO1/MMRN2/PFN1/DCN/ANXA3/FGF2/SEMA5A/MEF2C/KDR/TEK/PTPRM/ANGPT1	54
CC	GO:0005925	focal adhesion	54/1576	415/19559	0.000317313	0.00564302	0.0048116	RPL8/JAK2/ALCAM/NHS/CD9/CNN2/EFS/ITGA1/LRP1/FERMT2/FLT1/ICAM1/L1CAM/STARD8/FBLIM1/LIMS2/PVR/ANXA1/CNN1/EPHA2/LCP1/PALLD/DIXDC1/TLN2/MCAM/AKAP12/BSG/CDH13/ARHGAP24/ALOX15B/CAV1/DPP4/ENG/DAB2/PDGFRB/B2M/DLC1/PGM5/FZD1/ITGA11/ITGB3/CSPG4/FLRT2/GJA1/HSPG2/ITGA8/NFASC/TNS2/PFN1/AHNAK/TNS1/SYNPO2/DDR2/TEK	54
BP	GO:0001822	kidney development	54/1509	283/18866	1.55782e-09	1.01033e-06	8.40128e-07	SOX8/MTSS1/SGPL1/SLIT2/GLI2/TCF21/PROM1/SMO/IL6R/BMP6/PECAM1/OSR1/MAGI2/NPNT/DLL1/KANK2/HNF1B/NOTCH3/WWTR1/WFS1/LRP4/RARB/KIF26B/BCL2L11/PDGFRB/TFAP2A/KLHL3/GLI3/BMP7/PBX1/BMP2/ACE/ACTA2/ID3/FGFR1/ITGA8/CD34/TNS2/MAGED1/ACAT1/CPLANE1/DCN/ROBO2/FGF2/MEF2C/PTCH1/STAT1/FBN1/NID1/TEK/ANGPT1/PDGFRA/FAT4/DCHS1	54
MF	GO:0046873	metal ion transmembrane transporter activity	54/1536	428/18352	0.0015678	0.0547686	0.0495096	ANXA2/AQP1/ITPR3/KCNMB4/SLC6A20/KCNMB1/MCOLN3/SCN2A/TPCN2/RASA3/ASIC3/KCNE4/ATP2A3/LRRC26/CACNA2D3/FAM155B/SLC39A6/KCNH8/GRIN1/TRPA1/KCNMB3/SLC17A7/SLC6A8/SLC34A2/ATP1A2/ATP2B4/CACNA1A/KCNC4/KCNJ11/KCNK5/CACNA1H/KCNH2/SLC39A5/KCNJ10/ATP7A/KCNK3/CNR1/CACNA2D1/SCN4B/SLC9A7/ATP2B1/ATP1B2/TMEM38B/TRPC6/KCNK10/ITPR1/SLC5A1/KCNAB1/SCN3B/TRPM6/TRPV3/CACNA1C/PKD1L1/SLC31A2	54
BP	GO:0031346	positive regulation of cell projection organization	54/1509	394/18866	6.83822e-05	0.00358268	0.00297914	PROM2/ZEB2/DYNLT1/KIT/LRP1/SLIT2/WRAP73/CDKL5/DLG4/L1CAM/VLDLR/HGF/HRAS/TUBB2B/LLPH/PLXND1/PLEK2/MAP6/ENPP2/PTN/MAGI2/MAP1B/PRKN/VIL1/DZIP1/EPS8L3/HAP1/NEURL1/PPP1R9A/CPNE5/FEZ1/APBB1/CREB3L2/MDK/FZD1/SHANK3/DNM3/BMP7/ATP7A/CNR1/ATP1B2/DPYSL3/FUZ/FGFR1/PLXNA2/PRKD1/UNC13A/NEGR1/ROBO1/PFN1/LPAR1/ROBO2/SEMA5A/NDNF	54
BP	GO:0052548	regulation of endopeptidase activity	54/1509	434/18866	0.000779925	0.0166827	0.0138723	ANXA2/AQP1/SOX7/WFDC3/JAK2/DAPK1/SERPINB5/HGF/SPINT2/TNFRSF10B/ATP2A3/LGMN/COL28A1/TNFRSF10A/ST18/TIMP2/EFNA3/ROCK2/GRIN1/NLRP7/PIDD1/SNCA/SFN/PCSK1N/GAPDH/AKIRIN2/FAS/ROCK1/VIL1/WFDC1/SPINK5/AIM2/BIN1/BCL2L11/CAAP1/SERPINB8/DLC1/COL6A3/BBC3/PSMB8/LEF1/SERPINB1/CD109/RECK/ROBO1/A2M/CRYAB/ARRB1/BST2/PMAIP1/CPAMD8/PSME2/TIMP4/PAPLN	54
BP	GO:0030111	regulation of Wnt signaling pathway	54/1509	375/18866	1.73523e-05	0.00136872	0.00113814	DCDC2/SOX7/TCF7L2/ZEB2/KREMEN2/BICC1/CTNND1/NFATC4/BARX1/LRP1/PLEKHA4/MAD2L2/TLE6/PPM1N/FOLR1/PRICKLE1/DIXDC1/FOXO1/APCDD1/CDK14/HNF1B/WWTR1/PRKN/CAV1/LRP4/SNAI2/RUVBL2/DAB2/DACT1/SHISA2/MDK/FRZB/FZD1/GLI3/PSMA4/BMP2/GLI1/PSMB8/WNK2/LEF1/MCC/FUZ/PLPP3/WLS/RECK/ADGRA2/GRB10/TCF7L1/DACT3/TLE4/PSME2/SEMA5A/RBMS3/DAAM2	54
BP	GO:0050804	modulation of chemical synaptic transmission	53/1509	454/18866	0.00349001	0.048219	0.0400959	ITPR3/KCNMB4/JAK2/KIT/NFATC4/GUCY1A1/DLG4/DNM1/HRAS/TUBB2B/LGMN/SNCG/TSHZ3/GUCY1B1/PFN2/PTN/GRIN1/PPFIA2/SNCA/SRGN/AKAP12/MAP1B/ATP1A2/CX3CR1/PCDH17/PRKN/KCTD13/PREPL/CACNA1A/HAP1/KCNC4/NEURL1/PPP1R9A/NLGN4X/UCN/NSG1/KCNJ10/LAMA2/MAP1A/SHANK3/AKAP5/SORCS2/CNR1/PRKCG/UNC13A/OPHN1/PLAT/RAB3B/SYNPO/PLCB1/MEF2C/CNTN4/GNAI1	53
BP	GO:0010721	negative regulation of cell development	53/1509	343/18866	2.63592e-06	0.00036633	0.000304618	MEIS1/SEMA6C/SOX8/COL3A1/DYNLT1/NFATC4/LRP1/SLIT2/HDAC2/POSTN/BMERB1/PMP22/LINGO1/CIB1/DIXDC1/PTN/MAP2/SEMA3E/DLL1/MELTF/SEMA3D/NOTCH3/FGF13/SPART/LRP4/RGMA/B2M/FKBP4/PRTG/FRZB/DNM3/GLI3/BMP7/DMTN/PBX1/SEMA6A/ZHX2/ATP1B2/NRG1/TRPC6/DPYSL3/CRMP1/FSTL4/SEMA3G/LPAR1/DAB1/EDNRB/SEMA5A/SEMA6D/FBN1/CNTN4/DAAM2/FBLN1	53
BP	GO:0099177	regulation of trans-synaptic signaling	53/1509	455/18866	0.00365187	0.049417	0.0410921	ITPR3/KCNMB4/JAK2/KIT/NFATC4/GUCY1A1/DLG4/DNM1/HRAS/TUBB2B/LGMN/SNCG/TSHZ3/GUCY1B1/PFN2/PTN/GRIN1/PPFIA2/SNCA/SRGN/AKAP12/MAP1B/ATP1A2/CX3CR1/PCDH17/PRKN/KCTD13/PREPL/CACNA1A/HAP1/KCNC4/NEURL1/PPP1R9A/NLGN4X/UCN/NSG1/KCNJ10/LAMA2/MAP1A/SHANK3/AKAP5/SORCS2/CNR1/PRKCG/UNC13A/OPHN1/PLAT/RAB3B/SYNPO/PLCB1/MEF2C/CNTN4/GNAI1	53
BP	GO:0048880	sensory system development	53/1509	394/18866	0.000129483	0.00533346	0.00443497	CRYBG3/MEIS1/PBX3/ZEB2/SOX8/C1QA/NHS/ACVRL1/IFT140/FLT1/JUN/PROM1/HDAC2/LAMC3/SMOC1/EPHA2/HIPK2/BMP6/PTN/ARHGEF15/TUB/DLL1/SLC17A7/SH3PXD2B/ATP2B4/COL5A1/SLC44A4/RARB/NES/USH1C/FOXF2/MYOM1/PDGFRB/MFAP5/SLC39A5/TFAP2A/GLI3/BMP7/PBX1/ZHX2/ATP2B1/SALL2/RHOJ/CRYAB/FBN2/CPAMD8/FGF2/TBX2/CACNA1C/FBN1/PTPRM/SDK1/PDGFRA	53
BP	GO:0060537	muscle tissue development	52/1509	409/18866	0.000588371	0.0144299	0.011999	MAFF/MEIS1/TPM1/SOX8/MYL3/SAV1/COL3A1/MEGF10/FHOD3/TCF21/SMO/ZFPM1/KLHL41/OSR1/MRTFB/DLL1/CCM2L/CAV1/NEURL1/ENG/MAP2K4/RARB/S1PR1/TLL2/ZFPM2/MYOM1/PDGFRB/MEOX2/PGM5/MYLK/BMP7/GJC1/IGFBP5/ADAMTS9/HEG1/BMP2/GLI1/MYH11/LEF1/NRG1/GJA1/FGFR1/ITGA8/KCNAB1/MYOCD/DCN/FGF2/TBX2/MEF2C/PTCH1/ELN/PDGFRA	52
BP	GO:0030336	negative regulation of cell migration	52/1509	350/18866	1.02645e-05	0.000921736	0.000766458	TPM1/COL3A1/ACVRL1/LRP1/SLIT2/MARVELD3/CCN3/LIMCH1/TIE1/BMERB1/TBXA2R/PFN2/PTN/SINHCAF/MAGI2/CX3CR1/EMILIN1/ALOX15B/ATP2B4/DPP4/ENG/IFITM1/MEOX2/DLC1/MIF/CLDN5/APOD/CD74/CD300A/DACH1/IGFBP5/ADAMTS9/CYGB/ATP1B2/NRG1/MCC/DPYSL3/FUZ/GJA1/RECK/MYOCD/ROBO1/MMRN2/PODN/DCN/BST2/FGF2/PLCB1/SEMA6D/MEF2C/PRKG1/PTPRM	52
BP	GO:0001558	regulation of cell growth	52/1509	420/18866	0.00107969	0.021509	0.0178856	SEMA6C/ACVRL1/ENO1/H3-3B/LRP1/SLIT2/CDKL5/L1CAM/MAD2L2/MUC12/CCN3/NPR1/PAPPA2/CIB1/MAP2/OGFR/SEMA3E/SEMA3D/SFN/MAP1B/RERG/PRKN/FGF13/SPART/SLC44A4/WFDC1/EXOSC4/CPNE5/APBB1/UCN/LTBP4/FRZB/CDHR2/IGFBP5/SEMA6A/LEF1/SGK2/GJA1/FSTL4/NRCAM/UNC13A/MYOCD/CRYAB/SEMA3G/DACT3/BST2/OLFM1/SEMA5A/SEMA6D/SLIT3/FBLN5/KIF26A	52
BP	GO:0042391	regulation of membrane potential	52/1509	443/18866	0.00338726	0.0474134	0.0394261	KCNMB4/SCN2A/KCNE4/DLG4/JUN/GABRA2/GOT1/SOD1/CFTR/CD36/PTN/KCNH8/GRIN1/ANK2/DMD/KCNMB3/SLC17A7/ATP1A2/HEBP2/PRKN/FGF13/SPART/CACNA1A/CAV1/KCNJ11/KCNK5/PPP1R9A/BIN1/CACNA1H/KCNH2/NLGN4X/KCNJ10/SHANK3/GJC1/KCNK3/CNR1/CACNA2D1/SCN4B/ATP1B2/GJA1/KCNK10/NRCAM/SCN3B/DCN/CNTNAP1/PIEZO2/PMAIP1/GABRE/CACNA1C/MEF2C/KDR/PID1	52
BP	GO:1902903	regulation of supramolecular fiber organization	52/1509	373/18866	5.91812e-05	0.00325888	0.00270988	TPM1/SLIT2/ICAM1/FHOD3/LIMCH1/SCIN/BMERB1/PFN2/CIB1/ARHGEF15/MAP2/ROCK2/SNCA/HDGFL3/MAP1B/SH3PXD2B/EMILIN1/PRKN/ROCK1/VIL1/FGF13/RAPGEF3/PPP1R9A/S1PR1/BIN1/AEBP1/ARHGEF10/SPIRE1/TMSB10/DLC1/FKBP4/MAP1A/SHANK3/CD47/CDH5/DMTN/CHADL/WASF3/LMOD1/CLIP3/CRYAB/PFN1/PLEKHH2/KIRREL1/LPAR1/STMN1/SYNPO/SYNPO2/SEMA5A/MEF2C/ARHGAP6/ELN	52
BP	GO:0150063	visual system development	52/1509	388/18866	0.000163828	0.00627587	0.00521862	CRYBG3/MEIS1/PBX3/ZEB2/SOX8/C1QA/NHS/ACVRL1/IFT140/FLT1/JUN/PROM1/HDAC2/LAMC3/SMOC1/EPHA2/HIPK2/BMP6/PTN/ARHGEF15/TUB/DLL1/SLC17A7/SH3PXD2B/ATP2B4/COL5A1/RARB/NES/USH1C/FOXF2/MYOM1/PDGFRB/MFAP5/SLC39A5/TFAP2A/GLI3/BMP7/PBX1/ZHX2/ATP2B1/SALL2/RHOJ/CRYAB/FBN2/CPAMD8/FGF2/TBX2/CACNA1C/FBN1/PTPRM/SDK1/PDGFRA	52
MF	GO:0004857	enzyme inhibitor activity	51/1536	383/18352	0.000632038	0.028799	0.0260336	ANXA2/ANXA4/WFDC3/PPP1R14B/SERPINB5/SLIT2/SPINT2/GLMN/PPP1R1B/ANXA1/COL28A1/PKIG/TIMP2/CAMK2N2/CIB1/PPP1R35/PTN/NLRP7/SNCA/SFN/PCSK1N/GAPDH/ROCK1/VIL1/ATP2B4/SCG5/WFDC1/SPINK5/BIN1/UCN/SERPINB8/TRIB2/COL6A3/PARP9/PPP1R12B/HEXIM2/PPP1R14C/LEF1/SERPINB1/CD109/RECK/A2M/PHACTR3/ARRB1/BST2/ANXA3/CPAMD8/PPP1R14D/TIMP4/PAPLN/GCHFR	51
MF	GO:0005201	extracellular matrix structural constituent	51/1536	169/18352	1.73244e-16	1.81559e-13	1.64125e-13	COL3A1/FBLN2/MUC3A/COL12A1/COL16A1/HMCN1/POSTN/COL28A1/MUC17/PXDN/COL6A1/NPNT/LUM/EMILIN1/COL5A1/COL6A2/AEBP1/ABI3BP/MFAP5/COL4A5/COL6A3/LTBP4/COL4A6/LAMA2/LAMC1/CHADL/COL21A1/MATN2/MMRN1/HSPG2/TNXB/VCAN/LTBP1/MFAP4/MMRN2/PODN/COL23A1/COL9A3/DCN/FBN2/VWF/COL9A1/EDIL3/SPON1/FBN1/NID1/COL14A1/ELN/LAMA4/FBLN5/FBLN1	51
BP	GO:0001654	eye development	51/1509	384/18866	0.000235371	0.00780602	0.00649099	CRYBG3/MEIS1/PBX3/ZEB2/SOX8/NHS/ACVRL1/IFT140/FLT1/JUN/PROM1/HDAC2/LAMC3/SMOC1/EPHA2/HIPK2/BMP6/PTN/ARHGEF15/TUB/DLL1/SLC17A7/SH3PXD2B/ATP2B4/COL5A1/RARB/NES/USH1C/FOXF2/MYOM1/PDGFRB/MFAP5/SLC39A5/TFAP2A/GLI3/BMP7/PBX1/ZHX2/ATP2B1/SALL2/RHOJ/CRYAB/FBN2/CPAMD8/FGF2/TBX2/CACNA1C/FBN1/PTPRM/SDK1/PDGFRA	51
BP	GO:0030900	forebrain development	51/1509	391/18866	0.000363662	0.0105492	0.00877206	AQP1/DCLK1/ZEB2/COL3A1/LRP1/SLIT2/GLI2/CNP/OTX1/SMO/BMERB1/TACC1/DIXDC1/PTN/GRIN1/NDST1/NOTCH3/ATP1A2/RAC3/FGF13/ATP2B4/HAP1/RARB/FEZ1/ATF5/B2M/DLC1/LHX6/MDK/SHANK3/EXT1/GLI3/ATP7A/BMP2/GLI1/ATP1B2/LEF1/NRG1/FGFR1/OPHN1/ROBO1/LPAR1/ZMIZ1/DAB1/ROBO2/ANXA3/AVPR2/PLCB1/SEMA5A/PRKG1/FAT4	51
BP	GO:0051961	negative regulation of nervous system development	51/1509	319/18866	1.46856e-06	0.000231675	0.000192646	CTSC/MEIS1/SEMA6C/SOX8/COL3A1/DYNLT1/NFATC4/LRP1/SLIT2/HDAC2/BMERB1/PMP22/LINGO1/CIB1/DIXDC1/PTN/ARHGEF15/MAP2/SEMA3E/DLL1/SEMA3D/NOTCH3/FGF13/SPART/LRP4/RGMA/B2M/FKBP4/PRTG/DNM3/GLI3/BMP7/PBX1/SEMA6A/ZHX2/ATP1B2/NRG1/TRPC6/DPYSL3/CRMP1/FSTL4/JAM2/SEMA3G/LPAR1/DAB1/ROBO2/EDNRB/SEMA5A/SEMA6D/CNTN4/DAAM2	51
BP	GO:0045666	positive regulation of neuron differentiation	51/1509	380/18866	0.000181994	0.00643818	0.00535359	ZEB2/DUOXA1/DYNLT1/LRP1/SLIT2/CDKL5/DLG4/GLI2/L1CAM/VLDLR/HGF/TUBB2B/LLPH/PLXND1/BMP6/MAP6/TIMP2/PTN/MAGI2/MAP1B/ZC4H2/PRKN/NEURL1/PPP1R9A/RARB/CPNE5/FEZ1/APBB1/CREB3L2/MDK/FZD1/SHANK3/BMP7/CNR1/BMP2/ATP1B2/TRPC6/DPYSL3/FGFR1/PLXNA2/NRCAM/PRKD1/UNC13A/NEGR1/ROBO1/LPAR1/DAB1/ROBO2/SEMA5A/MEF2C/NDNF	51
BP	GO:0032956	regulation of actin cytoskeleton organization	51/1509	360/18866	4.55372e-05	0.00271225	0.00225534	TPM1/LRP1/SLIT2/ICAM1/FHOD3/HRAS/LIMCH1/SCIN/PFN2/DIXDC1/ARHGEF15/ROCK2/SEMA3E/SH3PXD2B/PRKN/RAC3/ROCK1/VIL1/RAPGEF3/PPP1R9A/S1PR1/BIN1/ARHGEF10/PDGFRB/SPIRE1/TMSB10/DLC1/GPM6B/MDK/SHANK3/CD47/DMTN/WASF3/LMOD1/RHOBTB1/PFN1/PLEKHH2/KIRREL1/LPAR1/STMN1/BST2/SYNPO/SYNPO2/SEMA5A/FZD10/MEF2C/ARHGAP6/TEK/ELN/JAM3/PDGFRA	51
CC	GO:0031300	intrinsic component of organelle membrane	50/1576	398/19559	0.00114068	0.0166792	0.0142218	TPST1/HACD1/SGPL1/TIMM17B/TVP23C/CHST2/ESYT3/GABRA2/ERGIC1/HLA-A/HLA-DPA1/MREG/TAP2/ARMCX3/TAPBP/EMC9/FAR2/TMEM163/ETFDH/RETREG1/SLC17A7/LARGE1/ZDHHC9/HLA-DRA/SFXN1/WFS1/SLC25A17/SPIRE1/B2M/CPT1A/SLC27A5/CD74/HLA-E/RAB3C/EXT1/SLC27A2/HLA-F/PCSK4/SCD/CNR1/SLC22A17/HLA-DRB1/HLA-B/LFNG/WLS/MAN1C1/CSGALNACT1/HLA-C/RAB3B/HLA-DQB1	50
CC	GO:0098857	membrane microdomain	50/1576	330/19559	1.07602e-05	0.000337152	0.000287477	ANXA2/PROM2/JAK2/ITGA1/ICAM1/PAG1/SGCA/SMO/TNFRSF10A/CD36/PECAM1/PLPP1/ACE2/ANK2/DLL1/DMD/BSG/ATP1A2/CDH13/FAS/ATP2B4/CAV1/DPP4/UNC5B/LRP4/S1PR1/CAVIN2/DLC1/GPM6B/MYO1A/ATP7A/AKAP5/PLVAP/CNR1/ATP2B1/ADCY2/GJA1/PLPP3/CLIP3/AHNAK/EHD2/ABCG2/KIRREL1/BST2/EDNRB/PTCH1/KDR/TEK/GNAI1/ANGPT1	50
CC	GO:0045121	membrane raft	50/1576	329/19559	9.88664e-06	0.000325271	0.000277346	ANXA2/PROM2/JAK2/ITGA1/ICAM1/PAG1/SGCA/SMO/TNFRSF10A/CD36/PECAM1/PLPP1/ACE2/ANK2/DLL1/DMD/BSG/ATP1A2/CDH13/FAS/ATP2B4/CAV1/DPP4/UNC5B/LRP4/S1PR1/CAVIN2/DLC1/GPM6B/MYO1A/ATP7A/AKAP5/PLVAP/CNR1/ATP2B1/ADCY2/GJA1/PLPP3/CLIP3/AHNAK/EHD2/ABCG2/KIRREL1/BST2/EDNRB/PTCH1/KDR/TEK/GNAI1/ANGPT1	50
CC	GO:0098589	membrane region	50/1576	343/19559	3.0848e-05	0.000845751	0.000721141	ANXA2/PROM2/JAK2/ITGA1/ICAM1/PAG1/SGCA/SMO/TNFRSF10A/CD36/PECAM1/PLPP1/ACE2/ANK2/DLL1/DMD/BSG/ATP1A2/CDH13/FAS/ATP2B4/CAV1/DPP4/UNC5B/LRP4/S1PR1/CAVIN2/DLC1/GPM6B/MYO1A/ATP7A/AKAP5/PLVAP/CNR1/ATP2B1/ADCY2/GJA1/PLPP3/CLIP3/AHNAK/EHD2/ABCG2/KIRREL1/BST2/EDNRB/PTCH1/KDR/TEK/GNAI1/ANGPT1	50
BP	GO:0042692	muscle cell differentiation	50/1509	390/18866	0.000614681	0.01472	0.0122402	TPM1/KIT/MEGF10/NFATC4/CD9/H3-3B/RAMP2/FHOD3/RORA/CCN3/CD53/GLMN/PLPP7/SMO/SYNE1/KLHL41/TARBP2/MRTFB/NPNT/SYPL2/ANK2/DLL1/DMD/KRT8/MYEF2/PDCD4/ENG/MAP2K4/RARB/BIN1/CACNA1H/MYPN/PDGFRB/PGM5/BOC/IGFBP5/BMP2/MYH11/NRG1/LMOD1/ITGA8/MYOCD/JAM2/FOXF1/EHD2/EDNRB/TBX2/MEF2C/PDGFRA/TMEM119	50
BP	GO:0050678	regulation of epithelial cell proliferation	50/1509	395/18866	0.000819113	0.0172605	0.0143528	TCF7L2/SAV1/CCR3/MTSS1/ACVRL1/IL12A/SERPINB5/FLT1/HRAS/JCAD/JUN/MARVELD3/A4GNT/LIMS2/SMO/BMP6/PTN/FLT4/OSR1/SFN/CDH13/CAV1/WFDC1/SNAI2/AKT3/B2M/MDK/ITGB3/ATP7A/LAMC1/BMP2/GLI1/HMGB2/MCC/GJA1/FGFR1/CD109/PRKD1/ROBO1/VASH2/MAGED1/EDNRB/FGF2/SEMA5A/MEF2C/PTCH1/STAT1/KDR/TEK/PTPRM	50
BP	GO:0002791	regulation of peptide secretion	50/1509	381/18866	0.000358106	0.0105492	0.00877206	ITPR3/TCF7L2/JAK2/RHBDF2/KRT20/BTN2A2/LLGL1/SREBF1/IL12A/LRP1/NR0B2/CCN3/CD40/GLMN/ANXA1/SCAMP5/FRMD4A/BMP6/CFTR/DISP1/SRGN/GAPDH/ADCY5/PRKN/TNFSF4/CACNA1A/DPP4/RAPGEF3/KCNJ11/RAPGEF4/MYOM1/TM7SF3/APBB1/UCN/MIF/CPT1A/CD74/HLA-E/CNR1/ADRA2A/HLA-DRB1/VSNL1/C1QTNF12/GJA1/ITPR1/WLS/CD34/PARD6A/ARRB1/CACNA1C	50
BP	GO:0060485	mesenchyme development	49/1509	290/18866	4.49441e-07	0.000109308	9.08936e-05	MEOX1/SEMA6C/TCF7L2/ZEB2/SOX8/ACVRL1/ACTG2/MAD2L2/HGF/TCF21/HDAC2/SMO/FOLR1/OSR1/SEMA3E/SEMA3D/WWTR1/PDCD4/ENG/SNAI2/ZFPM2/FOXF2/DAB2/PDGFRB/MDK/FRZB/BMP7/SEMA6A/BMP2/ACTA2/LEF1/NRG1/FUZ/FGFR1/ROBO1/FOXF1/SEMA3G/BNC2/DACT3/OLFM1/ROBO2/EDNRB/SEMA5A/SEMA6D/TBX2/MEF2C/PHLDB1/STAT1/DCHS1	49
BP	GO:0018212	peptidyl-tyrosine modification	49/1509	377/18866	0.000508965	0.0132037	0.0109794	AFAP1L2/JAK2/TPST1/BANK1/KIT/IL12A/DLG4/FLT1/ICAM1/HGF/PARP14/TNFRSF18/CD40/HDAC2/TIE1/EPHA2/HIPK2/IL6R/BMP6/CD36/ENPP2/PECAM1/FLT4/IL34/IL18/CAV1/NEURL1/LRP4/MAP2K4/IL23A/PDGFRB/MIF/PARP9/CD74/BMX/ITGB3/CD300A/DMTN/CSPG4/ADRA2A/ACE/NRG1/FGFR1/CADM4/DDR2/KDR/TEK/ANGPT1/PDGFRA	49
BP	GO:0007265	Ras protein signal transduction	49/1509	346/18866	6.42068e-05	0.0034383	0.00285908	JAK2/ARHGEF25/COL3A1/DYNLT1/RASA3/RHOV/STARD8/HRAS/JUN/RASIP1/TIMP2/PECAM1/RAB42/IQSEC1/ROCK2/RASA4B/KANK2/KSR1/RERG/CDH13/ROCK1/ARHGAP24/KCTD13/EPS8L3/RAPGEF3/RASGRF2/SSX2IP/ARHGEF10/PDGFRB/CTNNAL1/CYTH3/DLC1/GBF1/F2RL2/HEG1/ADRA2A/NRG1/RASA4/CADM4/PRKD1/RHOJ/OPHN1/ROBO1/LPAR1/STMN1/ARRB1/PLD1/FGF2/ARHGAP6	49
BP	GO:0060070	canonical Wnt signaling pathway	48/1509	339/18866	7.62445e-05	0.00370866	0.00308389	SOX7/TCF7L2/KREMEN2/BICC1/CTNND1/PLEKHA4/MAD2L2/TLE6/FZD8/PPM1N/FOLR1/PRICKLE1/DIXDC1/FOXO1/FZD3/CDK14/WWTR1/PRKN/CAV1/LRP4/SNAI2/RUVBL2/DAB2/DACT1/MDK/FRZB/FZD1/GLI3/PSMA4/BMP2/GLI1/PSMB8/WNK2/LEF1/MCC/FUZ/PLPP3/WLS/RECK/ADGRA2/TCF7L1/DACT3/TLE4/PSME2/SEMA5A/FZD10/RBMS3/DAAM2	48
BP	GO:0046394	carboxylic acid biosynthetic process	48/1509	367/18866	0.000501778	0.013134	0.0109214	NAALAD2/PRKAA2/HACD1/GGT5/ACOT7/PTGDS/DSEL/UST/GOT1/RIMKLB/ANXA1/ABCC5/CARNS1/GOT2/SHMT1/PSAT1/DHFR2/PDK4/PLA2G4F/MTHFD1L/PKM/HSD3B7/ALOX15B/ATP2B4/GGT1/MGLL/ACACB/MIF/AKR1C3/SHMT2/SLC27A5/MALRD1/CD74/LPL/SDS/BCAT2/SLC27A2/CH25H/CSPG4/MTAP/SCD/KYAT1/GCH1/PTGS1/VCAN/DCN/GSTM1/GSTM2	48
BP	GO:0016053	organic acid biosynthetic process	48/1509	368/18866	0.000533406	0.0134454	0.0111803	NAALAD2/PRKAA2/HACD1/GGT5/ACOT7/PTGDS/DSEL/UST/GOT1/RIMKLB/ANXA1/ABCC5/CARNS1/GOT2/SHMT1/PSAT1/DHFR2/PDK4/PLA2G4F/MTHFD1L/PKM/HSD3B7/ALOX15B/ATP2B4/GGT1/MGLL/ACACB/MIF/AKR1C3/SHMT2/SLC27A5/MALRD1/CD74/LPL/SDS/BCAT2/SLC27A2/CH25H/CSPG4/MTAP/SCD/KYAT1/GCH1/PTGS1/VCAN/DCN/GSTM1/GSTM2	48
BP	GO:0018108	peptidyl-tyrosine phosphorylation	48/1509	374/18866	0.00076336	0.0165961	0.0138003	AFAP1L2/JAK2/BANK1/KIT/IL12A/DLG4/FLT1/ICAM1/HGF/PARP14/TNFRSF18/CD40/HDAC2/TIE1/EPHA2/HIPK2/IL6R/BMP6/CD36/ENPP2/PECAM1/FLT4/IL34/IL18/CAV1/NEURL1/LRP4/MAP2K4/IL23A/PDGFRB/MIF/PARP9/CD74/BMX/ITGB3/CD300A/DMTN/CSPG4/ADRA2A/ACE/NRG1/FGFR1/CADM4/DDR2/KDR/TEK/ANGPT1/PDGFRA	48
BP	GO:0010769	regulation of cell morphogenesis involved in differentiation	48/1509	310/18866	7.26773e-06	0.000785744	0.000653376	LZTS3/SEMA6C/TANC2/ZEB2/NFATC4/LRP1/SLIT2/CDKL5/L1CAM/C1QBP/TUBB2B/UST/LIMS2/PLXND1/POSTN/LINGO1/MAP6/CIB1/MAP2/GRIN1/PPFIA2/SEMA3E/MELTF/SEMA3D/MAP1B/SDC2/RAC3/FGF13/SPART/LRP4/PPP1R9A/MDK/SHANK3/DNM3/DMTN/SEMA6A/TRPC6/PLXNA2/FSTL4/NRCAM/ROBO1/SEMA3G/DAB1/OLFM1/ROBO2/SEMA5A/SEMA6D/FBLN1	48
BP	GO:0051480	regulation of cytosolic calcium ion concentration	48/1509	357/18866	0.000266237	0.00844579	0.00702299	ITPR3/JAK2/MCOLN3/TPCN2/CCR3/CCR6/ERO1A/RASA3/LRP1/DLG4/CIB2/GOT1/PTGFR/TBXA2R/FAM155B/CD36/PTGER1/GRIN1/SNCA/TRPA1/ANK2/DMD/ATP1A2/ADCY5/CX3CR1/ATP2B4/CACNA1A/CAV1/HAP1/S1PR1/F2RL2/KCNK3/CNR1/CACNA2D1/ATP2B1/TMEM38B/TRPC6/GJA1/ITPR1/LPAR1/SYNPO/EDNRB/FGF2/TRPV3/CACNA1C/HRC/GSTM2/PDGFRA	48
BP	GO:0050708	regulation of protein secretion	48/1509	352/18866	0.000190877	0.00663186	0.00551464	ITPR3/TCF7L2/JAK2/RHBDF2/KRT20/BTN2A2/LLGL1/SREBF1/IL12A/LRP1/NR0B2/CCN3/CD40/GLMN/ANXA1/SCAMP5/FRMD4A/BMP6/CFTR/DISP1/SRGN/GAPDH/ADCY5/PRKN/TNFSF4/CACNA1A/DPP4/RAPGEF3/KCNJ11/RAPGEF4/MYOM1/TM7SF3/APBB1/MIF/CPT1A/HLA-E/CNR1/ADRA2A/HLA-DRB1/VSNL1/C1QTNF12/GJA1/ITPR1/WLS/CD34/PARD6A/ARRB1/CACNA1C	48
BP	GO:0070482	response to oxygen levels	48/1509	396/18866	0.00253261	0.0385977	0.0320954	AQP1/EIF4EBP1/KCNMB1/SCN2A/ELOC/ERO1A/ACVRL1/ENO1/RAMP2/HK2/ICAM1/RORA/HDAC2/POSTN/HIPK2/FOXO1/PTN/HIF3A/ROCK2/LDHA/PKM/FAS/CAV1/DPP4/SOD3/PDGFRB/BMP7/ATP7A/KCNK3/PSMA4/BMP2/CYGB/PSMB8/TRPC6/ITPR1/CD34/MYOCD/PLAT/CRYAB/TIGAR/LPAR1/EPAS1/PMAIP1/PSME2/NDNF/TEK/MMP2/NDRG1	48
BP	GO:0050768	negative regulation of neurogenesis	47/1509	295/18866	4.12181e-06	0.000511894	0.000425659	MEIS1/SEMA6C/SOX8/COL3A1/DYNLT1/NFATC4/LRP1/SLIT2/HDAC2/BMERB1/PMP22/LINGO1/CIB1/DIXDC1/PTN/MAP2/SEMA3E/DLL1/SEMA3D/NOTCH3/FGF13/SPART/LRP4/RGMA/B2M/FKBP4/PRTG/DNM3/GLI3/BMP7/PBX1/SEMA6A/ZHX2/ATP1B2/NRG1/TRPC6/DPYSL3/CRMP1/FSTL4/SEMA3G/LPAR1/DAB1/EDNRB/SEMA5A/SEMA6D/CNTN4/DAAM2	47
BP	GO:0060326	cell chemotaxis	46/1509	311/18866	3.64654e-05	0.00236498	0.00196657	CCL18/CCR3/CCR6/KIT/FCER1G/IL12A/ITGA1/SLIT2/FLT1/C1QBP/HGF/CCN3/LGMN/ANXA1/EPHA2/IL6R/PTN/IL34/CX3CR1/HSD3B7/MTUS1/DPP4/S1PR1/IL23A/SMOC2/PDGFRB/XCL2/GBF1/MIF/MDK/CD74/CH25H/CXCL14/DAPK2/HMGB2/LEF1/FGFR1/PRKD1/LPAR1/EDNRB/FGF2/SEMA5A/CKLF/KDR/JAM3/PDGFRA	46
BP	GO:0060562	epithelial tube morphogenesis	46/1509	331/18866	0.000165779	0.00627587	0.00521862	ZEB2/SOX8/MTSS1/NFATC4/ACVRL1/SLIT2/GLI2/SPINT2/TCF21/RASIP1/GLMN/PLXND1/SMO/EPHA2/FOLR1/PRICKLE1/FZD3/OSR1/NPNT/SEMA3E/DLL1/MTHFD1L/HNF1B/ENG/KIF26B/DLC1/KLHL3/MDK/FZD1/GLI3/BMP7/PBX1/BMP2/LEF1/FUZ/FOXF1/MAGED1/PFN1/FGF2/TBX2/MEF2C/PTCH1/KDR/HHIP/FAT4/DCHS1	46
BP	GO:1903522	regulation of blood circulation	46/1509	303/18866	1.87388e-05	0.00141754	0.00117874	ITPR3/KCNMB4/TPM1/JAK2/MYL3/SREBF1/KCNE4/ICAM1/ATP2A3/NPR1/TBXA2R/CACNA2D3/ACE2/ANK2/DMD/ATP1A2/FGF13/ATP2B4/CAV1/KCNJ11/BIN1/CACNA1H/KCNH2/SMTNL2/UCN/PDE5A/GJC1/KCNK3/CHRM3/ADRA2A/CACNA2D1/SCN4B/ATP2B1/ACE/ATP1B2/TMEM38B/GCH1/GJA1/ITPR1/SCN3B/EPAS1/AVPR2/TBX2/CACNA1C/HRC/GSTM2	46
BP	GO:0051056	regulation of small GTPase mediated signal transduction	46/1509	323/18866	9.2711e-05	0.00420586	0.00349733	OCRL/JAK2/ARHGEF25/COL3A1/DYNLT1/RASA3/RHOV/SLIT2/STARD8/ARHGEF26/HRAS/RASIP1/ARHGEF6/TIMP2/SIPA1L2/IQSEC1/RASA4B/KANK2/RAC3/ARHGAP24/KCTD13/EPS8L3/RASGRF2/SSX2IP/ARHGEF10/ARHGEF17/PDGFRB/CYTH3/DLC1/GBF1/F2RL2/HEG1/NRG1/RASA4/RHOBTB1/CADM4/RHOJ/OPHN1/ROBO1/A2M/LPAR1/STMN1/MCF2L/ARRB1/ARHGAP6/ARHGEF4	46
BP	GO:0062197	cellular response to chemical stress	45/1509	360/18866	0.00186758	0.0317261	0.0263814	AQP1/KLF2/TPM1/JAK2/SCN2A/PRKAA2/ERO1A/DAPK1/RELB/HGF/JUN/MCL1/PDK2/EFHD1/HDAC2/SOD1/ANXA1/GUCY1B1/MAPK10/CD36/FOXO1/PPARGC1B/SNCA/FAS/PRKN/CAV1/SOD3/MAP1LC3A/PDGFRB/VRK2/AKR1C3/FZD1/MYLK/BMP7/ATP7A/PLA2R1/MGAT3/TRPC6/GCH1/DHRS2/PRKD1/EPAS1/FBLN5/MMP2/PDGFRA	45
BP	GO:0007204	positive regulation of cytosolic calcium ion concentration	45/1509	322/18866	0.000170755	0.00628173	0.0052235	ITPR3/JAK2/MCOLN3/TPCN2/CCR3/CCR6/ERO1A/RASA3/LRP1/DLG4/CIB2/PTGFR/TBXA2R/FAM155B/CD36/PTGER1/GRIN1/SNCA/TRPA1/ANK2/DMD/ATP1A2/ADCY5/CX3CR1/ATP2B4/CACNA1A/CAV1/HAP1/S1PR1/F2RL2/CNR1/CACNA2D1/TMEM38B/TRPC6/GJA1/ITPR1/LPAR1/SYNPO/EDNRB/FGF2/TRPV3/CACNA1C/HRC/GSTM2/PDGFRA	45
CC	GO:0031301	integral component of organelle membrane	44/1576	367/19559	0.00520707	0.0475869	0.0405756	TPST1/HACD1/SGPL1/TIMM17B/TVP23C/GABRA2/ERGIC1/HLA-A/HLA-DPA1/TAP2/ARMCX3/TAPBP/EMC9/FAR2/TMEM163/ETFDH/RETREG1/SLC17A7/LARGE1/HLA-DRA/SFXN1/WFS1/SLC25A17/SPIRE1/B2M/CPT1A/SLC27A5/CD74/HLA-E/EXT1/SLC27A2/HLA-F/PCSK4/SCD/CNR1/SLC22A17/HLA-DRB1/HLA-B/LFNG/WLS/MAN1C1/CSGALNACT1/HLA-C/HLA-DQB1	44
BP	GO:1990778	protein localization to cell periphery	43/1509	340/18866	0.00185903	0.0317261	0.0263814	ANXA2/RILPL2/NHLRC1/FCER1G/LRP1/RAMP2/DLG4/HRAS/EPHA2/MAPK10/CIB1/ROCK2/TUB/GRIN1/ANK2/BSG/LRRC15/ROCK1/VIL1/FGF13/KRT18/LYPLA1/PREPL/ATP2B4/CAV1/RAB34/KCNJ11/BBS1/DAB2/NSG1/RAB3C/AKAP5/FAM126A/PRKG2/CLIP3/SCN3B/NFASC/EHD2/RAB3B/PTCH1/GNAI1/PID1/DCHS1	43
BP	GO:0072593	reactive oxygen species metabolic process	43/1509	288/18866	5.16557e-05	0.00295602	0.00245804	ACP5/KLF2/DUOXA1/JAK2/STK17A/HK2/ICAM1/ZNF205/RORA/SOD1/HSP90AA1/PXDN/CD36/FOXO1/ROCK2/GRIN1/PDK4/SNCA/ACE2/SH3PXD2B/CX3CR1/PRKN/ATP2B4/CAV1/SOD3/PDGFRB/GBF1/MPV17L/TFAP2A/AKR1C3/BMP7/ATP7A/CD47/PLA2R1/GCH1/CD34/CRYAB/TIGAR/SH3PXD2A/PMAIP1/FBLN5/GCHFR/PID1	43
BP	GO:0090287	regulation of cellular response to growth factor stimulus	43/1509	310/18866	0.000277645	0.00866639	0.00720642	ACVRL1/IL12A/SLIT2/JCAD/GOT1/FAM20C/FOLR1/HIPK2/NPNT/DLL1/EMILIN1/SPART/ATP2B4/CAV1/ENG/SMOC2/DAB2/FSTL1/SHISA2/LTBP4/FZD1/ITGB3/CDH5/SEMA6A/PEG10/ZNF423/FUZ/FGFR1/CADM4/CD109/ITGA8/MYOCD/ADGRA2/ING2/ROBO1/GRB10/LTBP1/MMRN2/DCN/FBN2/FGF2/FBN1/HHIP	43
BP	GO:0010632	regulation of epithelial cell migration	43/1509	301/18866	0.000144107	0.00564533	0.0046943	CCR6/ACVRL1/SLIT2/AMOTL1/JCAD/JUN/MARVELD3/CD40/LGMN/ANXA1/EPHA2/TBXA2R/PFN2/CIB1/ENPP2/PTN/FLT4/IQSEC1/ROCK2/VIL1/ATP2B4/SMOC2/AKT3/MEOX2/ITGB3/ADAMTS9/MCC/PLPP3/FGFR1/PRKD1/RHOJ/ADGRA2/MMRN2/PFN1/DCN/ANXA3/FGF2/SEMA5A/MEF2C/KDR/TEK/PTPRM/ANGPT1	43
BP	GO:0043542	endothelial cell migration	42/1509	286/18866	9.20223e-05	0.00420586	0.00349733	ACVRL1/SLIT2/AMOTL1/JCAD/CCN3/CD40/LGMN/PLXND1/ANXA1/EPHA2/TBXA2R/S100A2/CIB1/PECAM1/PTN/FLT4/ROCK2/CDH13/ATP2B4/DPP4/SMOC2/AKT3/MEOX2/ITGB3/CDH5/ADAMTS9/PLPP3/FGFR1/PRKD1/RHOJ/ADGRA2/ROBO1/MMRN2/DCN/ANXA3/FGF2/SEMA5A/MEF2C/KDR/TEK/PTPRM/ANGPT1	42
BP	GO:0098742	cell-cell adhesion via plasma-membrane adhesion molecules	41/1509	277/18866	9.29511e-05	0.00420586	0.00349733	ALCAM/CELSR3/PCDHAC2/ICAM1/L1CAM/PCDHGB5/HMCN1/PCDHGA9/PVR/TRO/DCHS2/PALLD/PCDHA4/CDH17/PECAM1/BSG/SELP/CDH13/PCDH17/ROBO4/MYPN/CLDN5/PCDHB3/CDH5/CDHR2/KIFAP3/CDH6/PCDHGC3/BMP2/SPARCL1/ROBO1/DAB1/PCDHB5/ROBO2/PCDH18/ADGRL3/CNTN4/PTPRM/SDK1/FAT4/DCHS1	41
BP	GO:0007160	cell-matrix adhesion	41/1509	230/18866	9.32501e-07	0.000170094	0.00014144	COL3A1/ACVRL1/ITGA1/LRP1/COL16A1/FERMT2/L1CAM/LIMCH1/POSTN/FREM1/CD36/CIB1/PECAM1/VWA2/ROCK2/NPNT/PPFIA2/SEMA3E/CDH13/EMILIN1/ROCK1/BCL2L11/LYPD3/DLC1/GPM6B/APOD/ITGA11/ITGB3/SGCE/ADAMTS9/DMTN/ECM2/ITGA8/CD34/ITGA7/NID1/KDR/ARHGAP6/TEK/JAM3/FBLN5	41
BP	GO:0071496	cellular response to external stimulus	41/1509	326/18866	0.00259048	0.0389707	0.0324056	AQP1/KRT20/PRKAA2/SREBF1/CNN2/ICAM1/JUN/CD40/PDK2/TNFRSF10B/GOT1/POSTN/FOLR1/TNFRSF10A/BMP6/PDE2A/FOXO1/PTN/PDK4/KANK2/ATP1A2/FAS/PIK3C2B/ENG/MAP2K4/SNAI2/MAP1LC3A/SLC39A5/AKR1C3/LPL/MYD88/ATP2B1/NUAK1/TMEM150C/GJA1/PRKD1/MYOCD/PIEZO2/SESN3/PMAIP1/KIF26A	41
CC	GO:0043292	contractile fiber	41/1576	238/19559	2.79295e-06	0.000131269	0.000111928	TPM1/MYL3/ARHGEF25/ENO1/MYZAP/FERMT2/FHOD3/TPM2/SYNE1/PALLD/KLHL41/PECAM1/NPNT/ANK2/DMD/KRT8/MYBPC1/PDLIM4/CALD1/ATP2B4/BIN1/MYOM1/MYPN/SMTNL2/PGM5/PPP1R12B/MYH11/ACTA2/LMOD1/MYOZ3/FHL5/SCN3B/CRYAB/AHNAK/SYNM/SYNPO/SYNPO2/CACNA1C/HRC/TIMP4/MMP2	41
CC	GO:0005788	endoplasmic reticulum lumen	41/1576	308/19559	0.00101592	0.015428	0.0131549	CTSC/P4HA1/APOL1/COL3A1/ERO1A/IL12A/COL12A1/COL16A1/MANF/COL28A1/FAM20C/COL6A1/MELTF/MINPP1/SDC2/COL5A1/WFS1/COL6A2/IL23A/CHGB/B2M/FSTL1/GBF1/COL4A5/COL6A3/COL4A6/SLC27A2/IGFBP5/LAMC1/SPARCL1/ADAMTSL1/COL21A1/VCAN/LTBP1/COL23A1/COL9A3/COL9A1/HRC/SPON1/FBN1/COL14A1	41
BP	GO:0003007	heart morphogenesis	41/1509	258/18866	1.76393e-05	0.00137281	0.00114154	TPM1/MYL3/SAV1/ACVRL1/SLIT2/JUN/PLXND1/SMO/ZFPM1/FOLR1/DLL1/CCM2L/PDCD4/COL5A1/ENG/RARB/S1PR1/SNAI2/ZFPM2/DLC1/CLDN5/FZD1/BMP7/HEG1/BMP2/NRG1/FLRT2/CPE/ROBO1/FOXF1/ZMIZ1/OLFM1/ROBO2/TBX2/MEF2C/PTCH1/SLIT3/TEK/ELN/FAT4/DCHS1	41
BP	GO:0003015	heart process	41/1509	297/18866	0.000420176	0.0115687	0.00961983	ITPR3/TPM1/JAK2/MYL3/SREBF1/KCNE4/ATP2A3/NPR1/SOD1/CACNA2D3/ACE2/ANK2/DMD/WWTR1/ATP1A2/FGF13/ATP2B4/CAV1/KCNJ11/BIN1/CACNA1H/KCNH2/UCN/PDE5A/GJC1/KCNK3/CACNA2D1/SCN4B/ATP2B1/ACE/ATP1B2/TMEM38B/GCH1/GJA1/ITPR1/SCN3B/EPAS1/TBX2/CACNA1C/HRC/GSTM2	41
BP	GO:0007162	negative regulation of cell adhesion	41/1509	301/18866	0.000553328	0.0137437	0.0114284	JAK2/BTN2A2/ACVRL1/CD9/LRP1/MAD2L2/SPINT2/PAG1/GLMN/PLXND1/POSTN/ANXA1/SOCS6/BMP6/SEMA3E/MELTF/CCM2L/CDH13/TNFSF4/SNAI2/DLC1/MDK/APOD/CD74/PDE5A/GLI3/HAVCR2/CD300A/DMTN/SEMA6A/BMP2/HLA-DRB1/PLXNA2/JAM2/DAB1/SEMA5A/ARHGAP6/JAM3/PRKG1/ANGPT1/FBLN1	41
BP	GO:0060828	regulation of canonical Wnt signaling pathway	41/1509	295/18866	0.000364994	0.0105492	0.00877206	SOX7/TCF7L2/KREMEN2/BICC1/CTNND1/PLEKHA4/MAD2L2/TLE6/PPM1N/FOLR1/PRICKLE1/FOXO1/CDK14/WWTR1/PRKN/CAV1/LRP4/SNAI2/RUVBL2/DAB2/DACT1/MDK/FRZB/FZD1/GLI3/PSMA4/BMP2/GLI1/PSMB8/WNK2/MCC/FUZ/WLS/RECK/ADGRA2/DACT3/TLE4/PSME2/SEMA5A/RBMS3/DAAM2	41
CC	GO:0030139	endocytic vesicle	40/1576	313/19559	0.00248323	0.0279577	0.0238385	OCRL/FCGR1B/MTSS1/CD9/LRP1/DLG4/COLEC12/HLA-A/HLA-DPA1/RAB7B/SMO/TAP2/HSP90AA1/TAPBP/CD36/UVRAG/PIK3C2B/CAV1/DPP4/HLA-DRA/RAB34/B2M/SGIP1/CD74/HLA-E/ATP7A/STAB1/PIP4P2/HLA-F/HLA-DRB1/HLA-B/WLS/HLA-C/EHD2/LPAR1/PLD1/ANXA3/AVPR2/HLA-DQB1/PTCH1	40
BP	GO:0060047	heart contraction	40/1509	287/18866	0.00040385	0.0112007	0.00931378	ITPR3/TPM1/JAK2/MYL3/SREBF1/KCNE4/ATP2A3/NPR1/SOD1/CACNA2D3/ACE2/ANK2/DMD/ATP1A2/FGF13/ATP2B4/CAV1/KCNJ11/BIN1/CACNA1H/KCNH2/UCN/PDE5A/GJC1/KCNK3/CACNA2D1/SCN4B/ATP2B1/ACE/ATP1B2/TMEM38B/GCH1/GJA1/ITPR1/SCN3B/EPAS1/TBX2/CACNA1C/HRC/GSTM2	40
BP	GO:0010976	positive regulation of neuron projection development	40/1509	290/18866	0.000499126	0.0131234	0.0109126	ZEB2/DYNLT1/LRP1/SLIT2/CDKL5/DLG4/L1CAM/VLDLR/HGF/TUBB2B/LLPH/PLXND1/MAP6/PTN/MAGI2/MAP1B/PRKN/NEURL1/PPP1R9A/CPNE5/FEZ1/APBB1/CREB3L2/MDK/FZD1/SHANK3/BMP7/CNR1/ATP1B2/DPYSL3/FGFR1/PLXNA2/PRKD1/UNC13A/NEGR1/ROBO1/LPAR1/ROBO2/SEMA5A/NDNF	40
BP	GO:0050920	regulation of chemotaxis	40/1509	229/18866	2.14031e-06	0.000304708	0.000253376	SEMA6C/CCR6/IL12A/SLIT2/C1QBP/TUBB2B/CCN3/LGMN/IL6R/PTN/IL34/SEMA3E/SEMA3D/CDH13/MTUS1/DPP4/S1PR1/IL23A/SMOC2/PDGFRB/XCL2/MIF/MDK/CD74/CXCL14/SEMA6A/DAPK2/FGFR1/PRKD1/ADGRA2/ROBO1/SEMA3G/LPAR1/ROBO2/FGF2/SEMA5A/SEMA6D/KDR/JAM3/PDGFRA	40
CC	GO:0098858	actin-based cell projection	39/1576	220/19559	2.36257e-06	0.000119582	0.000101963	PROM2/ACTG2/CNP/PROM1/CIB2/ICAM2/LCP1/SLC7A8/CIB1/FZD3/MAP2/SLC7A5/ATP6V1B2/DMD/MYO7B/DNALI1/VIL1/ANTXR1/FGF13/RAPGEF3/PPP1R9A/USH1C/APBB1/CD302/ITGB3/MYO1A/ATP7A/CDHR2/ACTA2/DCXR/ADGRA2/UNC5C/NFASC/AOC3/MUC20/TEK/JAM3/ANGPT1/PDGFRA	39
BP	GO:0021700	developmental maturation	39/1509	287/18866	0.000780258	0.0166827	0.0138723	KLF2/LGI4/SOX8/C1QA/CCR6/NFATC4/POU2F2/ACVRL1/DLG4/FAM20C/CFTR/ARHGEF15/GRIN1/SLC17A7/MAP1B/CX3CR1/RAC3/NEURL1/S1PR1/SPINK5/TFCP2L1/LHX6/CDH5/PCSK4/CABYR/BMP2/FGFR1/PDE3A/NRCAM/RECK/UNC13A/NFASC/PFN1/PLD6/EPAS1/EDNRB/MMP2/FAT4/DCHS1	39
BP	GO:0045665	negative regulation of neuron differentiation	39/1509	225/18866	3.46396e-06	0.000459526	0.000382113	MEIS1/SEMA6C/SOX8/NFATC4/LRP1/SLIT2/HDAC2/PMP22/LINGO1/CIB1/DIXDC1/MAP2/SEMA3E/DLL1/SEMA3D/NOTCH3/FGF13/SPART/LRP4/RGMA/B2M/FKBP4/DNM3/GLI3/BMP7/PBX1/SEMA6A/ZHX2/TRPC6/DPYSL3/CRMP1/FSTL4/SEMA3G/LPAR1/DAB1/EDNRB/SEMA5A/SEMA6D/CNTN4	39
BP	GO:0032409	regulation of transporter activity	39/1509	291/18866	0.00101792	0.0207749	0.0172751	DAPK1/KCNE4/NETO2/SYNGR3/DLG4/LRRC26/CFTR/PM20D1/OSR1/GRIN1/SNCA/ACE2/ANK2/DMD/ATP1A2/FGF13/CAV1/HAP1/KCNJ11/REM1/SHANK3/ATP7A/CHRM3/CRACR2A/ADRA2A/CACNA2D1/SCN4B/WNK2/ATP1B2/SGK2/TRPC6/GJA1/KCNAB1/SCN3B/AHNAK/HRC/MEF2C/GSTM2/HSPA2	39
BP	GO:0003018	vascular process in circulatory system	39/1509	190/18866	3.73616e-08	1.67754e-05	1.39493e-05	KCNMB4/KCNMB1/GUCY1A1/ITGA1/RAMP2/SLIT2/ICAM1/NPR1/SOD1/TBXA2R/BMP6/PDE2A/CD36/ROCK2/ACE2/AKAP12/ATP1A2/ROCK1/CAV1/C2CD4B/SMTNL2/UCN/CLDN5/CDH5/CHRM3/ADRA2A/ATP2B1/ACE/ACTA2/GCH1/GJA1/PDE3A/ABCG2/EDNRB/AVPR2/TEK/PRKG1/PTPRM/ANGPT1	39
CC	GO:0150034	distal axon	38/1576	309/19559	0.00596206	0.0530139	0.0452031	CTNND1/DYNLT1/LRP1/CDKL5/L1CAM/GOT1/SNCG/TSHZ3/PALLD/HSP90AA1/TIMP2/CIB1/PRSS12/MAP2/MAP3K12/GRIN1/SNCA/MAP1B/RAC3/FGF13/HAP1/KCNC4/PPP1R9A/FEZ1/APBB1/UCN/FKBP4/BOC/CHRM3/CNR1/DPYSL3/PRKCG/CRMP1/UNC13A/OPHN1/UNC5C/OLFM1/PTCH1	38
BP	GO:0098657	import into cell	38/1509	230/18866	1.44466e-05	0.00118767	0.000987592	SLC6A20/SYNGR3/DNM1/FOLR1/SLC7A8/FAM155B/CD36/SLC39A6/SLC7A5/SNCA/ACE2/ATP1A2/PRKN/SLC29A4/ATP2B4/KCNJ11/KCNK5/KCNH2/SLC16A2/SLC46A1/GPM6B/SLC39A5/SLC27A5/KCNJ10/SLC15A1/SLC1A7/DNM3/ITGB3/SLC27A2/CACNA2D1/SLC9A7/WNK2/ATP1B2/SLC5A1/OPHN1/RAB3B/TRPV3/NEURL1B	38
BP	GO:0008016	regulation of heart contraction	38/1509	256/18866	0.000155312	0.00600367	0.00499228	ITPR3/TPM1/JAK2/MYL3/SREBF1/KCNE4/ATP2A3/NPR1/CACNA2D3/ACE2/ANK2/DMD/ATP1A2/FGF13/ATP2B4/CAV1/KCNJ11/BIN1/CACNA1H/KCNH2/UCN/PDE5A/GJC1/KCNK3/CACNA2D1/SCN4B/ATP2B1/ATP1B2/TMEM38B/GCH1/GJA1/ITPR1/SCN3B/EPAS1/TBX2/CACNA1C/HRC/GSTM2	38
BP	GO:0034341	response to interferon-gamma	38/1509	202/18866	5.83354e-07	0.000128682	0.000107004	CCL18/JAK2/SHFL/FCGR1B/IRF8/DAPK1/ICAM1/PARP14/CD40/HLA-A/IRF9/HLA-DPA1/RAB7B/IRF7/IFITM3/TRIM68/SNCA/GAPDH/HLA-DRA/IFITM1/XCL2/B2M/PARP9/HLA-E/NLRC5/CD47/HLA-F/OAS2/HLA-DRB1/HLA-B/GCH1/IFI30/UBD/HLA-C/NMI/BST2/HLA-DQB1/STAT1	38
BP	GO:0019935	cyclic-nucleotide-mediated signaling	37/1509	224/18866	1.87235e-05	0.00141754	0.00117874	AQP1/ADCY9/RAMP2/ADCY4/ADM2/NPR1/GUCY1B1/PTGFR/RUNDC3A/TBXA2R/PDE2A/CD36/PDE4A/PDE10A/PTGER1/KSR1/ADCY5/ATP2B4/RAPGEF3/S1PR1/ADGRL4/RAPGEF4/UCN/CGAS/CNR1/ADRA2A/ADCY2/GNAL/PDE3A/LPAR1/CALCRL/ADGRL2/EDNRB/IRAG1/ADGRL3/PRKG1/GNAI1	37
BP	GO:0048762	mesenchymal cell differentiation	37/1509	229/18866	3.07767e-05	0.00206487	0.00171701	SEMA6C/TCF7L2/ZEB2/SOX8/MAD2L2/HGF/TCF21/HDAC2/SMO/FOLR1/OSR1/SEMA3E/SEMA3D/WWTR1/PDCD4/ENG/SNAI2/FOXF2/DAB2/MDK/FRZB/BMP7/SEMA6A/BMP2/LEF1/NRG1/FUZ/FGFR1/SEMA3G/DACT3/OLFM1/EDNRB/SEMA5A/SEMA6D/MEF2C/PHLDB1/STAT1	37
BP	GO:0033002	muscle cell proliferation	37/1509	244/18866	0.000121153	0.00523832	0.00435586	MEIS1/TCF7L2/TPM1/JAK2/SAV1/MEGF10/IL12A/JUN/PDE1A/CCN3/NPR1/CNN1/IL6R/NOTCH3/CDH13/IL18/MNAT1/PDCD4/S1PR1/ZFPM2/PDGFRB/APOD/IGFBP5/GLI1/GJA1/FGFR1/MYOCD/VIPR2/CALCRL/FGF2/TBX2/MEF2C/STAT1/ELN/PRKG1/MMP2/ANGPT1	37
CC	GO:0030016	myofibril	37/1576	227/19559	2.97806e-05	0.000845751	0.000721141	TPM1/MYL3/ARHGEF25/ENO1/MYZAP/FERMT2/FHOD3/TPM2/SYNE1/PALLD/KLHL41/ANK2/DMD/KRT8/MYBPC1/PDLIM4/CALD1/ATP2B4/BIN1/MYOM1/MYPN/SMTNL2/PGM5/PPP1R12B/LMOD1/MYOZ3/FHL5/SCN3B/CRYAB/AHNAK/SYNM/SYNPO/SYNPO2/CACNA1C/HRC/TIMP4/MMP2	37
BP	GO:1904018	positive regulation of vasculature development	37/1509	235/18866	5.43712e-05	0.00305158	0.0025375	AQP1/CCR3/KIT/ACVRL1/RAMP2/FLT1/HK2/HGF/JCAD/CD40/ADM2/ANXA1/TIE1/HIPK2/IL6R/TBXA2R/CIB1/DLL1/HSPB6/PKM/CX3CR1/RAPGEF3/ENG/SMOC2/AKT3/MDK/CDH5/PRKD1/RHOJ/CD34/MYOCD/VASH2/ANXA3/FGF2/SEMA5A/KDR/TEK	37
BP	GO:0010810	regulation of cell-substrate adhesion	37/1509	217/18866	8.9994e-06	0.00084725	0.00070452	JAK2/ACVRL1/FBLN2/LRP1/COL16A1/C1QBP/LIMCH1/LIMS2/POSTN/CD36/CIB1/PTN/ROCK2/NPNT/SEMA3E/MELTF/CDH13/EMILIN1/RAC3/ROCK1/SMOC2/ABI3BP/DLC1/GPM6B/MDK/APOD/EGFLAM/DMTN/ECM2/FOXF1/EDIL3/NID1/KDR/NDNF/ARHGAP6/TEK/FBLN1	37
BP	GO:0022898	regulation of transmembrane transporter activity	37/1509	276/18866	0.00134352	0.0248168	0.0206361	DAPK1/KCNE4/NETO2/DLG4/LRRC26/CFTR/PM20D1/OSR1/GRIN1/SNCA/ACE2/ANK2/DMD/ATP1A2/FGF13/CAV1/HAP1/KCNJ11/REM1/SHANK3/ATP7A/CHRM3/CRACR2A/ADRA2A/CACNA2D1/SCN4B/WNK2/ATP1B2/TRPC6/GJA1/KCNAB1/SCN3B/AHNAK/HRC/MEF2C/GSTM2/HSPA2	37
BP	GO:0045216	cell-cell junction organization	36/1509	210/18866	1.04591e-05	0.000921736	0.000766458	CTNND1/CD9/RAMP2/MARVELD3/LIMS2/PVR/EPHA2/BMP6/RASSF8/CDH17/PECAM1/TLN2/ROCK2/ACE2/ANK2/CDH13/ROCK1/CAV1/SNAI2/NLGN4X/MICALL2/CLDN5/CDH5/GJC1/HEG1/CDH6/ACE/GJB1/GJA1/NFASC/PARD6A/CNTNAP1/SVEP1/JAM3/SDK1/DCHS1	36
BP	GO:0016358	dendrite development	36/1509	247/18866	0.000327453	0.00995492	0.00827789	DCDC2/DCLK1/LZTS3/TANC2/DYNLT1/NFATC4/CDKL5/DLG4/VLDLR/LLPH/HDAC2/MAP6/PTN/IQSEC1/MAP2/GRIN1/PPFIA2/MAP1B/SDC2/NEURL1/LRP4/PPP1R9A/MAP1A/SHANK3/DNM3/BMP7/TRPC6/MATN2/FSTL4/MARK1/LPAR1/DAB1/MEF2C/PRKG1/SDK1/PREX2	36
CC	GO:0030027	lamellipodium	36/1576	201/19559	4.46983e-06	0.000196077	0.000167187	CTNND1/DYNLT1/NHS/ACTG2/FERMT2/AMOTL1/FGD6/ARHGEF6/PLXND1/PLEK2/EPHA2/PALLD/CIB1/SLC39A6/PDLIM4/RAC3/ROCK1/VIL1/ANTXR1/DPP4/RAPGEF3/ABLIM1/PPP1R9A/APBB1/ITGB3/MYLK/CSPG4/ACTA2/MCC/WASF3/DPYSL3/GDPD2/UNC5C/PLEKHH2/PTPRM/FGD5	36
BP	GO:0045926	negative regulation of growth	36/1509	254/18866	0.000559945	0.0138491	0.0115161	MEIS1/SEMA6C/SAV1/ACVRL1/ENO1/SLIT2/CCN3/LGMN/MT1F/NPR1/MAP2/SEMA3E/SEMA3D/RERG/FGF13/SPART/ALOX15B/WFDC1/TLL2/APBB1/MT1X/MT1E/FRZB/CDHR2/IGFBP5/SEMA6A/GJA1/FSTL4/CRYAB/SEMA3G/DACT3/BST2/SEMA5A/SEMA6D/PTCH1/SLIT3	36
BP	GO:0030178	negative regulation of Wnt signaling pathway	36/1509	219/18866	2.68515e-05	0.00186586	0.00155153	TCF7L2/KREMEN2/BICC1/CTNND1/NFATC4/BARX1/LRP1/MAD2L2/TLE6/PRICKLE1/FOXO1/APCDD1/WWTR1/PRKN/CAV1/LRP4/SNAI2/RUVBL2/DAB2/DACT1/SHISA2/MDK/FRZB/FZD1/GLI3/PSMA4/BMP2/GLI1/PSMB8/MCC/FUZ/GRB10/DACT3/TLE4/PSME2/RBMS3	36
BP	GO:0072659	protein localization to plasma membrane	36/1509	281/18866	0.0033641	0.0472026	0.0392507	ANXA2/RILPL2/NHLRC1/FCER1G/LRP1/RAMP2/EPHA2/CIB1/ROCK2/ANK2/BSG/LRRC15/ROCK1/VIL1/FGF13/KRT18/LYPLA1/PREPL/ATP2B4/RAB34/KCNJ11/BBS1/DAB2/NSG1/RAB3C/AKAP5/FAM126A/PRKG2/CLIP3/SCN3B/NFASC/EHD2/RAB3B/PTCH1/PID1/DCHS1	36
BP	GO:0110053	regulation of actin filament organization	36/1509	278/18866	0.00281163	0.041627	0.0346144	TPM1/SLIT2/ICAM1/FHOD3/LIMCH1/SCIN/PFN2/ARHGEF15/ROCK2/SH3PXD2B/PRKN/ROCK1/VIL1/RAPGEF3/PPP1R9A/S1PR1/BIN1/ARHGEF10/SPIRE1/TMSB10/DLC1/SHANK3/CD47/DMTN/WASF3/LMOD1/PFN1/PLEKHH2/KIRREL1/LPAR1/STMN1/SYNPO/SYNPO2/SEMA5A/ARHGAP6/ELN	36
BP	GO:0090257	regulation of muscle system process	36/1509	256/18866	0.000648921	0.0152732	0.0127002	TPM1/MYL3/KIT/ENO1/GUCY1A1/SOD1/SGCA/CNN1/TBXA2R/FOXO1/ROCK2/NPNT/ACE2/ANK2/DMD/HSPB6/ATP1A2/ROCK1/FGF13/ATP2B4/CAV1/BIN1/UCN/PPP1R12B/PDE5A/IGFBP5/CHRM3/ADRA2A/ATP2B1/TMEM38B/MYOCD/CALCRL/CACNA1C/HRC/GSTM2/PRKG1	36
BP	GO:0050730	regulation of peptidyl-tyrosine phosphorylation	36/1509	263/18866	0.00106641	0.0213173	0.0177262	AFAP1L2/JAK2/BANK1/KIT/IL12A/DLG4/ICAM1/HGF/PARP14/TNFRSF18/CD40/HDAC2/IL6R/BMP6/CD36/ENPP2/PECAM1/IL34/IL18/CAV1/NEURL1/LRP4/IL23A/PDGFRB/MIF/PARP9/CD74/ITGB3/CD300A/DMTN/CSPG4/ADRA2A/ACE/NRG1/CADM4/ANGPT1	36
BP	GO:0071559	response to transforming growth factor beta	36/1509	258/18866	0.000750158	0.0164612	0.0136881	COL3A1/ACVRL1/NR3C1/FERMT2/JUN/GOT1/HDAC2/POSTN/FOLR1/HIPK2/PDE2A/ROCK2/NPNT/CX3CR1/EMILIN1/ROCK1/CAV1/ENG/DAB2/CLDN5/LTBP4/CDH5/PEG10/PDE3A/CD109/ITGA8/CLEC3B/MYOCD/ING2/LTBP1/SMAD9/ZMIZ1/FBN2/PARD6A/MEF2C/FBN1	36
BP	GO:0019882	antigen processing and presentation	35/1509	232/18866	0.000201923	0.00697412	0.00579924	FCGR1B/HLA-DMB/FCER1G/RELB/ICAM1/KIF3B/HLA-A/LGMN/HLA-DPA1/TAP2/TAPBP/CD36/HLA-DOA/SEC31A/HLA-DRA/RAB34/CTSF/B2M/CD74/HLA-E/RAB3C/HLA-F/KIFAP3/PSMA4/PSMB8/ACE/HLA-DRB1/HLA-B/IFI30/HLA-C/RAB3B/HLA-DQB1/PSME2/DYNC1I1/KIF26A	35
BP	GO:0035637	multicellular organismal signaling	35/1509	206/18866	1.68213e-05	0.00134501	0.00111843	ITPR3/KCNMB4/SCN2A/KCNE4/ATP2A3/NPR1/SOD1/CACNA2D3/ACE2/ANK2/KCNMB3/ATP1A2/ATP2B4/CAV1/KCNJ11/S1PR1/BIN1/CACNA1H/KCNH2/GJC1/KCNK3/CACNA2D1/SCN4B/ATP2B1/ATP1B2/GJA1/ITPR1/NRCAM/TYMP/SCN3B/NFASC/CNTNAP1/CACNA1C/HRC/JAM3	35
BP	GO:0072006	nephron development	35/1509	143/18866	1.54347e-09	1.01033e-06	8.40128e-07	SOX8/MTSS1/TCF21/PROM1/SMO/IL6R/PECAM1/OSR1/MAGI2/NPNT/DLL1/HNF1B/NOTCH3/WWTR1/KIF26B/PDGFRB/KLHL3/GLI3/BMP7/PBX1/BMP2/ACTA2/CD34/MAGED1/ACAT1/FGF2/MEF2C/PTCH1/STAT1/NID1/TEK/ANGPT1/PDGFRA/FAT4/DCHS1	35
BP	GO:0001894	tissue homeostasis	35/1509	261/18866	0.00177439	0.030552	0.0254052	ACP5/PROM1/CIB2/SOD1/ZG16B/SMO/PECAM1/PPARGC1B/TUB/PDK4/DMD/WWTR1/RAC3/CYTL1/S1PR1/USH1C/BBS1/PDGFRB/SNX10/B2M/CLDN5/LAMA2/ITGB3/CDH5/LAMC1/ATP1B2/GJA1/CD34/JAM2/LDB2/EPAS1/ADGRF5/JAM3/ANGPT1/TMEM119	35
BP	GO:0071560	cellular response to transforming growth factor beta stimulus	34/1509	252/18866	0.00184647	0.0316066	0.0262821	COL3A1/ACVRL1/NR3C1/FERMT2/JUN/GOT1/HDAC2/POSTN/FOLR1/HIPK2/PDE2A/NPNT/CX3CR1/EMILIN1/CAV1/ENG/DAB2/CLDN5/LTBP4/CDH5/PEG10/PDE3A/CD109/ITGA8/CLEC3B/MYOCD/ING2/LTBP1/SMAD9/ZMIZ1/FBN2/PARD6A/MEF2C/FBN1	34
CC	GO:0031256	leading edge membrane	34/1576	175/19559	1.24583e-06	6.83129e-05	5.82479e-05	TPM1/DAGLA/CDKL5/FERMT2/JCAD/GABRA2/PLXND1/PLEK2/EPHA2/LCP1/CIB1/PDE4A/SLC39A6/PLA2G4F/KSR1/ANTXR1/DPP4/EPS8L3/KCNC4/KCNJ11/DLC1/BMX/ITGB3/SGCE/AKAP5/CSPG4/ATP2B1/WLS/ITGA8/AMPH/ROBO2/GABRE/ARHGEF4/FGD5	34
BP	GO:0001649	osteoblast differentiation	34/1509	231/18866	0.000393989	0.0110563	0.00919375	SOX8/H3-3B/GLI2/HGF/SMO/SMOC1/EPHA2/FAM20C/IL6R/BMP6/COL6A1/NPNT/ALYREF/SH3PXD2B/WWTR1/IFITM1/SNAI2/FZD1/ITGA11/GLI3/BMP7/IGFBP5/BMP2/GLI1/LEF1/ID3/PRKD1/GDPD2/VCAN/FBN2/DDR2/MEF2C/PTCH1/TMEM119	34
BP	GO:0045766	positive regulation of angiogenesis	34/1509	208/18866	4.98884e-05	0.00291199	0.00242143	AQP1/CCR3/ACVRL1/RAMP2/FLT1/HK2/HGF/JCAD/CD40/ADM2/ANXA1/TIE1/HIPK2/TBXA2R/CIB1/DLL1/HSPB6/PKM/CX3CR1/RAPGEF3/ENG/SMOC2/AKT3/MDK/CDH5/PRKD1/RHOJ/CD34/VASH2/ANXA3/FGF2/SEMA5A/KDR/TEK	34
BP	GO:0043406	positive regulation of MAP kinase activity	34/1509	264/18866	0.0039479	0.0520178	0.0432547	ZEB2/JAK2/KIT/MAP4K3/ITGA1/FLT1/FZD8/HGF/HRAS/AVPI1/CD40/SOD1/MAPK10/IL34/MAP3K12/KSR1/MAP2K4/GADD45B/PDGFRB/MIF/CD74/PDE5A/CSPG4/ADRA2A/BMP2/NRG1/FGFR1/ROBO1/MAGED1/LPAR1/MUC20/ARRB1/FGF2/FZD10	34
BP	GO:2000027	regulation of animal organ morphogenesis	34/1509	254/18866	0.00210793	0.0342198	0.028455	SOX8/CELSR3/PLEKHA4/HGF/LIMS2/SMO/PRICKLE1/FZD3/PTN/APCDD1/MAGI2/HNF1B/ENG/SNAI2/DAB2/DACT1/TFAP2A/MDK/FZD1/BMP7/PSMA4/BMP2/GLI1/PSMB8/FGFR1/CD34/ROBO1/MAGED1/PFN1/PARD6A/ROBO2/PSME2/TBX2/STAT1	34
BP	GO:0010594	regulation of endothelial cell migration	34/1509	238/18866	0.000681352	0.0153836	0.0127921	ACVRL1/SLIT2/AMOTL1/JCAD/CD40/LGMN/ANXA1/EPHA2/TBXA2R/CIB1/PTN/FLT4/ROCK2/ATP2B4/SMOC2/AKT3/MEOX2/ITGB3/ADAMTS9/PLPP3/FGFR1/PRKD1/RHOJ/ADGRA2/MMRN2/DCN/ANXA3/FGF2/SEMA5A/MEF2C/KDR/TEK/PTPRM/ANGPT1	34
BP	GO:0021537	telencephalon development	34/1509	259/18866	0.00290525	0.0422892	0.035165	AQP1/ZEB2/COL3A1/LRP1/SLIT2/SMO/BMERB1/TACC1/DIXDC1/GRIN1/ATP1A2/FGF13/ATP2B4/RARB/FEZ1/ATF5/LHX6/MDK/SHANK3/EXT1/GLI3/BMP2/ATP1B2/LEF1/NRG1/ROBO1/LPAR1/ZMIZ1/DAB1/ROBO2/ANXA3/AVPR2/PLCB1/FAT4	34
BP	GO:0031032	actomyosin structure organization	33/1509	200/18866	5.29046e-05	0.0029981	0.00249303	TPM1/CNN2/FHOD3/LIMCH1/CNN1/KLHL41/PFN2/ARHGEF15/ROCK2/KRT8/SH3PXD2B/ROCK1/KCTD13/RAPGEF3/PPP1R9A/S1PR1/ARHGEF10/MYPN/PDGFRB/DLC1/PGM5/CD47/MYH11/LMOD1/PFN1/LPAR1/STMN1/ARRB1/FRMD5/MEF2C/ARHGAP6/ELN/PDGFRA	33
CC	GO:0016323	basolateral plasma membrane	33/1576	246/19559	0.00264074	0.0289601	0.0246932	ANXA2/AQP1/HEPH/PROM2/LRP1/GPIHBP1/SLC14A1/ANXA1/ABCC5/FOLR1/IL6R/SLC7A8/DISP1/CDH17/SLC7A5/ANK2/SLC29A4/ATP2B4/SLC51B/SLC46A1/SLC39A5/SLC27A5/KCNJ10/MYO1A/ATP7A/CHRM3/ADRA2A/ATP2B1/PLPP3/CD34/MUC20/ARRB1/TEK	33
BP	GO:0060560	developmental growth involved in morphogenesis	33/1509	236/18866	0.0011741	0.0227657	0.0189305	DCLK1/SEMA6C/ZEB2/ALCAM/LRP1/SLIT2/CDKL5/L1CAM/LLPH/POSTN/HSP90AA1/MAP2/MAGI2/SEMA3E/SEMA3D/HNF1B/MAP1B/PRKN/FGF13/SPART/S1PR1/CPNE5/KIF26B/SEMA6A/FSTL4/NRCAM/UNC13A/SEMA3G/OLFM1/SEMA5A/SEMA6D/TBX2/SLIT3	33
MF	GO:0005539	glycosaminoglycan binding	33/1536	232/18352	0.00184922	0.0549947	0.049714	SLIT2/C1QBP/CCN3/POSTN/SMOC1/PTN/SELP/COL5A1/SOD3/ENG/SMOC2/ABI3BP/FSTL1/LTBP4/MDK/LPL/EGFLAM/BMP7/STAB1/DPYSL3/FGFR1/ECM2/HAPLN3/CLEC3B/TNXB/VCAN/DCN/FGF2/SEMA5A/PTCH1/FBN1/NDNF/SLIT3	33
BP	GO:0030072	peptide hormone secretion	33/1509	257/18866	0.00467842	0.0588533	0.0489387	ITPR3/TCF7L2/JAK2/SREBF1/LRP1/NR0B2/CCN3/ANXA1/CFTR/HNF1B/ADCY5/PRKN/CACNA1A/DPP4/RAPGEF3/KCNJ11/RAPGEF4/SLC16A2/TM7SF3/UCN/CPT1A/LTBP4/FAM3B/CNR1/ADRA2A/HLA-DRB1/VSNL1/C1QTNF12/GJA1/CPE/ITPR1/ARRB1/CACNA1C	33
BP	GO:0030278	regulation of ossification	33/1509	212/18866	0.000167363	0.00627587	0.00521862	KREMEN2/ISG15/HGF/SMOC1/FAM20C/IL6R/BMP6/PTN/OSR1/NPNT/SRGN/LRP4/S1PR1/IFITM1/SNAI2/GPM6B/TFAP2A/MDK/GLI3/BMP7/IGFBP5/PBX1/ATP2B1/BMP2/GLI1/ID3/PRKD1/GDPD2/FBN2/DDR2/MEF2C/PTCH1/TMEM119	33
BP	GO:0043393	regulation of protein binding	33/1509	211/18866	0.000152797	0.00594585	0.00494419	ANXA2/TCF7L2/LRRC6/NFATC4/BAG2/GAS8/LRP1/RAMP2/ATP2A3/PLXND1/ZFPM1/HIPK2/MAP2/CCM2L/PRKN/ROCK1/CAV1/DZIP1/NES/RUVBL2/DAB2/DACT1/B2M/CLDN5/BMP2/ACE/LEF1/LFNG/CRMP1/STMN1/ARRB1/SPON1/ANGPT1	33
CC	GO:0030017	sarcomere	33/1576	207/19559	0.00012137	0.00257619	0.00219662	TPM1/MYL3/ARHGEF25/ENO1/MYZAP/FERMT2/FHOD3/TPM2/SYNE1/PALLD/KLHL41/ANK2/DMD/KRT8/PDLIM4/ATP2B4/BIN1/MYOM1/MYPN/SMTNL2/PGM5/PPP1R12B/LMOD1/MYOZ3/FHL5/SCN3B/CRYAB/SYNPO/SYNPO2/CACNA1C/HRC/TIMP4/MMP2	33
BP	GO:0007156	homophilic cell adhesion via plasma membrane adhesion molecules	32/1509	168/18866	3.35821e-06	0.000455857	0.000379062	CELSR3/PCDHAC2/L1CAM/PCDHGB5/HMCN1/PCDHGA9/PVR/TRO/DCHS2/PALLD/PCDHA4/CDH17/PECAM1/BSG/CDH13/PCDH17/ROBO4/MYPN/PCDHB3/CDH5/CDHR2/CDH6/PCDHGC3/ROBO1/PCDHB5/ROBO2/PCDH18/CNTN4/PTPRM/SDK1/FAT4/DCHS1	32
MF	GO:0005178	integrin binding	32/1536	144/18352	2.51916e-07	0.000108391	9.7983e-05	ISG15/COL3A1/CD9/COL16A1/FERMT2/ICAM1/CCN3/CIB2/ICAM2/LCP1/TIMP2/CDH17/PTN/TLN2/NPNT/EMILIN1/COL5A1/LTBP4/ITGB3/NRG1/PLPP3/ECM2/JAM2/TNXB/VWF/EDIL3/FGF2/FRMD5/FBN1/KDR/JAM3/FBLN5	32
BP	GO:0072073	kidney epithelium development	32/1509	142/18866	6.36281e-08	2.47598e-05	2.05887e-05	SOX8/MTSS1/SLIT2/TCF21/PROM1/SMO/PECAM1/OSR1/MAGI2/NPNT/DLL1/KANK2/HNF1B/WWTR1/RARB/KIF26B/KLHL3/GLI3/BMP7/PBX1/BMP2/FGFR1/CD34/MAGED1/ACAT1/ROBO2/FGF2/MEF2C/PTCH1/STAT1/FAT4/DCHS1	32
BP	GO:0097529	myeloid leukocyte migration	32/1509	222/18866	0.000826967	0.0173633	0.0144383	CCL18/KIT/CD9/FCER1G/ITGA1/SLIT2/FLT1/C1QBP/CCN3/LGMN/ANXA1/IL6R/PECAM1/IL34/CX3CR1/EMILIN1/MTUS1/DPP4/IL23A/XCL2/GBF1/MIF/MDK/CD74/CD300A/CD47/DAPK2/IL1R1/EDNRB/PLCB1/CKLF/JAM3	32
BP	GO:1901215	negative regulation of neuron death	32/1509	212/18866	0.000366882	0.0105492	0.00877206	JAK2/NFATC4/LRP1/HRAS/JUN/LGMN/SOD1/HIPK2/PM20D1/MAP3K12/GRIN1/SNCA/RETREG1/CX3CR1/PRKN/ROCK1/UNC5B/WFS1/MAP2K4/NES/UCN/MDK/FZD1/HLA-F/PRKCG/CD34/CNTFR/TIGAR/ARRB1/MEF2C/NDNF/ANGPT1	32
BP	GO:0051402	neuron apoptotic process	32/1509	245/18866	0.00409259	0.0534417	0.0444388	JAK2/SCN2A/NFATC4/ITGA1/LRP1/HRAS/JUN/MCL1/LGMN/SOD1/HIPK2/MAP3K12/GRIN1/RETREG1/GAPDH/CX3CR1/FAS/PRKN/ROCK1/UNC5B/WFS1/MAP2K4/NES/BCL2L11/TFAP2A/MDK/PRKCG/CNTFR/ARRB1/MEF2C/NDNF/ANGPT1	32
BP	GO:0007219	Notch signaling pathway	32/1509	195/18866	7.59208e-05	0.00370866	0.00308389	ANXA4/ENHO/KIT/LLGL1/DTX4/NR0B2/CCN3/GOT1/PLXND1/POSTN/DLL1/HNF1B/NOTCH3/NEURL1/ARRDC1/SNAI2/MDK/BMP7/PBX1/CDH6/BMP2/ZNF423/LFNG/ROBO1/ZMIZ1/ARRB1/ROBO2/TBX2/STAT1/TIMP4/NEURL1B/FAT4	32
BP	GO:0002685	regulation of leukocyte migration	32/1509	212/18866	0.000366882	0.0105492	0.00877206	CCR6/CD9/IL12A/SLIT2/ICAM1/C1QBP/TNFRSF18/CCN3/LGMN/ANXA1/IL6R/PTN/IL34/SELP/CX3CR1/EMILIN1/MTUS1/DPP4/IL23A/XCL2/MIF/MDK/APOD/CD74/CD300A/CXCL14/DAPK2/PLVAP/JAM2/IL1R1/PLCB1/JAM3	32
BP	GO:0046578	regulation of Ras protein signal transduction	32/1509	194/18866	6.86226e-05	0.00358268	0.00297914	JAK2/ARHGEF25/COL3A1/DYNLT1/RASA3/STARD8/HRAS/RASIP1/TIMP2/IQSEC1/RASA4B/KANK2/ARHGAP24/KCTD13/EPS8L3/RASGRF2/SSX2IP/ARHGEF10/PDGFRB/CYTH3/DLC1/GBF1/F2RL2/HEG1/NRG1/RASA4/CADM4/OPHN1/ROBO1/LPAR1/STMN1/ARRB1	32
BP	GO:2000377	regulation of reactive oxygen species metabolic process	32/1509	200/18866	0.000124016	0.00528379	0.00439367	ACP5/KLF2/DUOXA1/JAK2/STK17A/HK2/ICAM1/ZNF205/SOD1/HSP90AA1/CD36/FOXO1/ROCK2/GRIN1/SNCA/ACE2/CX3CR1/PRKN/ATP2B4/CAV1/PDGFRB/MPV17L/TFAP2A/AKR1C3/BMP7/CD47/GCH1/CD34/CRYAB/TIGAR/FBLN5/PID1	32
BP	GO:0009612	response to mechanical stimulus	32/1509	209/18866	0.000283039	0.00878775	0.00730734	AQP1/COL3A1/KIT/ASIC3/CNN2/JUN/CD40/TNFRSF10B/GOT1/POSTN/TNFRSF10A/BMP6/PDE2A/PTN/TRPA1/DMD/MAP1B/ATP1A2/FAS/ENG/MAP2K4/UCN/MDK/MYD88/SHANK3/TMEM150C/GJA1/DCN/PIEZO2/PKD1L1/PTCH1/STAT1	32
CC	GO:0005802	trans-Golgi network	32/1576	245/19559	0.00457439	0.0429992	0.0366639	OCRL/NMNAT2/LLGL1/RABEPK/CHST2/NBEA/PHETA1/POSTN/HLA-DPA1/RAB7B/SCAMP5/PIFO/CLBA1/PCSK1N/MARCHF9/C17orf75/PREPL/HLA-DRA/ATP8B2/GBF1/NSG1/CD74/ATP7A/PCSK4/SLC9A7/HLA-DRB1/PLPP3/WLS/PRKD1/CLIP3/SLC66A2/HLA-DQB1	32
BP	GO:0007188	adenylate cyclase-modulating G protein-coupled receptor signaling pathway	31/1509	233/18866	0.0035379	0.0484759	0.0403095	ADCY9/CCR3/GNAZ/RAMP2/ADCY4/ADM2/PTGFR/TBXA2R/PDE2A/PTGER1/AKAP12/ADCY5/PTGDR2/ATP2B4/RGS1/S1PR1/ADGRL4/CHRM3/AKAP5/CNR1/ADRA2A/ADCY2/GNAL/VIPR2/LPAR1/CALCRL/ADGRL2/AVPR2/ADGRL3/GRK5/GNAI1	31
BP	GO:0071695	anatomical structure maturation	31/1509	235/18866	0.004024	0.0526639	0.043792	KLF2/LGI4/SOX8/C1QA/CCR6/POU2F2/ACVRL1/FAM20C/CFTR/GRIN1/CX3CR1/RAC3/S1PR1/SPINK5/TFCP2L1/LHX6/CDH5/PCSK4/CABYR/BMP2/FGFR1/PDE3A/NRCAM/RECK/NFASC/PLD6/EPAS1/EDNRB/MMP2/FAT4/DCHS1	31
CC	GO:0030666	endocytic vesicle membrane	31/1576	164/19559	6.52309e-06	0.000252482	0.000215282	OCRL/FCGR1B/CD9/LRP1/DLG4/COLEC12/HLA-A/HLA-DPA1/RAB7B/SMO/TAP2/TAPBP/CD36/CAV1/HLA-DRA/RAB34/B2M/SGIP1/CD74/HLA-E/ATP7A/STAB1/PIP4P2/HLA-F/HLA-DRB1/HLA-B/WLS/HLA-C/ANXA3/HLA-DQB1/PTCH1	31
BP	GO:0030595	leukocyte chemotaxis	31/1509	232/18866	0.00331418	0.0469535	0.0390436	CCL18/CCR6/KIT/FCER1G/IL12A/ITGA1/SLIT2/FLT1/C1QBP/CCN3/LGMN/ANXA1/IL6R/PTN/IL34/HSD3B7/MTUS1/DPP4/S1PR1/IL23A/XCL2/GBF1/MIF/MDK/CD74/CH25H/CXCL14/DAPK2/EDNRB/CKLF/JAM3	31
BP	GO:0061138	morphogenesis of a branching epithelium	31/1509	187/18866	8.03895e-05	0.0038149	0.00317224	SOX8/NFATC4/SLIT2/GLI2/HGF/SPINT2/TCF21/RASIP1/PLXND1/SMO/EPHA2/NPNT/SEMA3E/HNF1B/ENG/SNAI2/MDK/GLI3/BMP7/PBX1/BMP2/LEF1/FGFR1/FOXF1/MAGED1/FGF2/PTCH1/KDR/HHIP/FAT4/DCHS1	31
BP	GO:0001763	morphogenesis of a branching structure	31/1509	201/18866	0.000306904	0.00947831	0.00788157	SOX8/NFATC4/SLIT2/GLI2/HGF/SPINT2/TCF21/RASIP1/PLXND1/SMO/EPHA2/NPNT/SEMA3E/HNF1B/ENG/SNAI2/MDK/GLI3/BMP7/PBX1/BMP2/LEF1/FGFR1/FOXF1/MAGED1/FGF2/PTCH1/KDR/HHIP/FAT4/DCHS1	31
BP	GO:0050731	positive regulation of peptidyl-tyrosine phosphorylation	31/1509	195/18866	0.000176872	0.00636767	0.00529495	AFAP1L2/JAK2/BANK1/KIT/IL12A/DLG4/ICAM1/HGF/PARP14/TNFRSF18/CD40/HDAC2/IL6R/BMP6/CD36/ENPP2/PECAM1/IL34/IL18/NEURL1/LRP4/IL23A/MIF/PARP9/CD74/ITGB3/CSPG4/ADRA2A/ACE/NRG1/ANGPT1	31
BP	GO:0051017	actin filament bundle assembly	30/1509	157/18866	6.28717e-06	0.000719572	0.000598351	TPM1/LIMCH1/LCP1/PFN2/ARHGEF15/ROCK2/SH3PXD2B/PRKN/ROCK1/VIL1/KCTD13/RAPGEF3/PPP1R9A/S1PR1/USH1C/ARHGEF10/SPIRE1/DLC1/SHANK3/CD47/DMTN/DPYSL3/PFN1/LPAR1/STMN1/ARRB1/SYNPO/SYNPO2/ARHGAP6/ELN	30
BP	GO:0061572	actin filament bundle organization	30/1509	161/18866	1.05801e-05	0.000921736	0.000766458	TPM1/LIMCH1/LCP1/PFN2/ARHGEF15/ROCK2/SH3PXD2B/PRKN/ROCK1/VIL1/KCTD13/RAPGEF3/PPP1R9A/S1PR1/USH1C/ARHGEF10/SPIRE1/DLC1/SHANK3/CD47/DMTN/DPYSL3/PFN1/LPAR1/STMN1/ARRB1/SYNPO/SYNPO2/ARHGAP6/ELN	30
BP	GO:0048002	antigen processing and presentation of peptide antigen	30/1509	194/18866	0.000363432	0.0105492	0.00877206	FCGR1B/HLA-DMB/FCER1G/KIF3B/HLA-A/LGMN/HLA-DPA1/TAP2/TAPBP/CD36/HLA-DOA/SEC31A/HLA-DRA/CTSF/B2M/CD74/HLA-E/HLA-F/KIFAP3/PSMA4/PSMB8/ACE/HLA-DRB1/HLA-B/IFI30/HLA-C/HLA-DQB1/PSME2/DYNC1I1/KIF26A	30
BP	GO:0019722	calcium-mediated signaling	30/1509	222/18866	0.0032289	0.0460809	0.038318	TPCN2/CCR3/CCR6/NFATC4/PDK2/PTGFR/CIB1/GRIN1/ANK2/DMD/SELP/ATP1A2/CDH13/CX3CR1/PTGDR2/ATP2B4/HAP1/PPP1R9A/P2RY11/CHRM3/DMTN/NRG1/TMEM38B/ITPR1/EDNRB/RCAN2/CACNA1C/HRC/KDR/GSTM2	30
BP	GO:0003205	cardiac chamber development	30/1509	174/18866	4.94822e-05	0.00291199	0.00242143	TPM1/MYL3/SAV1/HECTD1/SLIT2/PLXND1/SMO/ZFPM1/PDE2A/ANK2/NDST1/CCM2L/ENG/RARB/ZFPM2/FZD1/BMP7/HEG1/NRG1/CPE/MYOCD/ROBO1/LTBP1/FOXF1/CPLANE1/ROBO2/TBX2/MEF2C/SLIT3/TEK	30
BP	GO:0071346	cellular response to interferon-gamma	30/1509	182/18866	0.000115537	0.00507062	0.00421641	CCL18/JAK2/FCGR1B/IRF8/DAPK1/ICAM1/PARP14/HLA-A/IRF9/HLA-DPA1/RAB7B/IRF7/TRIM68/GAPDH/HLA-DRA/XCL2/B2M/PARP9/HLA-E/NLRC5/CD47/HLA-F/OAS2/HLA-DRB1/HLA-B/IFI30/HLA-C/NMI/HLA-DQB1/STAT1	30
BP	GO:0090090	negative regulation of canonical Wnt signaling pathway	30/1509	184/18866	0.000141269	0.00557154	0.00463294	TCF7L2/KREMEN2/BICC1/CTNND1/MAD2L2/TLE6/PRICKLE1/FOXO1/WWTR1/PRKN/CAV1/LRP4/SNAI2/RUVBL2/DAB2/DACT1/MDK/FRZB/FZD1/GLI3/PSMA4/BMP2/GLI1/PSMB8/MCC/FUZ/DACT3/TLE4/PSME2/RBMS3	30
BP	GO:0031345	negative regulation of cell projection organization	30/1509	188/18866	0.000208604	0.00712058	0.00592103	SEMA6C/NFATC4/LRP1/SLIT2/HDAC2/PMP22/LINGO1/PFN2/CIB1/MAP2/SEMA3E/SEMA3D/ARHGAP24/FGF13/SPART/LRP4/RGMA/B2M/FKBP4/DNM3/SEMA6A/TRPC6/DPYSL3/CRMP1/FSTL4/SEMA3G/LPAR1/DAB1/SEMA5A/SEMA6D	30
BP	GO:1902904	negative regulation of supramolecular fiber organization	30/1509	156/18866	5.49993e-06	0.000642062	0.000533899	SLIT2/FHOD3/SCIN/BMERB1/PFN2/CIB1/MAP2/SNCA/HDGFL3/MAP1B/EMILIN1/PRKN/VIL1/FGF13/PPP1R9A/S1PR1/TMSB10/DLC1/FKBP4/SHANK3/CDH5/DMTN/CHADL/LMOD1/CLIP3/CRYAB/PFN1/PLEKHH2/STMN1/ARHGAP6	30
BP	GO:0050770	regulation of axonogenesis	30/1509	186/18866	0.000172015	0.00628173	0.0052235	SEMA6C/ZEB2/LRP1/SLIT2/CDKL5/L1CAM/TUBB2B/UST/PLXND1/LINGO1/MAP6/MAP2/GRIN1/SEMA3E/SEMA3D/MAP1B/FGF13/SPART/LRP4/SEMA6A/PLXNA2/FSTL4/NRCAM/ROBO1/SEMA3G/DAB1/OLFM1/ROBO2/SEMA5A/SEMA6D	30
BP	GO:1901888	regulation of cell junction assembly	30/1509	200/18866	0.000612464	0.01472	0.0122402	ACVRL1/LRP1/COL16A1/SYNDIG1/LIMCH1/EPHA2/ROCK2/GRIN1/SNCA/ACE2/ROCK1/CAV1/PPP1R9A/SNAI2/DLC1/GPM6B/CLDN5/APOD/FZD1/DMTN/LRRN1/ACE/FLRT2/GJA1/ROBO2/MEF2C/KDR/ADGRL3/ARHGAP6/TEK	30
BP	GO:0006937	regulation of muscle contraction	30/1509	173/18866	4.42771e-05	0.00269214	0.00223862	TPM1/MYL3/KIT/ENO1/GUCY1A1/SOD1/CNN1/TBXA2R/NPNT/ACE2/ANK2/DMD/HSPB6/ATP1A2/FGF13/CAV1/BIN1/UCN/PPP1R12B/PDE5A/CHRM3/ADRA2A/ATP2B1/TMEM38B/MYOCD/CALCRL/CACNA1C/HRC/GSTM2/PRKG1	30
BP	GO:1903034	regulation of response to wounding	30/1509	183/18866	0.000127824	0.00533346	0.00443497	ANXA2/CD9/FCER1G/LRP1/HRAS/ANXA1/TBXA2R/CD36/PTN/SELP/VIL1/CAV1/WFDC1/RGMA/THBD/SMOC2/MDK/MYLK/ATP7A/DMTN/ADRA2A/GJA1/PLPP3/CADM4/CD109/CD34/PLAT/FGF2/PRKG1/PDGFRA	30
CC	GO:0001726	ruffle	30/1576	179/19559	9.7063e-05	0.00220233	0.00187784	ANXA2/TPM1/MTSS1/CDKL5/ARHGEF26/FGD6/JCAD/EPHA2/LCP1/PALLD/KLHL41/CIB1/PDE4A/TLN2/ATP6V1B2/PLA2G4F/KSR1/ROCK1/VIL1/S100A11/EPS8L3/PDGFRB/CYTH3/DLC1/BMX/ITGB3/CSPG4/PARD6A/ARHGEF4/FGD5	30
BP	GO:0002040	sprouting angiogenesis	30/1509	196/18866	0.000434042	0.0118944	0.00989063	KLF2/ACVRL1/IL12A/RAMP2/SLIT2/JCAD/ANXA1/EPHA2/TBXA2R/CIB1/FLT4/SEMA3E/DLL1/PKM/CDH13/AKT3/MEOX2/ADAMTS9/SEMA6A/LEF1/RHOJ/RECK/ADGRA2/ROBO1/MMRN2/FGF2/SEMA5A/KDR/TEK/ANGPT1	30
CC	GO:0030658	transport vesicle membrane	30/1576	209/19559	0.00142178	0.0200467	0.0170931	SREBF1/SYNGR3/GABRA2/HLA-A/HLA-DPA1/SCAMP5/FOLR1/MAP6/TMEM163/SYPL2/CLBA1/RASSF9/SLC17A7/SEC31A/HLA-DRA/WFS1/B2M/CD74/HLA-E/RAB3C/HLA-F/HLA-DRB1/HLA-B/CPE/ITPR1/UNC13A/AMPH/HLA-C/RAB3B/HLA-DQB1	30
BP	GO:0019884	antigen processing and presentation of exogenous antigen	29/1509	185/18866	0.000358541	0.0105492	0.00877206	FCGR1B/HLA-DMB/FCER1G/KIF3B/HLA-A/LGMN/HLA-DPA1/TAP2/TAPBP/CD36/HLA-DOA/SEC31A/HLA-DRA/CTSF/B2M/CD74/HLA-E/HLA-F/KIFAP3/PSMA4/PSMB8/HLA-DRB1/HLA-B/IFI30/HLA-C/HLA-DQB1/PSME2/DYNC1I1/KIF26A	29
BP	GO:0002478	antigen processing and presentation of exogenous peptide antigen	29/1509	177/18866	0.000165928	0.00627587	0.00521862	FCGR1B/HLA-DMB/FCER1G/KIF3B/HLA-A/LGMN/HLA-DPA1/TAP2/TAPBP/CD36/HLA-DOA/SEC31A/HLA-DRA/CTSF/B2M/CD74/HLA-E/HLA-F/KIFAP3/PSMA4/PSMB8/HLA-DRB1/HLA-B/IFI30/HLA-C/HLA-DQB1/PSME2/DYNC1I1/KIF26A	29
BP	GO:0019933	cAMP-mediated signaling	29/1509	199/18866	0.00119053	0.0228243	0.0189793	ADCY9/RAMP2/ADCY4/ADM2/PTGFR/TBXA2R/PDE2A/PDE4A/PDE10A/PTGER1/KSR1/ADCY5/ATP2B4/RAPGEF3/S1PR1/ADGRL4/RAPGEF4/UCN/CGAS/CNR1/ADRA2A/ADCY2/GNAL/PDE3A/LPAR1/CALCRL/ADGRL2/ADGRL3/GNAI1	29
BP	GO:0030073	insulin secretion	29/1509	213/18866	0.00335428	0.0471781	0.0392304	ITPR3/TCF7L2/JAK2/SREBF1/LRP1/NR0B2/CCN3/ANXA1/CFTR/HNF1B/ADCY5/PRKN/CACNA1A/DPP4/RAPGEF3/KCNJ11/RAPGEF4/TM7SF3/CPT1A/FAM3B/CNR1/ADRA2A/HLA-DRB1/VSNL1/C1QTNF12/GJA1/ITPR1/ARRB1/CACNA1C	29
BP	GO:1901343	negative regulation of vasculature development	29/1509	207/18866	0.00219198	0.03515	0.0292286	KLF2/IL12A/NPR1/TIE1/EPHA2/TBXA2R/PTN/EFNA3/ROCK2/SEMA3E/CX3CR1/EMILIN1/PDCD4/ROCK1/ATP2B4/SPINK5/MEOX2/CLDN5/BMP7/STAB1/ADAMTS9/SEMA6A/HSPG2/MMRN2/DCN/STAT1/TEK/FBLN5/PTPRM	29
BP	GO:0043523	regulation of neuron apoptotic process	29/1509	214/18866	0.00359156	0.048867	0.0406347	JAK2/NFATC4/ITGA1/LRP1/HRAS/JUN/MCL1/LGMN/SOD1/HIPK2/MAP3K12/GRIN1/RETREG1/CX3CR1/PRKN/ROCK1/UNC5B/WFS1/MAP2K4/NES/BCL2L11/TFAP2A/MDK/PRKCG/CNTFR/ARRB1/MEF2C/NDNF/ANGPT1	29
CC	GO:0042383	sarcolemma	29/1576	135/19559	8.83069e-07	5.28236e-05	4.50408e-05	ANXA2/AQP1/SCN2A/CCDC78/CIB2/ANXA1/SGCA/GOT2/CIB1/COL6A1/ANK2/DMD/KRT8/BSG/ATP1A2/DTNA/ATP2B4/CAV1/COL6A2/KCNJ11/BIN1/PGM5/COL6A3/LAMA2/SGCE/CACNA2D1/AHNAK/SYNM/CACNA1C	29
BP	GO:0048659	smooth muscle cell proliferation	29/1509	175/18866	0.000135414	0.00545109	0.00453279	TCF7L2/TPM1/JAK2/IL12A/JUN/PDE1A/CCN3/NPR1/CNN1/IL6R/NOTCH3/CDH13/IL18/MNAT1/PDCD4/S1PR1/PDGFRB/APOD/IGFBP5/GJA1/MYOCD/VIPR2/CALCRL/FGF2/MEF2C/STAT1/ELN/PRKG1/MMP2	29
BP	GO:0006575	cellular modified amino acid metabolic process	28/1509	190/18866	0.00120588	0.0228529	0.0190031	DUOXA1/ETHE1/GGT5/CNDP2/CTSB/SOD1/PLA2G10/CARNS1/FOLR1/GOT2/SHMT1/DHFR2/PLA2G4F/MTHFD1L/SLC6A8/ALDH1L2/GGT1/SLC16A2/SLC46A1/CRYM/CPT1A/SHMT2/KYAT1/GCH1/ALDH4A1/GSTM1/GSTM2/GSTM5	28
BP	GO:0001935	endothelial cell proliferation	28/1509	199/18866	0.00242618	0.0377643	0.0314025	CCR3/ACVRL1/IL12A/FLT1/JCAD/JUN/EPHA2/BMP6/FLT4/CDH13/CAV1/AKT3/MDK/ITGB3/BMP2/HMGB2/GJA1/FGFR1/PRKD1/CD34/VASH2/FGF2/SEMA5A/MEF2C/STAT1/KDR/TEK/PTPRM	28
CC	GO:0030426	growth cone	28/1576	184/19559	0.000816815	0.0131089	0.0111775	CTNND1/DYNLT1/LRP1/CDKL5/L1CAM/TSHZ3/PALLD/HSP90AA1/TIMP2/CIB1/MAP2/MAP3K12/SNCA/MAP1B/RAC3/FGF13/HAP1/PPP1R9A/FEZ1/APBB1/FKBP4/BOC/CNR1/DPYSL3/CRMP1/UNC5C/OLFM1/PTCH1	28
MF	GO:0019838	growth factor binding	28/1536	136/18352	6.7211e-06	0.00100625	0.000909623	RHBDF2/COL3A1/ACVRL1/FLT1/CCN3/IL6R/PXDN/CD36/COL6A1/PTN/FLT4/NLRP7/COL5A1/HAP1/ENG/PDGFRB/LTBP4/ITGB3/IGFBP5/FGFR1/CD109/FSTL4/A2M/IL1R1/LTBP1/KDR/TEK/PDGFRA	28
BP	GO:0010977	negative regulation of neuron projection development	28/1509	154/18866	3.27535e-05	0.00217252	0.00180653	SEMA6C/NFATC4/LRP1/SLIT2/HDAC2/PMP22/LINGO1/CIB1/MAP2/SEMA3E/SEMA3D/FGF13/SPART/LRP4/RGMA/B2M/FKBP4/DNM3/SEMA6A/TRPC6/DPYSL3/CRMP1/FSTL4/SEMA3G/LPAR1/DAB1/SEMA5A/SEMA6D	28
BP	GO:0010634	positive regulation of epithelial cell migration	28/1509	176/18866	0.000351256	0.0105492	0.00877206	CCR6/AMOTL1/JCAD/JUN/CD40/LGMN/ANXA1/CIB1/ENPP2/FLT4/IQSEC1/ROCK2/VIL1/SMOC2/AKT3/ITGB3/PLPP3/FGFR1/PRKD1/RHOJ/ADGRA2/PFN1/ANXA3/FGF2/SEMA5A/KDR/TEK/ANGPT1	28
BP	GO:0060491	regulation of cell projection assembly	28/1509	185/18866	0.000793133	0.0168961	0.0140497	DCDC2/KIT/IFT140/SLIT2/WRAP73/CDKL5/ICAM1/HRAS/PLEK2/EPHA2/KLHL41/PFN2/ARHGAP24/CAV1/DZIP1/EPS8L3/HAP1/NEURL1/PPP1R9A/DYNLT2B/MCIDAS/DNM3/ATP7A/DMTN/DPYSL3/FUZ/PFN1/PLD1	28
BP	GO:0120032	regulation of plasma membrane bounded cell projection assembly	28/1509	183/18866	0.000666401	0.0153836	0.0127921	DCDC2/KIT/IFT140/SLIT2/WRAP73/CDKL5/ICAM1/HRAS/PLEK2/EPHA2/KLHL41/PFN2/ARHGAP24/CAV1/DZIP1/EPS8L3/HAP1/NEURL1/PPP1R9A/DYNLT2B/MCIDAS/DNM3/ATP7A/DMTN/DPYSL3/FUZ/PFN1/PLD1	28
BP	GO:0048660	regulation of smooth muscle cell proliferation	28/1509	173/18866	0.000262837	0.0084125	0.00699531	TCF7L2/TPM1/JAK2/IL12A/JUN/PDE1A/NPR1/CNN1/IL6R/NOTCH3/CDH13/IL18/MNAT1/PDCD4/S1PR1/PDGFRB/APOD/IGFBP5/GJA1/MYOCD/VIPR2/CALCRL/FGF2/MEF2C/STAT1/ELN/PRKG1/MMP2	28
CC	GO:0030427	site of polarized growth	28/1576	191/19559	0.00146237	0.0200467	0.0170931	CTNND1/DYNLT1/LRP1/CDKL5/L1CAM/TSHZ3/PALLD/HSP90AA1/TIMP2/CIB1/MAP2/MAP3K12/SNCA/MAP1B/RAC3/FGF13/HAP1/PPP1R9A/FEZ1/APBB1/FKBP4/BOC/CNR1/DPYSL3/CRMP1/UNC5C/OLFM1/PTCH1	28
BP	GO:0048754	branching morphogenesis of an epithelial tube	27/1509	155/18866	9.64209e-05	0.0042637	0.00354543	SOX8/NFATC4/SLIT2/GLI2/TCF21/RASIP1/PLXND1/SMO/EPHA2/NPNT/SEMA3E/HNF1B/ENG/MDK/GLI3/BMP7/PBX1/BMP2/LEF1/FOXF1/MAGED1/FGF2/PTCH1/KDR/HHIP/FAT4/DCHS1	27
BP	GO:0007043	cell-cell junction assembly	27/1509	147/18866	3.7365e-05	0.0023967	0.00199294	CTNND1/CD9/RAMP2/MARVELD3/EPHA2/PECAM1/TLN2/ROCK2/ACE2/ANK2/ROCK1/CAV1/SNAI2/MICALL2/CLDN5/CDH5/GJC1/HEG1/CDH6/ACE/GJB1/GJA1/NFASC/PARD6A/CNTNAP1/JAM3/DCHS1	27
BP	GO:0071248	cellular response to metal ion	27/1509	193/18866	0.00311221	0.0448542	0.0372979	AQP1/PRKAA2/NFATC4/DLG4/JUN/LGMN/MT1F/SOD1/BMP6/RASA4B/SNCA/PRKN/CPNE8/CACNA1H/CPNE5/MAP1LC3A/MT1X/B2M/MT1E/TFAP2A/AKR1C3/ATP7A/KCNK3/DMTN/RASA4/TIGAR/MEF2C	27
CC	GO:0005581	collagen trimer	27/1576	87/19559	4.74478e-10	7.80516e-08	6.65517e-08	C1QA/COL3A1/COL12A1/COL16A1/COLEC12/COL28A1/COL6A1/LUM/EMILIN1/COL5A1/C1QB/COL6A2/C1QTNF5/COL4A5/COL6A3/COL4A6/C1QC/COL21A1/EMID1/COL23A1/COL9A3/DCN/COL9A1/C1QTNF2/COL14A1/C1QTNF7/SCARA3	27
BP	GO:0007626	locomotory behavior	27/1509	198/18866	0.00444236	0.056848	0.0472712	LGI4/MEIS1/PBX3/MCOLN3/CIART/DLG4/CNP/PPP1R1B/SNCG/SOD1/NOVA1/HIPK2/USP2/SELENOP/GRIN1/ATP1A2/ADCY5/PRKN/DPP4/KCNJ10/ATP7A/NRG1/NEGR1/DAB1/ADGRL3/PREX2/SOBP	27
BP	GO:0016525	negative regulation of angiogenesis	27/1509	192/18866	0.00289142	0.0422892	0.035165	KLF2/IL12A/NPR1/TIE1/EPHA2/TBXA2R/PTN/EFNA3/ROCK2/SEMA3E/CX3CR1/EMILIN1/ROCK1/ATP2B4/SPINK5/MEOX2/CLDN5/STAB1/ADAMTS9/SEMA6A/HSPG2/MMRN2/DCN/STAT1/TEK/FBLN5/PTPRM	27
BP	GO:2000181	negative regulation of blood vessel morphogenesis	27/1509	194/18866	0.00334712	0.0471781	0.0392304	KLF2/IL12A/NPR1/TIE1/EPHA2/TBXA2R/PTN/EFNA3/ROCK2/SEMA3E/CX3CR1/EMILIN1/ROCK1/ATP2B4/SPINK5/MEOX2/CLDN5/STAB1/ADAMTS9/SEMA6A/HSPG2/MMRN2/DCN/STAT1/TEK/FBLN5/PTPRM	27
BP	GO:0051494	negative regulation of cytoskeleton organization	27/1509	163/18866	0.000228387	0.00764268	0.00635517	SLIT2/FHOD3/SCIN/BMERB1/PFN2/CIB1/MAP2/SNCA/HDGFL3/MAP1B/PRKN/VIL1/FGF13/PPP1R9A/S1PR1/TMSB10/DLC1/FKBP4/SHANK3/CDH5/DMTN/LMOD1/CLIP3/PFN1/PLEKHH2/STMN1/ARHGAP6	27
BP	GO:0061351	neural precursor cell proliferation	27/1509	154/18866	8.60659e-05	0.00401894	0.0033419	RASSF10/ZEB2/DAGLA/PSMG1/GLI2/RORA/SPINT2/LIMS2/SMO/DIXDC1/FOXO1/FZD3/PTN/TARBP2/CX3CR1/FGF13/NES/SLC16A2/ATF5/SLC39A5/MDK/GLI3/GLI1/LEF1/FGFR1/HHIP/EML1	27
BP	GO:0001764	neuron migration	27/1509	164/18866	0.000252972	0.00820333	0.00682138	DCDC2/DCLK1/ELP3/COL3A1/CELSR3/CDKL5/TUBB2B/FZD3/MAP1B/FGF13/GFRA3/LHX6/MDK/SEMA6A/NRG1/FLRT2/MATN2/FGFR1/NRCAM/MARK1/ZMIZ1/DAB1/MEF2C/NAV1/NDNF/ADGRL3/PRKG1	27
BP	GO:0043112	receptor metabolic process	27/1509	198/18866	0.00444236	0.056848	0.0472712	ANXA2/JAK2/CD9/FCER1G/LRP1/RAMP2/DLG4/DNM1/VLDLR/PHETA1/HDAC2/LGMN/CD36/UVRAG/MAGI2/SNCA/ACE2/CAV1/NSG1/DNM3/ITGB3/NRG1/OPHN1/GPRASP1/CALCRL/ARRB1/ANGPT1	27
BP	GO:0007266	Rho protein signal transduction	27/1509	140/18866	1.50668e-05	0.00122145	0.00101568	ARHGEF25/COL3A1/RHOV/STARD8/RASIP1/PECAM1/ROCK2/KANK2/CDH13/ROCK1/KCTD13/EPS8L3/RASGRF2/ARHGEF10/PDGFRB/CTNNAL1/DLC1/F2RL2/HEG1/ADRA2A/RHOJ/OPHN1/ROBO1/LPAR1/STMN1/ARRB1/ARHGAP6	27
CC	GO:0005912	adherens junction	26/1576	166/19559	0.000797701	0.0131089	0.0111775	ANXA2/CTNND1/JCAD/HMCN1/PVR/ANXA1/FRMD4A/TNKS1BP1/DLL1/PDLIM4/ARHGAP24/KRT18/S100A11/ALOX15B/SSX2IP/CYTH3/PGM5/CDH5/CDH6/PLPP3/TMEM47/SYNM/FRMD5/PTPRM/NDRG1/DCHS1	26
BP	GO:0048736	appendage development	26/1509	181/18866	0.00254585	0.0385977	0.0320954	KREMEN2/IFT140/GLI2/HDAC2/SMOC1/OSR1/LRP4/RARB/BCL2L11/MEOX2/TFAP2A/GLI3/BMP7/PBX1/LEF1/CIBAR1/FGFR1/PLXNA2/TMEM107/RECK/CPLANE1/FBN2/ZNF141/TBX2/CACNA1C/PTCH1	26
CC	GO:0005604	basement membrane	26/1576	103/19559	1.14124e-07	8.34373e-06	7.11439e-06	ANXA2/ATRNL1/HMCN1/FREM1/LAMC3/SMOC1/COL28A1/PTN/VWA2/NPNT/COL5A1/SMOC2/COL4A5/COL4A6/LAMA2/EGFLAM/LAMC1/MATN2/HSPG2/MMRN2/COL9A3/COL9A1/FBN1/NID1/LAMA4/FBLN1	26
CC	GO:0043197	dendritic spine	26/1576	175/19559	0.001747	0.0225397	0.0192188	LZTS3/TANC2/CTNND1/DLG4/DNM1/SYNDIG1/PPP1R1B/GRIN1/PPFIA2/MAP1B/PDLIM4/ATP1A2/HAP1/NEURL1/PPP1R9A/APBB1/LAMA2/SHANK3/DNM3/AKAP5/SORCS2/OPHN1/CRYAB/LPAR1/ARRB1/SYNPO	26
BP	GO:0060173	limb development	26/1509	181/18866	0.00254585	0.0385977	0.0320954	KREMEN2/IFT140/GLI2/HDAC2/SMOC1/OSR1/LRP4/RARB/BCL2L11/MEOX2/TFAP2A/GLI3/BMP7/PBX1/LEF1/CIBAR1/FGFR1/PLXNA2/TMEM107/RECK/CPLANE1/FBN2/ZNF141/TBX2/CACNA1C/PTCH1	26
BP	GO:0002285	lymphocyte activation involved in immune response	26/1509	187/18866	0.00399073	0.0524637	0.0436256	CCR6/HLA-DMB/FCER1G/RELB/ICAM1/ITM2A/MAD2L2/RORA/CD40/ANXA1/ZFPM1/LCP1/CDH17/DLL1/IL18/TNFSF4/IL23A/PARP3/MDK/CD74/EXOSC6/HAVCR2/ATP7A/HLA-F/LEF1/LFNG	26
BP	GO:0072009	nephron epithelium development	26/1509	110/18866	3.99152e-07	0.000103901	8.63977e-05	SOX8/MTSS1/TCF21/PROM1/SMO/PECAM1/OSR1/MAGI2/NPNT/DLL1/HNF1B/WWTR1/KIF26B/KLHL3/GLI3/PBX1/BMP2/CD34/MAGED1/ACAT1/FGF2/MEF2C/PTCH1/STAT1/FAT4/DCHS1	26
CC	GO:0044309	neuron spine	26/1576	177/19559	0.0020567	0.0243775	0.0207858	LZTS3/TANC2/CTNND1/DLG4/DNM1/SYNDIG1/PPP1R1B/GRIN1/PPFIA2/MAP1B/PDLIM4/ATP1A2/HAP1/NEURL1/PPP1R9A/APBB1/LAMA2/SHANK3/DNM3/AKAP5/SORCS2/OPHN1/CRYAB/LPAR1/ARRB1/SYNPO	26
BP	GO:0097746	regulation of blood vessel diameter	26/1509	143/18866	6.17021e-05	0.00333477	0.00277299	KCNMB4/KCNMB1/GUCY1A1/ITGA1/ICAM1/NPR1/SOD1/TBXA2R/ROCK2/ACE2/ATP1A2/ROCK1/CAV1/SMTNL2/UCN/CHRM3/ADRA2A/ATP2B1/ACE/ACTA2/GCH1/GJA1/EDNRB/AVPR2/PRKG1/PTPRM	26
BP	GO:0001936	regulation of endothelial cell proliferation	26/1509	184/18866	0.00319991	0.0457791	0.038067	CCR3/ACVRL1/IL12A/FLT1/JCAD/JUN/BMP6/FLT4/CDH13/CAV1/AKT3/MDK/ITGB3/BMP2/HMGB2/GJA1/FGFR1/PRKD1/VASH2/FGF2/SEMA5A/MEF2C/STAT1/KDR/TEK/PTPRM	26
BP	GO:0050796	regulation of insulin secretion	26/1509	181/18866	0.00254585	0.0385977	0.0320954	ITPR3/TCF7L2/JAK2/SREBF1/LRP1/NR0B2/CCN3/CFTR/ADCY5/PRKN/CACNA1A/DPP4/RAPGEF3/KCNJ11/RAPGEF4/TM7SF3/CPT1A/CNR1/ADRA2A/HLA-DRB1/VSNL1/C1QTNF12/GJA1/ITPR1/ARRB1/CACNA1C	26
BP	GO:0035296	regulation of tube diameter	26/1509	143/18866	6.17021e-05	0.00333477	0.00277299	KCNMB4/KCNMB1/GUCY1A1/ITGA1/ICAM1/NPR1/SOD1/TBXA2R/ROCK2/ACE2/ATP1A2/ROCK1/CAV1/SMTNL2/UCN/CHRM3/ADRA2A/ATP2B1/ACE/ACTA2/GCH1/GJA1/EDNRB/AVPR2/PRKG1/PTPRM	26
BP	GO:0035150	regulation of tube size	26/1509	144/18866	6.96658e-05	0.00358268	0.00297914	KCNMB4/KCNMB1/GUCY1A1/ITGA1/ICAM1/NPR1/SOD1/TBXA2R/ROCK2/ACE2/ATP1A2/ROCK1/CAV1/SMTNL2/UCN/CHRM3/ADRA2A/ATP2B1/ACE/ACTA2/GCH1/GJA1/EDNRB/AVPR2/PRKG1/PTPRM	26
BP	GO:0006941	striated muscle contraction	26/1509	178/18866	0.00200914	0.0336027	0.0279419	TPM1/MYL3/CCDC78/KCNE4/KLHL41/ACE2/ANK2/DMD/ATP1A2/DTNA/FGF13/CAV1/BIN1/KCNH2/UCN/PDE5A/GJC1/CACNA2D1/SCN4B/TMEM38B/GJA1/SCN3B/SYNM/CACNA1C/HRC/GSTM2	26
BP	GO:0048771	tissue remodeling	26/1509	178/18866	0.00200914	0.0336027	0.0279419	ACP5/ACVRL1/EPHA2/PPARGC1B/PTN/FLT4/ROCK2/PDK4/IL18/ROCK1/CAV1/S1PR1/IL23A/SNX10/MDK/ITGB3/ATP7A/IGFBP5/CSPG4/ACE/GJA1/EPAS1/DDR2/MEF2C/MMP2/TMEM119	26
BP	GO:0060401	cytosolic calcium ion transport	25/1509	178/18866	0.00411195	0.0534554	0.0444501	ITPR3/MCOLN3/TPCN2/ERO1A/RASA3/ATP2A3/FAM155B/GRIN1/SNCA/TRPA1/ANK2/DMD/ATP1A2/ATP2B4/CAV1/HAP1/CACNA2D1/ATP2B1/TMEM38B/ITPR1/FGF2/TRPV3/CACNA1C/HRC/GSTM2	25
MF	GO:0072509	divalent inorganic cation transmembrane transporter activity	25/1536	162/18352	0.00207717	0.0549947	0.049714	ANXA2/ITPR3/MCOLN3/TPCN2/RASA3/ATP2A3/CACNA2D3/FAM155B/SLC39A6/GRIN1/TRPA1/ATP2B4/CACNA1A/CACNA1H/SLC39A5/ATP7A/CNR1/CACNA2D1/ATP2B1/TRPC6/ITPR1/TRPM6/TRPV3/CACNA1C/PKD1L1	25
BP	GO:0030902	hindbrain development	25/1509	156/18866	0.00063555	0.0150801	0.0125397	PSMG1/GLI2/RORA/OTX1/SMO/PTN/GRIN1/DLL1/HNF1B/HAP1/NLGN4X/ATF5/DLC1/MDK/BMP7/ATP7A/GLI1/ATP1B2/LEF1/PLXNA2/WLS/OPHN1/CPLANE1/LPAR1/DAB1	25
BP	GO:0043524	negative regulation of neuron apoptotic process	25/1509	149/18866	0.000313178	0.00957078	0.00795846	JAK2/NFATC4/LRP1/HRAS/JUN/LGMN/SOD1/HIPK2/MAP3K12/GRIN1/RETREG1/CX3CR1/PRKN/ROCK1/UNC5B/WFS1/MAP2K4/NES/MDK/PRKCG/CNTFR/ARRB1/MEF2C/NDNF/ANGPT1	25
BP	GO:0010811	positive regulation of cell-substrate adhesion	25/1509	122/18866	1.03418e-05	0.000921736	0.000766458	JAK2/FBLN2/COL16A1/C1QBP/LIMS2/CD36/CIB1/PTN/NPNT/CDH13/EMILIN1/RAC3/ROCK1/SMOC2/ABI3BP/MDK/EGFLAM/DMTN/ECM2/FOXF1/EDIL3/NID1/KDR/NDNF/TEK	25
BP	GO:0050921	positive regulation of chemotaxis	25/1509	144/18866	0.000181611	0.00643818	0.00535359	CCR6/IL12A/SLIT2/C1QBP/TUBB2B/LGMN/IL6R/PTN/IL34/CDH13/S1PR1/IL23A/SMOC2/PDGFRB/XCL2/MDK/CD74/CXCL14/DAPK2/FGFR1/PRKD1/LPAR1/FGF2/SEMA5A/KDR	25
BP	GO:0030856	regulation of epithelial cell differentiation	25/1509	171/18866	0.00239371	0.0377624	0.0314009	MAFF/ZEB2/ACVRL1/PROM1/SMO/BMP6/OSR1/ROCK2/SGPP1/DLL1/SFN/WWTR1/ROCK1/ALOX15B/CAV1/MACROH2A2/CLDN5/FRZB/CDH5/CD109/PLAAT4/FGF2/PTCH1/STAT1/FAT4	25
BP	GO:0010921	regulation of phosphatase activity	25/1509	175/18866	0.00327915	0.0466838	0.0388194	JAK2/PPP1R14B/ITGA1/PPP2R2C/PPP1R1B/PPP2R3A/PPARGC1B/PPP1R15A/PPP1R35/PTN/ROCK2/MAGI2/NPNT/ROCK1/LMTK3/PDGFRB/CD300A/PPP1R14C/BMP2/NUAK1/CCDC8/PHACTR3/RCAN2/PPP1R14D/MEF2C	25
BP	GO:0061041	regulation of wound healing	25/1509	151/18866	0.000385798	0.0108788	0.00904609	ANXA2/CD9/FCER1G/HRAS/ANXA1/TBXA2R/CD36/SELP/VIL1/CAV1/WFDC1/THBD/SMOC2/MYLK/DMTN/ADRA2A/GJA1/PLPP3/CADM4/CD109/CD34/PLAT/FGF2/PRKG1/PDGFRA	25
CC	GO:0031225	anchored component of membrane	24/1576	171/19559	0.00537957	0.0484899	0.0413455	RTBDN/EFNA4/GPIHBP1/LYNX1/ENPP6/FOLR1/XPNPEP2/EFNA3/MELTF/CDH13/RGMA/GFRA1/GFRA3/LYPD3/LY6E/RAB3C/CD109/RECK/NEGR1/CNTFR/RAB3B/BST2/LSAMP/CNTN4	24
BP	GO:0060840	artery development	24/1509	102/18866	1.20475e-06	0.000200917	0.00016707	COL3A1/ACVRL1/HECTD1/LRP1/PLXND1/FOLR1/PRICKLE1/PDE2A/NDST1/NOTCH3/ENG/PDGFRB/MDK/GLI3/MYLK/ADAMTS9/MYOCD/ROBO1/LTBP1/FOXF1/ZMIZ1/ROBO2/ADGRF5/TBX2	24
BP	GO:0008366	axon ensheathment	24/1509	139/18866	0.000263746	0.0084125	0.00699531	CTSC/LGI4/KLK6/SCN2A/CD9/HGF/SOD1/PMP22/PTN/ANK2/SH3TC2/RARB/ARHGEF10/KCNJ10/FAM126A/NRG1/WASF3/TYMP/JAM2/NFASC/LPAR1/CNTNAP1/JAM3/NDRG1	24
BP	GO:0061337	cardiac conduction	24/1509	148/18866	0.000679516	0.0153836	0.0127921	ITPR3/KCNE4/ATP2A3/NPR1/CACNA2D3/ACE2/ANK2/ATP1A2/ATP2B4/CAV1/KCNJ11/BIN1/KCNH2/GJC1/KCNK3/CACNA2D1/SCN4B/ATP2B1/ATP1B2/GJA1/ITPR1/SCN3B/CACNA1C/HRC	24
BP	GO:0034614	cellular response to reactive oxygen species	24/1509	170/18866	0.00455445	0.0574175	0.0477448	AQP1/KLF2/TPM1/HGF/JUN/PDK2/HDAC2/SOD1/ANXA1/GUCY1B1/CD36/FOXO1/PPARGC1B/SOD3/MAP1LC3A/PDGFRB/AKR1C3/BMP7/ATP7A/TRPC6/GCH1/FBLN5/MMP2/PDGFRA	24
CC	GO:0098862	cluster of actin-based cell projections	24/1576	159/19559	0.00207468	0.0243775	0.0207858	DCDC2/AQP1/ITPR3/CIB2/SCIN/FOLR1/CD36/TRPA1/ACE2/MYO7B/SLC34A2/VIL1/SLC3A1/USH1C/SLC46A1/SLC15A1/MYO1A/ATP7A/CDHR2/DCXR/SLC5A1/TRPM6/ABCG2/DAB1	24
BP	GO:0055123	digestive system development	24/1509	147/18866	0.00061499	0.01472	0.0122402	SAV1/COL3A1/KIT/BARX1/GLI2/TCF21/SMO/HNF1B/RARB/FOXF2/DACT1/GLI3/GLI1/CLMP/WLS/MYOCD/FOXF1/TIGAR/DAB1/EDNRB/TBX2/PDGFRA/FAT4/DCHS1	24
BP	GO:0007272	ensheathment of neurons	24/1509	139/18866	0.000263746	0.0084125	0.00699531	CTSC/LGI4/KLK6/SCN2A/CD9/HGF/SOD1/PMP22/PTN/ANK2/SH3TC2/RARB/ARHGEF10/KCNJ10/FAM126A/NRG1/WASF3/TYMP/JAM2/NFASC/LPAR1/CNTNAP1/JAM3/NDRG1	24
BP	GO:0098739	import across plasma membrane	24/1509	157/18866	0.00157826	0.0280862	0.0233547	SLC6A20/FOLR1/SLC7A8/FAM155B/SLC39A6/SLC7A5/ACE2/ATP1A2/ATP2B4/KCNJ11/KCNK5/KCNH2/SLC16A2/SLC46A1/SLC39A5/SLC27A5/KCNJ10/SLC15A1/CACNA2D1/SLC9A7/WNK2/ATP1B2/SLC5A1/TRPV3	24
BP	GO:0060333	interferon-gamma-mediated signaling pathway	24/1509	91/18866	1.24058e-07	4.25957e-05	3.54199e-05	JAK2/FCGR1B/IRF8/ICAM1/PARP14/HLA-A/IRF9/HLA-DPA1/IRF7/TRIM68/HLA-DRA/B2M/PARP9/HLA-E/NLRC5/HLA-F/OAS2/HLA-DRB1/HLA-B/IFI30/HLA-C/NMI/HLA-DQB1/STAT1	24
CC	GO:0031227	intrinsic component of endoplasmic reticulum membrane	24/1576	166/19559	0.00368046	0.0356139	0.0303666	HACD1/SGPL1/ESYT3/ERGIC1/HLA-A/HLA-DPA1/TAP2/TAPBP/EMC9/RETREG1/HLA-DRA/WFS1/B2M/SLC27A5/CD74/HLA-E/EXT1/SLC27A2/HLA-F/SCD/HLA-DRB1/HLA-B/HLA-C/HLA-DQB1	24
CC	GO:0005902	microvillus	24/1576	93/19559	2.22508e-07	1.4641e-05	1.24839e-05	PROM2/CNP/PROM1/ICAM2/SLC7A8/SLC7A5/ATP6V1B2/MYO7B/VIL1/RAPGEF3/USH1C/CD302/ITGB3/MYO1A/ATP7A/CDHR2/DCXR/NFASC/AOC3/MUC20/TEK/JAM3/ANGPT1/PDGFRA	24
BP	GO:0042552	myelination	24/1509	137/18866	0.000210415	0.00714065	0.00593772	CTSC/LGI4/KLK6/SCN2A/CD9/HGF/SOD1/PMP22/PTN/ANK2/SH3TC2/RARB/ARHGEF10/KCNJ10/FAM126A/NRG1/WASF3/TYMP/JAM2/NFASC/LPAR1/CNTNAP1/JAM3/NDRG1	24
BP	GO:0021915	neural tube development	24/1509	163/18866	0.00262996	0.0392611	0.0326471	ZEB2/IFT140/ITPK1/GLI2/SPINT2/GLMN/SMO/EPHA2/FOLR1/PRICKLE1/FZD3/MTHFD1L/DACT1/DLC1/FZD1/GLI3/BMP7/SALL2/FUZ/PLXNA2/TMEM107/PFN1/PTCH1/DCHS1	24
BP	GO:0008360	regulation of cell shape	24/1509	156/18866	0.00144396	0.0262566	0.0218334	TPM1/KIT/FERMT2/ICAM1/FGD6/FBLIM1/PLXND1/ANXA1/PTN/SEMA3E/RAC3/VIL1/DLC1/STRIP2/DMTN/WASF3/RHOBTB1/PALM2AKAP2/PLXNA2/RHOJ/LPAR1/ITGA7/KDR/FGD5	24
BP	GO:0034340	response to type I interferon	24/1509	99/18866	6.74416e-07	0.00013208	0.000109829	ISG15/SHFL/IRF8/SAMHD1/STAT2/HLA-A/IRF9/IRF7/IFITM3/XAF1/IFITM1/IFI35/SHMT2/HLA-E/MYD88/NLRC5/HLA-F/IFIT3/OAS2/PSMB8/HLA-B/HLA-C/BST2/STAT1	24
BP	GO:0030048	actin filament-based movement	23/1509	153/18866	0.00243686	0.0378131	0.031443	TPM1/MYL3/KCNE4/TPM2/LIMCH1/ANK2/DMD/MYO7B/MYBPC1/ATP1A2/ROCK1/VIL1/FGF13/CAV1/BIN1/KCNH2/MYO1A/GJC1/CACNA2D1/SCN4B/GJA1/SCN3B/CACNA1C	23
BP	GO:0035107	appendage morphogenesis	23/1509	150/18866	0.00187519	0.0317261	0.0263814	IFT140/GLI2/HDAC2/OSR1/LRP4/RARB/BCL2L11/TFAP2A/GLI3/BMP7/PBX1/LEF1/CIBAR1/FGFR1/PLXNA2/TMEM107/RECK/CPLANE1/FBN2/ZNF141/TBX2/CACNA1C/PTCH1	23
BP	GO:0060402	calcium ion transport into cytosol	23/1509	158/18866	0.00368813	0.049417	0.0410921	ITPR3/MCOLN3/TPCN2/ERO1A/RASA3/FAM155B/GRIN1/SNCA/TRPA1/ANK2/DMD/ATP1A2/ATP2B4/CAV1/HAP1/CACNA2D1/TMEM38B/ITPR1/FGF2/TRPV3/CACNA1C/HRC/GSTM2	23
CC	GO:0031674	I band	23/1576	140/19559	0.000801332	0.0131089	0.0111775	MYL3/MYZAP/FERMT2/FHOD3/PALLD/ANK2/DMD/KRT8/PDLIM4/ATP2B4/BIN1/MYPN/SMTNL2/PGM5/PPP1R12B/MYOZ3/FHL5/SCN3B/CRYAB/SYNPO/SYNPO2/CACNA1C/HRC	23
CC	GO:0030176	integral component of endoplasmic reticulum membrane	23/1576	158/19559	0.0040421	0.0385464	0.0328671	HACD1/SGPL1/ERGIC1/HLA-A/HLA-DPA1/TAP2/TAPBP/EMC9/RETREG1/HLA-DRA/WFS1/B2M/SLC27A5/CD74/HLA-E/EXT1/SLC27A2/HLA-F/SCD/HLA-DRB1/HLA-B/HLA-C/HLA-DQB1	23
BP	GO:0035108	limb morphogenesis	23/1509	150/18866	0.00187519	0.0317261	0.0263814	IFT140/GLI2/HDAC2/OSR1/LRP4/RARB/BCL2L11/TFAP2A/GLI3/BMP7/PBX1/LEF1/CIBAR1/FGFR1/PLXNA2/TMEM107/RECK/CPLANE1/FBN2/ZNF141/TBX2/CACNA1C/PTCH1	23
BP	GO:0072080	nephron tubule development	23/1509	93/18866	7.85303e-07	0.000147865	0.000122955	SOX8/MTSS1/TCF21/PROM1/SMO/OSR1/NPNT/DLL1/HNF1B/WWTR1/KIF26B/KLHL3/GLI3/PBX1/BMP2/MAGED1/ACAT1/FGF2/MEF2C/PTCH1/STAT1/FAT4/DCHS1	23
BP	GO:0061326	renal tubule development	23/1509	95/18866	1.17405e-06	0.000200917	0.00016707	SOX8/MTSS1/TCF21/PROM1/SMO/OSR1/NPNT/DLL1/HNF1B/WWTR1/KIF26B/KLHL3/GLI3/PBX1/BMP2/MAGED1/ACAT1/FGF2/MEF2C/PTCH1/STAT1/FAT4/DCHS1	23
BP	GO:0001508	action potential	22/1509	138/18866	0.00139968	0.0256111	0.0212966	KCNMB4/SCN2A/KCNE4/CD36/ANK2/DMD/KCNMB3/ATP1A2/FGF13/CAV1/BIN1/CACNA1H/KCNH2/GJC1/CNR1/CACNA2D1/SCN4B/GJA1/NRCAM/SCN3B/CNTNAP1/CACNA1C	22
BP	GO:0097553	calcium ion transmembrane import into cytosol	22/1509	140/18866	0.00169235	0.0293996	0.0244468	ITPR3/MCOLN3/TPCN2/ERO1A/RASA3/FAM155B/GRIN1/SNCA/TRPA1/ANK2/DMD/ATP1A2/ATP2B4/HAP1/CACNA2D1/TMEM38B/ITPR1/FGF2/TRPV3/CACNA1C/HRC/GSTM2	22
MF	GO:0015085	calcium ion transmembrane transporter activity	22/1536	134/18352	0.00168813	0.0549947	0.049714	ANXA2/ITPR3/MCOLN3/TPCN2/RASA3/ATP2A3/CACNA2D3/FAM155B/GRIN1/TRPA1/ATP2B4/CACNA1A/CACNA1H/CNR1/CACNA2D1/ATP2B1/TRPC6/ITPR1/TRPM6/TRPV3/CACNA1C/PKD1L1	22
BP	GO:0003206	cardiac chamber morphogenesis	22/1509	131/18866	0.000689576	0.0153836	0.0127921	TPM1/MYL3/SAV1/SLIT2/SMO/ZFPM1/CCM2L/ENG/RARB/ZFPM2/FZD1/BMP7/HEG1/NRG1/CPE/ROBO1/FOXF1/ROBO2/TBX2/MEF2C/SLIT3/TEK	22
BP	GO:0060048	cardiac muscle contraction	22/1509	140/18866	0.00169235	0.0293996	0.0244468	TPM1/MYL3/KCNE4/ACE2/ANK2/DMD/ATP1A2/FGF13/CAV1/BIN1/KCNH2/UCN/PDE5A/GJC1/CACNA2D1/SCN4B/TMEM38B/GJA1/SCN3B/CACNA1C/HRC/GSTM2	22
BP	GO:0003231	cardiac ventricle development	22/1509	131/18866	0.000689576	0.0153836	0.0127921	TPM1/MYL3/SAV1/HECTD1/SLIT2/ZFPM1/PDE2A/CCM2L/ENG/ZFPM2/FZD1/HEG1/NRG1/CPE/MYOCD/ROBO1/LTBP1/FOXF1/CPLANE1/ROBO2/MEF2C/SLIT3	22
BP	GO:0071357	cellular response to type I interferon	22/1509	95/18866	4.3844e-06	0.000522281	0.000434296	ISG15/IRF8/SAMHD1/STAT2/HLA-A/IRF9/IRF7/IFITM3/XAF1/IFITM1/IFI35/HLA-E/MYD88/NLRC5/HLA-F/IFIT3/OAS2/PSMB8/HLA-B/HLA-C/BST2/STAT1	22
MF	GO:0019955	cytokine binding	22/1536	135/18352	0.00186102	0.0549947	0.049714	CCR3/CCR6/KIT/ACVRL1/IL12A/IL6R/PXDN/CD36/NLRP7/CX3CR1/ACKR1/ENG/TNFRSF9/LTBP4/CD74/ITGB3/CD109/A2M/IL1R1/LTBP1/CNTFR/FGF2	22
BP	GO:0048565	digestive tract development	22/1509	135/18866	0.0010422	0.0209049	0.0173832	SAV1/COL3A1/KIT/GLI2/TCF21/SMO/HNF1B/RARB/FOXF2/DACT1/GLI3/GLI1/CLMP/MYOCD/FOXF1/TIGAR/DAB1/EDNRB/TBX2/PDGFRA/FAT4/DCHS1	22
BP	GO:0014812	muscle cell migration	22/1509	106/18866	2.7975e-05	0.00189872	0.00157886	TPM1/MEGF10/LRP1/SLIT2/CCN3/POSTN/ANXA1/SMO/ROCK1/S100A11/PDGFRB/MDK/ITGB3/ATP7A/IGFBP5/ACE/MYOCD/PLAT/LPAR1/SEMA6D/MEF2C/PRKG1	22
BP	GO:0010771	negative regulation of cell morphogenesis involved in differentiation	22/1509	98/18866	7.51623e-06	0.000797677	0.000663298	SEMA6C/NFATC4/SLIT2/POSTN/LINGO1/MAP2/SEMA3E/MELTF/SEMA3D/FGF13/SPART/LRP4/DNM3/DMTN/SEMA6A/TRPC6/FSTL4/SEMA3G/DAB1/SEMA5A/SEMA6D/FBLN1	22
BP	GO:0010595	positive regulation of endothelial cell migration	22/1509	132/18866	0.000766262	0.0165961	0.0138003	AMOTL1/JCAD/CD40/LGMN/ANXA1/CIB1/FLT4/ROCK2/SMOC2/AKT3/ITGB3/PLPP3/FGFR1/PRKD1/RHOJ/ADGRA2/ANXA3/FGF2/SEMA5A/KDR/TEK/ANGPT1	22
BP	GO:1903409	reactive oxygen species biosynthetic process	22/1509	128/18866	0.000498001	0.0131234	0.0109126	ACP5/KLF2/DUOXA1/JAK2/ICAM1/ZNF205/RORA/SOD1/HSP90AA1/CD36/ROCK2/GRIN1/SNCA/CX3CR1/ATP2B4/CAV1/GBF1/MPV17L/CD47/GCH1/CD34/GCHFR	22
BP	GO:0032231	regulation of actin filament bundle assembly	22/1509	104/18866	2.0459e-05	0.00147607	0.00122741	TPM1/LIMCH1/PFN2/ARHGEF15/ROCK2/SH3PXD2B/PRKN/ROCK1/VIL1/RAPGEF3/PPP1R9A/S1PR1/ARHGEF10/DLC1/SHANK3/CD47/PFN1/LPAR1/STMN1/SYNPO/SYNPO2/ARHGAP6	22
BP	GO:0014074	response to purine-containing compound	22/1509	149/18866	0.00373851	0.0494823	0.0411464	AQP1/SREBF1/CIB2/HDAC2/SOD1/CFTR/PDE2A/PPARGC1B/LDHA/BSG/RAPGEF3/KCNJ11/THBD/P2RY11/GPD1/IGFBP5/DMTN/TMEM38B/PDE3A/STAT1/GSTM2/TEK	22
BP	GO:0006939	smooth muscle contraction	22/1509	109/18866	4.3929e-05	0.00269214	0.00223862	TPCN2/KIT/GUCY1A1/SOD1/CNN1/TBXA2R/ROCK2/NPNT/ATP1A2/ROCK1/ATP2B4/CAV1/MYLK/CHRM3/ADRA2A/ATP2B1/MYH11/ACTA2/MYOCD/CALCRL/EDNRB/PRKG1	22
BP	GO:0007224	smoothened signaling pathway	22/1509	142/18866	0.00203564	0.0339486	0.0282296	DCDC2/GAS8/IFT140/GLI2/RORA/SMO/HIPK2/NDST1/DZIP1/RAB34/EVC2/EVC/BOC/GLI3/KIF7/GLI1/FUZ/CIBAR1/FOXF1/TEDC1/PTCH1/HHIP	22
BP	GO:0060337	type I interferon signaling pathway	22/1509	95/18866	4.3844e-06	0.000522281	0.000434296	ISG15/IRF8/SAMHD1/STAT2/HLA-A/IRF9/IRF7/IFITM3/XAF1/IFITM1/IFI35/HLA-E/MYD88/NLRC5/HLA-F/IFIT3/OAS2/PSMB8/HLA-B/HLA-C/BST2/STAT1	22
BP	GO:0070252	actin-mediated cell contraction	21/1509	123/18866	0.000723645	0.0159997	0.0133043	TPM1/MYL3/KCNE4/TPM2/LIMCH1/ANK2/DMD/MYBPC1/ATP1A2/ROCK1/VIL1/FGF13/CAV1/BIN1/KCNH2/GJC1/CACNA2D1/SCN4B/GJA1/SCN3B/CACNA1C	21
CC	GO:0005903	brush border	21/1576	106/19559	9.58973e-05	0.00220233	0.00187784	AQP1/ITPR3/SCIN/FOLR1/CD36/ACE2/MYO7B/SLC34A2/VIL1/SLC3A1/USH1C/SLC46A1/SLC15A1/MYO1A/ATP7A/CDHR2/DCXR/SLC5A1/TRPM6/ABCG2/DAB1	21
BP	GO:0003279	cardiac septum development	21/1509	114/18866	0.000251499	0.00820111	0.00681953	SAV1/HECTD1/SLIT2/PLXND1/SMO/ZFPM1/PDE2A/ANK2/NDST1/ENG/RARB/ZFPM2/FZD1/BMP7/HEG1/ROBO1/LTBP1/CPLANE1/ROBO2/TBX2/SLIT3	21
BP	GO:0003158	endothelium development	21/1509	135/18866	0.0024173	0.0377643	0.0314025	ACVRL1/ICAM1/ARHGEF26/BMP6/PDE2A/PECAM1/PTN/ROCK2/DLL1/ROCK1/ROBO4/RAPGEF3/ENG/S1PR1/CLDN5/CDH5/HEG1/NRG1/GJA1/CD34/KDR	21
BP	GO:0042476	odontogenesis	21/1509	132/18866	0.00182327	0.0313012	0.0260282	AQP1/RELT/GLI2/HDAC2/SMO/FAM20C/FOXO1/APCDD1/OSR1/BSG/LRP4/BCL2L11/SNX10/TFAP2A/GLI3/BMP7/BMP2/LEF1/ID3/CD34/PDGFRA	21
BP	GO:0045778	positive regulation of ossification	21/1509	94/18866	1.302e-05	0.00111423	0.000926524	ISG15/HGF/FAM20C/IL6R/BMP6/PTN/OSR1/NPNT/IFITM1/GPM6B/TFAP2A/GLI3/BMP7/ATP2B1/BMP2/PRKD1/GDPD2/FBN2/DDR2/MEF2C/TMEM119	21
BP	GO:0045667	regulation of osteoblast differentiation	21/1509	131/18866	0.00165511	0.0291869	0.02427	HGF/SMOC1/FAM20C/IL6R/BMP6/NPNT/IFITM1/SNAI2/GLI3/BMP7/IGFBP5/BMP2/GLI1/ID3/PRKD1/GDPD2/FBN2/DDR2/MEF2C/PTCH1/TMEM119	21
BP	GO:0035304	regulation of protein dephosphorylation	21/1509	139/18866	0.00345637	0.048219	0.0400959	JAK2/PPP1R14B/ITGA1/PPP2R2C/PPP1R1B/PPP2R3A/PPP1R15A/PPP1R35/PTN/ROCK2/MAGI2/ROCK1/PDGFRB/DLC1/CD300A/CDH5/PPP1R14C/NUAK1/PHACTR3/RCAN2/PPP1R14D	21
BP	GO:0030282	bone mineralization	20/1509	117/18866	0.000942573	0.0195793	0.016281	ISG15/FAM20C/BMP6/PTN/OSR1/SRGN/MINPP1/S1PR1/SNX10/GPM6B/TFAP2A/BMP7/ATP2B1/BMP2/TMEM38B/CLEC3B/FBN2/DDR2/MEF2C/TMEM119	20
BP	GO:0030038	contractile actin filament bundle assembly	20/1509	106/18866	0.000251098	0.00820111	0.00681953	TPM1/LIMCH1/PFN2/ARHGEF15/ROCK2/SH3PXD2B/ROCK1/KCTD13/RAPGEF3/PPP1R9A/S1PR1/ARHGEF10/DLC1/CD47/PFN1/LPAR1/STMN1/ARRB1/ARHGAP6/ELN	20
BP	GO:0035113	embryonic appendage morphogenesis	20/1509	127/18866	0.00261398	0.0391225	0.0325318	IFT140/GLI2/HDAC2/OSR1/LRP4/RARB/BCL2L11/TFAP2A/GLI3/BMP7/PBX1/LEF1/FGFR1/TMEM107/RECK/CPLANE1/FBN2/TBX2/CACNA1C/PTCH1	20
BP	GO:0030326	embryonic limb morphogenesis	20/1509	127/18866	0.00261398	0.0391225	0.0325318	IFT140/GLI2/HDAC2/OSR1/LRP4/RARB/BCL2L11/TFAP2A/GLI3/BMP7/PBX1/LEF1/FGFR1/TMEM107/RECK/CPLANE1/FBN2/TBX2/CACNA1C/PTCH1	20
BP	GO:0060993	kidney morphogenesis	20/1509	94/18866	4.39155e-05	0.00269214	0.00223862	SOX8/TCF21/SMO/OSR1/NPNT/HNF1B/WWTR1/KIF26B/PDGFRB/KLHL3/GLI3/BMP7/PBX1/BMP2/MAGED1/FGF2/PTCH1/STAT1/FAT4/DCHS1	20
BP	GO:0072163	mesonephric epithelium development	20/1509	99/18866	9.48254e-05	0.00422516	0.00351338	SOX8/SLIT2/TCF21/SMO/OSR1/NPNT/HNF1B/RARB/KIF26B/GLI3/BMP7/PBX1/BMP2/FGFR1/MAGED1/ROBO2/FGF2/PTCH1/FAT4/DCHS1	20
BP	GO:0072164	mesonephric tubule development	20/1509	99/18866	9.48254e-05	0.00422516	0.00351338	SOX8/SLIT2/TCF21/SMO/OSR1/NPNT/HNF1B/RARB/KIF26B/GLI3/BMP7/PBX1/BMP2/FGFR1/MAGED1/ROBO2/FGF2/PTCH1/FAT4/DCHS1	20
BP	GO:0001823	mesonephros development	20/1509	103/18866	0.000167729	0.00627587	0.00521862	SOX8/SLIT2/TCF21/SMO/OSR1/NPNT/HNF1B/RARB/KIF26B/GLI3/BMP7/PBX1/BMP2/FGFR1/MAGED1/ROBO2/FGF2/PTCH1/FAT4/DCHS1	20
BP	GO:0001656	metanephros development	20/1509	91/18866	2.67647e-05	0.00186586	0.00155153	SOX8/TCF21/SMO/OSR1/HNF1B/WWTR1/KIF26B/PDGFRB/GLI3/BMP7/ID3/ITGA8/CD34/ACAT1/ROBO2/PTCH1/STAT1/FBN1/PDGFRA/FAT4	20
BP	GO:0043149	stress fiber assembly	20/1509	106/18866	0.000251098	0.00820111	0.00681953	TPM1/LIMCH1/PFN2/ARHGEF15/ROCK2/SH3PXD2B/ROCK1/KCTD13/RAPGEF3/PPP1R9A/S1PR1/ARHGEF10/DLC1/CD47/PFN1/LPAR1/STMN1/ARRB1/ARHGAP6/ELN	20
BP	GO:0001657	ureteric bud development	20/1509	98/18866	8.17229e-05	0.00384691	0.00319885	SOX8/SLIT2/TCF21/SMO/OSR1/NPNT/HNF1B/RARB/KIF26B/GLI3/BMP7/PBX1/BMP2/FGFR1/MAGED1/ROBO2/FGF2/PTCH1/FAT4/DCHS1	20
CC	GO:0030018	Z disc	20/1576	128/19559	0.00312717	0.0321512	0.0274142	MYZAP/FHOD3/PALLD/ANK2/DMD/KRT8/PDLIM4/ATP2B4/BIN1/MYPN/PGM5/PPP1R12B/MYOZ3/FHL5/SCN3B/CRYAB/SYNPO/SYNPO2/CACNA1C/HRC	20
BP	GO:0048675	axon extension	19/1509	123/18866	0.00410333	0.0534554	0.0444501	DCLK1/SEMA6C/ALCAM/LRP1/SLIT2/CDKL5/L1CAM/HSP90AA1/MAP2/SEMA3E/SEMA3D/MAP1B/SEMA6A/NRCAM/SEMA3G/OLFM1/SEMA5A/SEMA6D/SLIT3	19
MF	GO:0005518	collagen binding	19/1536	70/18352	3.05719e-06	0.000618794	0.000559376	ITGA1/CTSB/COL6A1/LUM/LRRC15/ANTXR1/COL6A2/AEBP1/ABI3BP/ITGA11/CHADL/SPARCL1/ECM2/PODN/DCN/VWF/DDR2/NID1/COL14A1	19
BP	GO:0045446	endothelial cell differentiation	19/1509	117/18866	0.00231144	0.0366628	0.0304865	ACVRL1/ICAM1/ARHGEF26/BMP6/PDE2A/PECAM1/PTN/ROCK2/DLL1/ROCK1/ROBO4/RAPGEF3/ENG/S1PR1/CLDN5/CDH5/HEG1/NRG1/KDR	19
BP	GO:1904019	epithelial cell apoptotic process	19/1509	117/18866	0.00231144	0.0366628	0.0304865	TCF7L2/JAK2/RAMP2/ICAM1/CD40/CD248/KRT8/PDCD4/KRT18/WFS1/AKR1C3/MDK/CDH5/PLA2R1/SEMA5A/KDR/NDNF/TEK/ANGPT1	19
BP	GO:0072028	nephron morphogenesis	19/1509	77/18866	7.26918e-06	0.000785744	0.000653376	SOX8/TCF21/SMO/OSR1/NPNT/HNF1B/KIF26B/PDGFRB/KLHL3/GLI3/BMP7/PBX1/BMP2/MAGED1/FGF2/PTCH1/STAT1/FAT4/DCHS1	19
BP	GO:0001938	positive regulation of endothelial cell proliferation	19/1509	113/18866	0.00152719	0.0273442	0.0227378	CCR3/ACVRL1/JCAD/JUN/BMP6/FLT4/CDH13/AKT3/MDK/ITGB3/BMP2/HMGB2/FGFR1/PRKD1/VASH2/FGF2/SEMA5A/KDR/TEK	19
BP	GO:0002688	regulation of leukocyte chemotaxis	19/1509	124/18866	0.00449182	0.0572462	0.0476024	CCR6/IL12A/SLIT2/C1QBP/CCN3/LGMN/IL6R/PTN/IL34/MTUS1/DPP4/IL23A/XCL2/MIF/MDK/CD74/CXCL14/DAPK2/JAM3	19
BP	GO:0043666	regulation of phosphoprotein phosphatase activity	19/1509	117/18866	0.00231144	0.0366628	0.0304865	JAK2/PPP1R14B/ITGA1/PPP2R2C/PPP1R1B/PPP2R3A/PPP1R15A/PPP1R35/PTN/ROCK2/MAGI2/ROCK1/PDGFRB/CD300A/PPP1R14C/NUAK1/PHACTR3/RCAN2/PPP1R14D	19
BP	GO:0034446	substrate adhesion-dependent cell spreading	19/1509	106/18866	0.000690511	0.0153836	0.0127921	AKIP1/FERMT2/ATRNL1/C1QBP/LIMS2/POSTN/LAMC3/CIB1/MELTF/RAC3/ANTXR1/MICALL2/MDK/ITGB3/DMTN/LAMC1/ITGA8/TEK/FBLN1	19
BP	GO:0006023	aminoglycan biosynthetic process	18/1509	115/18866	0.00445084	0.056848	0.0472712	CHST2/DSEL/UST/ABCC5/HS6ST2/HS3ST1/LUM/NDST1/SDC2/B3GNT8/PDGFRB/EXT1/CSPG4/HSPG2/VCAN/CSGALNACT1/DCN/ANGPT1	18
BP	GO:0035924	cellular response to vascular endothelial growth factor stimulus	18/1509	75/18866	1.89426e-05	0.00141754	0.00117874	IL12A/RAMP2/FLT1/JCAD/ANXA1/FLT4/DLL1/ATP2B4/SMOC2/PDGFRB/SEMA6A/CADM4/PRKD1/ADGRA2/ROBO1/DCN/KDR/PDGFRA	18
CC	GO:0030175	filopodium	18/1576	106/19559	0.00194352	0.0239431	0.0204154	ACTG2/LCP1/CIB1/FZD3/MAP2/DMD/DNALI1/VIL1/ANTXR1/FGF13/RAPGEF3/PPP1R9A/APBB1/CD302/ITGB3/ACTA2/ADGRA2/UNC5C	18
BP	GO:0032835	glomerulus development	18/1509	64/18866	1.66387e-06	0.00025558	0.000212524	MTSS1/TCF21/PROM1/IL6R/PECAM1/OSR1/MAGI2/NOTCH3/WWTR1/PDGFRB/BMP7/ACTA2/CD34/MEF2C/NID1/TEK/ANGPT1/PDGFRA	18
CC	GO:0030660	Golgi-associated vesicle membrane	18/1576	112/19559	0.00361009	0.0356139	0.0303666	SREBF1/HLA-A/HLA-DPA1/FOLR1/CFTR/CLBA1/RASSF9/SEC31A/HLA-DRA/B2M/CD74/HLA-E/HLA-F/HLA-DRB1/HLA-B/GJA1/HLA-C/HLA-DQB1	18
CC	GO:0044304	main axon	18/1576	68/19559	4.80357e-06	0.000197547	0.000168441	SCN2A/DAGLA/DLG4/DNM1/CD40/MAP2/MAP1B/KCNJ11/BIN1/APBB1/UCN/MAP1A/NRCAM/KCNAB1/NFASC/CNTNAP1/ROBO2/NAV1	18
BP	GO:0045445	myoblast differentiation	18/1509	86/18866	0.000130017	0.00533346	0.00443497	TCF7L2/SOX8/MEGF10/PRICKLE1/KLHL41/MBNL3/DLL1/IL18/BOC/CXCL14/NRG1/ID3/KCNAB1/MYOCD/EPAS1/PLCB1/TBX2/MEF2C	18
BP	GO:0034404	nucleobase-containing small molecule biosynthetic process	18/1509	107/18866	0.001994	0.0335417	0.0278912	NUDT16/SAMHD1/GMPS/ACOT7/CNP/DCK/PDE1A/PDE2A/PDE4A/PDE10A/DHFR2/NUDT4B/ENTPD3/PDE5A/MTAP/DUT/TYMP/ACAT1	18
MF	GO:0008081	phosphoric diester hydrolase activity	18/1536	89/18352	0.000357739	0.0184315	0.0166616	CNP/PDE1A/ENPP6/PDE2A/ENPP2/PDE4A/PDE10A/ADPRM/PLCD1/F2RL2/PDE5A/CHRM3/PDE3A/GDPD2/PLD6/PDE1C/PLD1/PLCB1	18
BP	GO:0110020	regulation of actomyosin structure organization	18/1509	102/18866	0.00113848	0.0223962	0.0186233	TPM1/LIMCH1/PFN2/ARHGEF15/ROCK2/SH3PXD2B/ROCK1/RAPGEF3/PPP1R9A/S1PR1/ARHGEF10/DLC1/CD47/PFN1/LPAR1/STMN1/MEF2C/ARHGAP6	18
BP	GO:0070167	regulation of biomineral tissue development	18/1509	95/18866	0.000475993	0.0127448	0.0105978	ISG15/FAM20C/BMP6/PTN/OSR1/ROCK2/SRGN/ROCK1/S1PR1/GPM6B/TFAP2A/BMP7/ATP2B1/BMP2/FBN2/DDR2/MEF2C/TMEM119	18
BP	GO:0110149	regulation of biomineralization	18/1509	95/18866	0.000475993	0.0127448	0.0105978	ISG15/FAM20C/BMP6/PTN/OSR1/ROCK2/SRGN/ROCK1/S1PR1/GPM6B/TFAP2A/BMP7/ATP2B1/BMP2/FBN2/DDR2/MEF2C/TMEM119	18
BP	GO:0035023	regulation of Rho protein signal transduction	18/1509	86/18866	0.000130017	0.00533346	0.00443497	ARHGEF25/COL3A1/STARD8/RASIP1/KANK2/KCTD13/EPS8L3/RASGRF2/ARHGEF10/PDGFRB/DLC1/F2RL2/HEG1/OPHN1/ROBO1/LPAR1/STMN1/ARRB1	18
BP	GO:0061333	renal tubule morphogenesis	18/1509	77/18866	2.77807e-05	0.00189872	0.00157886	SOX8/MTSS1/TCF21/SMO/OSR1/NPNT/HNF1B/KIF26B/KLHL3/GLI3/PBX1/BMP2/MAGED1/FGF2/MEF2C/PTCH1/FAT4/DCHS1	18
BP	GO:0014909	smooth muscle cell migration	18/1509	93/18866	0.000363373	0.0105492	0.00877206	TPM1/LRP1/SLIT2/CCN3/POSTN/S100A11/PDGFRB/MDK/ITGB3/ATP7A/IGFBP5/ACE/MYOCD/PLAT/LPAR1/SEMA6D/MEF2C/PRKG1	18
BP	GO:0001570	vasculogenesis	18/1509	83/18866	8.01173e-05	0.0038149	0.00317224	RAMP2/SGPL1/RASIP1/GLMN/SMO/TIE1/EPHA2/CAV1/ENG/ZFPM2/PDGFRB/GJC1/HEG1/CD34/MYOCD/FOXF1/ZMIZ1/KDR	18
CC	GO:0032432	actin filament bundle	17/1576	76/19559	9.14391e-05	0.00220233	0.00187784	TPM1/CNN2/FERMT2/FBLIM1/LIMCH1/LCP1/PALLD/PDLIM4/VIL1/ABLIM1/MICALL2/PGM5/MYLK/CRYAB/SYNPO/SYNPO2/TEK	17
BP	GO:0002474	antigen processing and presentation of peptide antigen via MHC class I	17/1509	99/18866	0.00209287	0.0341231	0.0283746	FCGR1B/FCER1G/HLA-A/TAP2/TAPBP/CD36/SEC31A/B2M/HLA-E/HLA-F/PSMA4/PSMB8/ACE/HLA-B/IFI30/HLA-C/PSME2	17
BP	GO:0150115	cell-substrate junction organization	17/1509	102/18866	0.00289967	0.0422892	0.035165	ACVRL1/LRP1/COL16A1/FERMT2/LIMCH1/IQSEC1/ROCK2/ROCK1/DLC1/GPM6B/APOD/DMTN/LAMC1/TNS1/KDR/ARHGAP6/TEK	17
BP	GO:1901655	cellular response to ketone	17/1509	97/18866	0.00166706	0.0293091	0.0243716	AQP1/KLF2/EIF4EBP1/PRKAA2/NR3C1/ICAM1/PTGFR/CFTR/FOXO1/ROCK2/ADCY5/TNFSF4/AKR1C2/AKR1C3/ATP2B1/ADCY2/GNAI1	17
BP	GO:0002367	cytokine production involved in immune response	17/1509	104/18866	0.00356936	0.0487924	0.0405727	KIT/LACC1/FCER1G/IL12A/HLA-A/CD36/SLC7A5/IL18/TNFSF4/TRIL/B2M/MIF/CD74/HLA-E/HLA-F/IL1R1/BST2	17
BP	GO:0003170	heart valve development	17/1509	61/18866	3.69606e-06	0.000475733	0.00039559	HECTD1/SLIT2/ZFPM1/PDE2A/ROCK2/EMILIN1/ROCK1/SNAI2/ADAMTS9/BMP2/ROBO1/OLFM1/ROBO2/MEF2C/SLIT3/ELN/DCHS1	17
BP	GO:0032091	negative regulation of protein binding	17/1509	106/18866	0.00436182	0.0560792	0.0466319	NFATC4/BAG2/ATP2A3/ZFPM1/MAP2/CCM2L/ROCK1/CAV1/NES/RUVBL2/DAB2/DACT1/B2M/ACE/LEF1/CRMP1/STMN1	17
BP	GO:0072088	nephron epithelium morphogenesis	17/1509	75/18866	6.98647e-05	0.00358268	0.00297914	SOX8/TCF21/SMO/OSR1/NPNT/HNF1B/KIF26B/KLHL3/GLI3/PBX1/BMP2/MAGED1/FGF2/PTCH1/STAT1/FAT4/DCHS1	17
BP	GO:0014033	neural crest cell differentiation	17/1509	89/18866	0.000613648	0.01472	0.0122402	SEMA6C/ZEB2/SOX8/SMO/FOLR1/SEMA3E/SEMA3D/SNAI2/FRZB/BMP7/SEMA6A/NRG1/SEMA3G/EDNRB/SEMA5A/SEMA6D/MEF2C	17
BP	GO:1904035	regulation of epithelial cell apoptotic process	17/1509	94/18866	0.00116618	0.0227657	0.0189305	TCF7L2/JAK2/RAMP2/ICAM1/CD40/CD248/PDCD4/WFS1/AKR1C3/MDK/CDH5/PLA2R1/SEMA5A/KDR/NDNF/TEK/ANGPT1	17
BP	GO:1903426	regulation of reactive oxygen species biosynthetic process	17/1509	107/18866	0.00480908	0.0601083	0.0499823	ACP5/KLF2/DUOXA1/JAK2/ICAM1/ZNF205/HSP90AA1/CD36/ROCK2/GRIN1/SNCA/CX3CR1/ATP2B4/CAV1/MPV17L/CD47/CD34	17
BP	GO:0008589	regulation of smoothened signaling pathway	17/1509	86/18866	0.00040489	0.0112007	0.00931378	DCDC2/GAS8/IFT140/GLI2/RORA/SMO/NDST1/RAB34/EVC/GLI3/KIF7/GLI1/FUZ/CIBAR1/TEDC1/PTCH1/HHIP	17
BP	GO:0051492	regulation of stress fiber assembly	17/1509	91/18866	0.00079917	0.016923	0.0140721	TPM1/LIMCH1/PFN2/ARHGEF15/ROCK2/SH3PXD2B/ROCK1/RAPGEF3/PPP1R9A/S1PR1/ARHGEF10/DLC1/CD47/PFN1/LPAR1/STMN1/ARHGAP6	17
MF	GO:0019199	transmembrane receptor protein kinase activity	17/1536	80/18352	0.000279799	0.0154331	0.0139512	EFNA4/KIT/ACVRL1/FLT1/TIE1/EPHA2/EFNA3/FLT4/ENG/PDGFRB/LTBP4/FGFR1/LTBP1/DDR2/KDR/TEK/PDGFRA	17
BP	GO:0007193	adenylate cyclase-inhibiting G protein-coupled receptor signaling pathway	16/1509	86/18866	0.00117787	0.0227657	0.0189305	ADCY9/GNAZ/ADCY4/PDE2A/AKAP12/ADCY5/PTGDR2/RGS1/S1PR1/CHRM3/AKAP5/ADRA2A/ADCY2/GNAL/LPAR1/GNAI1	16
BP	GO:0035904	aorta development	16/1509	60/18866	1.31715e-05	0.00111423	0.000926524	COL3A1/ACVRL1/HECTD1/LRP1/PLXND1/PRICKLE1/PDE2A/NDST1/ENG/PDGFRB/MYLK/ADAMTS9/ROBO1/LTBP1/ROBO2/TBX2	16
MF	GO:0098631	cell adhesion mediator activity	16/1536	60/18352	2.31538e-05	0.00303314	0.00274189	ANXA2/ITGA1/ANXA1/PALLD/BSG/EMILIN1/KRT18/ROBO4/S100A11/MYPN/ITGA11/CD47/NRCAM/NFASC/JAM3/CNTN4	16
BP	GO:0071260	cellular response to mechanical stimulus	16/1509	79/18866	0.000446553	0.0121234	0.010081	AQP1/CNN2/CD40/TNFRSF10B/GOT1/TNFRSF10A/BMP6/PDE2A/ATP1A2/FAS/ENG/MAP2K4/MYD88/TMEM150C/GJA1/PIEZO2	16
CC	GO:0030134	COPII-coated ER to Golgi transport vesicle	16/1576	95/19559	0.00366931	0.0356139	0.0303666	CTSC/SREBF1/ERGIC1/HLA-A/HLA-DPA1/FOLR1/SEC31A/HLA-DRA/B2M/CD74/HLA-E/HLA-F/HLA-DRB1/HLA-B/HLA-C/HLA-DQB1	16
BP	GO:0009187	cyclic nucleotide metabolic process	16/1509	40/18866	2.5674e-08	1.31936e-05	1.09709e-05	ADCY9/GUCY1A1/ADCY4/CNP/PDE1A/RORA/NPR1/EPHA2/GUCY1B1/PDE2A/PDE4A/PDE10A/ADCY5/PDE5A/ADCY2/GUCY2C	16
BP	GO:0050919	negative chemotaxis	16/1509	47/18866	3.58445e-07	9.96307e-05	8.28467e-05	SEMA6C/SLIT2/SEMA3E/SEMA3D/DPP4/ITGB3/SEMA6A/NRG1/FLRT2/ROBO1/UNC5C/SEMA3G/ROBO2/SEMA5A/SEMA6D/SLIT3	16
BP	GO:0072078	nephron tubule morphogenesis	16/1509	73/18866	0.000172191	0.00628173	0.0052235	SOX8/TCF21/SMO/OSR1/NPNT/HNF1B/KIF26B/KLHL3/GLI3/PBX1/BMP2/MAGED1/FGF2/PTCH1/FAT4/DCHS1	16
MF	GO:0030165	PDZ domain binding	16/1536	85/18352	0.00166175	0.0549947	0.049714	ERC1/DLG4/FZD8/USHBP1/MUC17/CFTR/TMEM88B/FZD3/SDC2/DTNA/PRKN/ATP2B4/FZD1/ATP2B1/GJA1/LPAR1	16
BP	GO:0032092	positive regulation of protein binding	16/1509	85/18866	0.00103406	0.0208131	0.0173069	ANXA2/TCF7L2/LRP1/RAMP2/PLXND1/HIPK2/PRKN/CAV1/DACT1/B2M/CLDN5/BMP2/ACE/LFNG/ARRB1/SPON1	16
BP	GO:0045582	positive regulation of T cell differentiation	16/1509	92/18866	0.00244227	0.0378131	0.031443	BTN2A2/IL12A/GLI2/CD83/ANXA1/LILRB4/IL18/TNFSF4/IL23A/MDK/CD74/GLI3/LEF1/IL1RL2/TNFSF9/ZMIZ1	16
BP	GO:0030500	regulation of bone mineralization	16/1509	77/18866	0.000329467	0.00996425	0.00828565	ISG15/FAM20C/BMP6/PTN/OSR1/SRGN/S1PR1/GPM6B/TFAP2A/BMP7/ATP2B1/BMP2/FBN2/DDR2/MEF2C/TMEM119	16
BP	GO:0060021	roof of mouth development	16/1509	91/18866	0.00217555	0.0349826	0.0290893	SGPL1/TCF21/OSR1/SNAI2/FOXF2/MEOX2/TFAP2A/CLDN5/FZD1/GLI3/LEF1/CPLANE1/BNC2/TBX2/MEF2C/PDGFRA	16
CC	GO:0042641	actomyosin	15/1576	79/19559	0.00144127	0.0200467	0.0170931	TPM1/CNN2/FERMT2/FBLIM1/LIMCH1/LCP1/PALLD/PDLIM4/ABLIM1/MICALL2/PGM5/MYLK/SYNPO/SYNPO2/TEK	15
BP	GO:0042590	antigen processing and presentation of exogenous peptide antigen via MHC class I	15/1509	80/18866	0.00152696	0.0273442	0.0227378	FCGR1B/FCER1G/HLA-A/TAP2/TAPBP/CD36/B2M/HLA-E/HLA-F/PSMA4/PSMB8/HLA-B/IFI30/HLA-C/PSME2	15
BP	GO:0048844	artery morphogenesis	15/1509	75/18866	0.000764772	0.0165961	0.0138003	COL3A1/ACVRL1/LRP1/FOLR1/NOTCH3/ENG/PDGFRB/MDK/MYLK/ADAMTS9/MYOCD/FOXF1/ZMIZ1/ADGRF5/TBX2	15
CC	GO:0097517	contractile actin filament bundle	15/1576	68/19559	0.000273939	0.005007	0.00426928	TPM1/CNN2/FERMT2/FBLIM1/LIMCH1/LCP1/PALLD/PDLIM4/ABLIM1/MICALL2/PGM5/MYLK/SYNPO/SYNPO2/TEK	15
MF	GO:0050840	extracellular matrix binding	15/1536	57/18352	4.90332e-05	0.00469707	0.00424605	ANXA2/FBLN2/SLIT2/SMOC1/CD248/LRRC15/SSC5D/SMOC2/LYPD3/ITGB3/SPARCL1/DCN/NID1/OLFML2A/ELN	15
MF	GO:0030020	extracellular matrix structural constituent conferring tensile strength	15/1536	41/18352	5.07187e-07	0.000132883	0.000120123	COL3A1/COL12A1/COL16A1/COL28A1/COL6A1/COL5A1/COL6A2/COL4A5/COL6A3/COL4A6/COL21A1/COL23A1/COL9A3/COL9A1/COL14A1	15
BP	GO:0003179	heart valve morphogenesis	15/1509	52/18866	8.61019e-06	0.000823896	0.000685101	SLIT2/ZFPM1/ROCK2/EMILIN1/ROCK1/SNAI2/ADAMTS9/BMP2/ROBO1/OLFM1/ROBO2/MEF2C/SLIT3/ELN/DCHS1	15
BP	GO:0014031	mesenchymal cell development	15/1509	84/18866	0.00252286	0.0385977	0.0320954	SEMA6C/ZEB2/SOX8/SMO/FOLR1/SEMA3E/SEMA3D/SNAI2/BMP7/SEMA6A/NRG1/SEMA3G/EDNRB/SEMA5A/SEMA6D	15
BP	GO:0072132	mesenchyme morphogenesis	15/1509	52/18866	8.61019e-06	0.000823896	0.000685101	ACVRL1/ACTG2/OSR1/ENG/SNAI2/BMP7/BMP2/ACTA2/LEF1/FGFR1/ROBO1/FOXF1/ROBO2/TBX2/DCHS1	15
BP	GO:0072171	mesonephric tubule morphogenesis	15/1509	66/18866	0.000177819	0.00636767	0.00529495	SOX8/TCF21/SMO/OSR1/NPNT/HNF1B/KIF26B/GLI3/PBX1/BMP2/MAGED1/FGF2/PTCH1/FAT4/DCHS1	15
BP	GO:0050771	negative regulation of axonogenesis	15/1509	70/18866	0.00035311	0.0105492	0.00877206	SEMA6C/SLIT2/LINGO1/MAP2/SEMA3E/SEMA3D/FGF13/SPART/LRP4/SEMA6A/FSTL4/SEMA3G/DAB1/SEMA5A/SEMA6D	15
BP	GO:0097756	negative regulation of blood vessel diameter	15/1509	86/18866	0.00319345	0.0457791	0.038067	KCNMB4/ICAM1/TBXA2R/ACE2/ATP1A2/CAV1/SMTNL2/CHRM3/ADRA2A/ATP2B1/ACE/ACTA2/GJA1/EDNRB/AVPR2	15
BP	GO:0032272	negative regulation of protein polymerization	15/1509	79/18866	0.00133767	0.0248168	0.0206361	SLIT2/FHOD3/SCIN/PFN2/MAP2/SNCA/VIL1/TMSB10/FKBP4/CDH5/DMTN/LMOD1/CLIP3/PFN1/STMN1	15
BP	GO:0014032	neural crest cell development	15/1509	80/18866	0.00152696	0.0273442	0.0227378	SEMA6C/ZEB2/SOX8/SMO/FOLR1/SEMA3E/SEMA3D/SNAI2/BMP7/SEMA6A/NRG1/SEMA3G/EDNRB/SEMA5A/SEMA6D	15
BP	GO:0006809	nitric oxide biosynthetic process	15/1509	79/18866	0.00133767	0.0248168	0.0206361	ACP5/KLF2/JAK2/ICAM1/RORA/HSP90AA1/CD36/ROCK2/CX3CR1/ATP2B4/CAV1/CD47/GCH1/CD34/GCHFR	15
BP	GO:0046209	nitric oxide metabolic process	15/1509	84/18866	0.00252286	0.0385977	0.0320954	ACP5/KLF2/JAK2/ICAM1/RORA/HSP90AA1/CD36/ROCK2/CX3CR1/ATP2B4/CAV1/CD47/GCH1/CD34/GCHFR	15
BP	GO:0003151	outflow tract morphogenesis	15/1509	80/18866	0.00152696	0.0273442	0.0227378	JUN/PLXND1/ZFPM1/FOLR1/ENG/RARB/ZFPM2/CLDN5/FZD1/BMP7/ROBO1/ROBO2/TBX2/MEF2C/ELN	15
BP	GO:0032755	positive regulation of interleukin-6 production	15/1509	88/18866	0.00400394	0.0525191	0.0436716	POU2F2/FCER1G/IL17D/RAB7B/IL6R/CD36/AKIRIN2/TNFSF4/ZBTB20/UCN/IFIH1/CD74/LPL/MYD88/IL1RL2	15
BP	GO:0045669	positive regulation of osteoblast differentiation	15/1509	66/18866	0.000177819	0.00636767	0.00529495	HGF/FAM20C/IL6R/BMP6/NPNT/IFITM1/GLI3/BMP7/BMP2/PRKD1/GDPD2/FBN2/DDR2/MEF2C/TMEM119	15
BP	GO:1903036	positive regulation of response to wounding	15/1509	74/18866	0.000659792	0.0153836	0.0127921	LRP1/HRAS/ANXA1/TBXA2R/CD36/PTN/SELP/THBD/SMOC2/MDK/MYLK/ATP7A/DMTN/ADRA2A/PLPP3	15
BP	GO:2001057	reactive nitrogen species metabolic process	15/1509	87/18866	0.00357995	0.0488229	0.040598	ACP5/KLF2/JAK2/ICAM1/RORA/HSP90AA1/CD36/ROCK2/CX3CR1/ATP2B4/CAV1/CD47/GCH1/CD34/GCHFR	15
CC	GO:0055038	recycling endosome membrane	15/1576	85/19559	0.00305146	0.0321512	0.0274142	HLA-A/SCAMP5/CFTR/PDLIM4/B2M/NSG1/HLA-E/SORCS2/HLA-F/SLC9A7/HLA-B/CLIP3/HLA-C/EHD2/NDRG1	15
BP	GO:0014910	regulation of smooth muscle cell migration	15/1509	86/18866	0.00319345	0.0457791	0.038067	TPM1/LRP1/SLIT2/POSTN/S100A11/PDGFRB/MDK/ATP7A/IGFBP5/ACE/MYOCD/LPAR1/SEMA6D/MEF2C/PRKG1	15
BP	GO:0048864	stem cell development	15/1509	84/18866	0.00252286	0.0385977	0.0320954	SEMA6C/ZEB2/SOX8/SMO/FOLR1/SEMA3E/SEMA3D/SNAI2/BMP7/SEMA6A/NRG1/SEMA3G/EDNRB/SEMA5A/SEMA6D	15
CC	GO:0001725	stress fiber	15/1576	68/19559	0.000273939	0.005007	0.00426928	TPM1/CNN2/FERMT2/FBLIM1/LIMCH1/LCP1/PALLD/PDLIM4/ABLIM1/MICALL2/PGM5/MYLK/SYNPO/SYNPO2/TEK	15
BP	GO:0038084	vascular endothelial growth factor signaling pathway	15/1509	51/18866	6.61212e-06	0.000742211	0.000617176	IL12A/FLT1/JCAD/FLT4/DLL1/SMOC2/PDGFRB/SEMA6A/CADM4/PRKD1/ADGRA2/ROBO1/DCN/KDR/PDGFRA	15
BP	GO:0042310	vasoconstriction	15/1509	78/18866	0.00116847	0.0227657	0.0189305	KCNMB4/ICAM1/TBXA2R/ACE2/ATP1A2/CAV1/SMTNL2/CHRM3/ADRA2A/ATP2B1/ACE/ACTA2/GJA1/EDNRB/AVPR2	15
BP	GO:0086001	cardiac muscle cell action potential	14/1509	75/18866	0.00225815	0.0361118	0.0300283	KCNE4/ANK2/DMD/ATP1A2/FGF13/CAV1/BIN1/KCNH2/GJC1/CACNA2D1/SCN4B/GJA1/SCN3B/CACNA1C	14
BP	GO:0033627	cell adhesion mediated by integrin	14/1509	71/18866	0.00130834	0.0245556	0.0204189	COL16A1/ICAM1/CCN3/EPHA2/CIB1/NPNT/RAC3/DPP4/SNAI2/ITGA11/ITGB3/PLPP3/FBN1/JAM3	14
BP	GO:0061005	cell differentiation involved in kidney development	14/1509	57/18866	0.000120029	0.00522841	0.00434762	MTSS1/TCF21/PROM1/SMO/OSR1/MAGI2/WWTR1/GLI3/ACTA2/CD34/MEF2C/PTCH1/STAT1/FAT4	14
CC	GO:0044291	cell-cell contact zone	14/1576	74/19559	0.00212205	0.0244966	0.0208874	SCN2A/PECAM1/ANK2/ATP1A2/FGF13/KCNJ11/PGM5/GJC1/SCN4B/GJA1/CADM4/JAM2/AHNAK/JAM3	14
BP	GO:0030199	collagen fibril organization	14/1509	55/18866	7.90004e-05	0.00381095	0.00316895	ANXA2/P4HA1/COL3A1/COL12A1/PXDN/LUM/EMILIN1/COL5A1/AEBP1/ATP7A/CHADL/TNXB/DDR2/COL14A1	14
CC	GO:0012507	ER to Golgi transport vesicle membrane	14/1576	62/19559	0.000335726	0.00581336	0.00495684	SREBF1/HLA-A/HLA-DPA1/FOLR1/SEC31A/HLA-DRA/B2M/CD74/HLA-E/HLA-F/HLA-DRB1/HLA-B/HLA-C/HLA-DQB1	14
CC	GO:0030670	phagocytic vesicle membrane	14/1576	77/19559	0.0031178	0.0321512	0.0274142	OCRL/HLA-A/RAB7B/TAP2/TAPBP/RAB34/B2M/HLA-E/ATP7A/PIP4P2/HLA-F/HLA-B/HLA-C/ANXA3	14
BP	GO:0032233	positive regulation of actin filament bundle assembly	14/1509	62/18866	0.000310989	0.00955391	0.00794443	TPM1/LIMCH1/PFN2/ARHGEF15/ROCK2/SH3PXD2B/VIL1/RAPGEF3/ARHGEF10/CD47/PFN1/LPAR1/SYNPO/SYNPO2	14
BP	GO:1903524	positive regulation of blood circulation	14/1509	76/18866	0.00256853	0.0387404	0.0322141	TPM1/ICAM1/TBXA2R/ACE2/ATP1A2/CAV1/SMTNL2/UCN/CHRM3/GCH1/GJA1/SCN3B/AVPR2/HRC	14
BP	GO:0150116	regulation of cell-substrate junction organization	14/1509	66/18866	0.000612565	0.01472	0.0122402	ACVRL1/LRP1/COL16A1/LIMCH1/IQSEC1/ROCK2/ROCK1/DLC1/GPM6B/APOD/DMTN/KDR/ARHGAP6/TEK	14
BP	GO:0060998	regulation of dendritic spine development	14/1509	78/18866	0.00329483	0.046793	0.0389101	LZTS3/TANC2/CDKL5/LLPH/HDAC2/PPFIA2/NEURL1/PPP1R9A/SHANK3/DNM3/FSTL4/LPAR1/MEF2C/SDK1	14
BP	GO:0006940	regulation of smooth muscle contraction	14/1509	65/18866	0.000520347	0.0133213	0.0110772	KIT/GUCY1A1/SOD1/CNN1/TBXA2R/NPNT/ATP1A2/CAV1/CHRM3/ADRA2A/ATP2B1/MYOCD/CALCRL/PRKG1	14
BP	GO:0060675	ureteric bud morphogenesis	14/1509	65/18866	0.000520347	0.0133213	0.0110772	SOX8/TCF21/SMO/NPNT/HNF1B/KIF26B/GLI3/PBX1/BMP2/MAGED1/FGF2/PTCH1/FAT4/DCHS1	14
BP	GO:0001658	branching involved in ureteric bud morphogenesis	13/1509	59/18866	0.000648089	0.0152732	0.0127002	SOX8/TCF21/SMO/NPNT/HNF1B/GLI3/PBX1/BMP2/MAGED1/FGF2/PTCH1/FAT4/DCHS1	13
MF	GO:0098632	cell-cell adhesion mediator activity	13/1536	51/18352	0.000218507	0.0134703	0.0121769	ANXA2/ANXA1/PALLD/BSG/KRT18/ROBO4/S100A11/MYPN/CD47/NRCAM/NFASC/JAM3/CNTN4	13
CC	GO:0042611	MHC protein complex	13/1576	25/19559	1.19044e-08	1.30551e-06	1.11316e-06	HLA-DMB/HLA-A/HLA-DPA1/HLA-DOA/HLA-DRA/B2M/CD74/HLA-E/HLA-F/HLA-DRB1/HLA-B/HLA-C/HLA-DQB1	13
BP	GO:0050922	negative regulation of chemotaxis	13/1509	66/18866	0.00194096	0.0327439	0.0272278	SEMA6C/SLIT2/CCN3/SEMA3E/SEMA3D/DPP4/MIF/SEMA6A/ROBO1/SEMA3G/ROBO2/SEMA5A/SEMA6D	13
BP	GO:0001755	neural crest cell migration	13/1509	56/18866	0.000378917	0.0107366	0.00892788	SEMA6C/ZEB2/SOX8/SMO/FOLR1/SEMA3E/SEMA3D/BMP7/SEMA6A/SEMA3G/EDNRB/SEMA5A/SEMA6D	13
BP	GO:0070169	positive regulation of biomineral tissue development	13/1509	48/18866	7.05857e-05	0.00358268	0.00297914	ISG15/FAM20C/BMP6/PTN/OSR1/GPM6B/TFAP2A/BMP7/ATP2B1/BMP2/FBN2/MEF2C/TMEM119	13
BP	GO:0110151	positive regulation of biomineralization	13/1509	48/18866	7.05857e-05	0.00358268	0.00297914	ISG15/FAM20C/BMP6/PTN/OSR1/GPM6B/TFAP2A/BMP7/ATP2B1/BMP2/FBN2/MEF2C/TMEM119	13
BP	GO:0030501	positive regulation of bone mineralization	13/1509	40/18866	8.055e-06	0.000810638	0.000674076	ISG15/FAM20C/BMP6/PTN/OSR1/GPM6B/TFAP2A/BMP7/ATP2B1/BMP2/FBN2/MEF2C/TMEM119	13
BP	GO:0035306	positive regulation of dephosphorylation	13/1509	58/18866	0.000544588	0.0135844	0.011296	JAK2/ITGA1/PPARGC1B/PPP1R15A/MAGI2/NPNT/PDGFRB/DLC1/CD300A/CDH5/BMP2/PPP1R14D/MEF2C	13
BP	GO:0090109	regulation of cell-substrate junction assembly	13/1509	63/18866	0.00124291	0.0234027	0.0194602	ACVRL1/LRP1/COL16A1/LIMCH1/ROCK2/ROCK1/DLC1/GPM6B/APOD/DMTN/KDR/ARHGAP6/TEK	13
BP	GO:0051893	regulation of focal adhesion assembly	13/1509	63/18866	0.00124291	0.0234027	0.0194602	ACVRL1/LRP1/COL16A1/LIMCH1/ROCK2/ROCK1/DLC1/GPM6B/APOD/DMTN/KDR/ARHGAP6/TEK	13
BP	GO:0043114	regulation of vascular permeability	13/1509	45/18866	3.34918e-05	0.00219653	0.0018265	RAMP2/SLIT2/NPR1/BMP6/PDE2A/AKAP12/C2CD4B/UCN/CLDN5/CDH5/PDE3A/TEK/ANGPT1	13
BP	GO:0019229	regulation of vasoconstriction	13/1509	60/18866	0.000767682	0.0165961	0.0138003	KCNMB4/ICAM1/TBXA2R/ACE2/ATP1A2/CAV1/SMTNL2/CHRM3/ADRA2A/ATP2B1/ACE/GJA1/AVPR2	13
MF	GO:0097110	scaffold protein binding	13/1536	60/18352	0.00116888	0.04537	0.0410134	DLG4/HSP90AA1/DLL1/KRT8/ADCY5/KRT18/ATP2B4/LRP4/CACNA1H/KCNH2/NLGN4X/SHANK3/AKAP5	13
MF	GO:0048156	tau protein binding	13/1536	45/18352	5.37833e-05	0.00469707	0.00424605	BAG2/LGMN/HSP90AA1/MAP2/ROCK2/SNCA/ROCK1/BIN1/APBB1/FKBP4/MAP1A/MARK1/HSPA2	13
MF	GO:0004714	transmembrane receptor protein tyrosine kinase activity	13/1536	61/18352	0.00137357	0.0496381	0.0448717	EFNA4/KIT/FLT1/TIE1/EPHA2/EFNA3/FLT4/PDGFRB/FGFR1/DDR2/KDR/TEK/PDGFRA	13
CC	GO:0031526	brush border membrane	12/1576	58/19559	0.00196493	0.0239431	0.0204154	AQP1/FOLR1/CD36/ACE2/SLC34A2/SLC3A1/SLC46A1/ATP7A/CDHR2/SLC5A1/TRPM6/ABCG2	12
BP	GO:0071398	cellular response to fatty acid	12/1509	57/18866	0.00157592	0.0280862	0.0233547	PRKAA2/NFATC4/SREBF1/PTGFR/PDK4/TNFSF4/AKR1C2/AKR1C3/CPT1A/LPL/ID3/PID1	12
BP	GO:0071349	cellular response to interleukin-12	12/1509	49/18866	0.000372848	0.0106682	0.00887102	ANXA2/JAK2/CNN2/IL12A/SOD1/LCP1/PDCD4/MIF/CD47/MTAP/PLCB1/PSME2	12
BP	GO:0019934	cGMP-mediated signaling	12/1509	30/18866	1.45511e-06	0.000231675	0.000192646	AQP1/NPR1/GUCY1B1/RUNDC3A/PDE2A/CD36/PDE10A/CGAS/PDE3A/EDNRB/IRAG1/PRKG1	12
BP	GO:0001885	endothelial cell development	12/1509	64/18866	0.00435878	0.0560792	0.0466319	ICAM1/ARHGEF26/PDE2A/PECAM1/ROCK2/ROCK1/ROBO4/RAPGEF3/ENG/CLDN5/CDH5/HEG1	12
BP	GO:0021872	forebrain generation of neurons	12/1509	61/18866	0.00288589	0.0422892	0.035165	SLIT2/ATF5/B2M/LHX6/SHANK3/GLI3/ATP7A/LEF1/FGFR1/ROBO1/ZMIZ1/ROBO2	12
BP	GO:0072012	glomerulus vasculature development	12/1509	26/18866	2.19807e-07	6.75272e-05	5.61514e-05	TCF21/IL6R/PECAM1/OSR1/NOTCH3/PDGFRB/BMP7/ACTA2/CD34/TEK/ANGPT1/PDGFRA	12
BP	GO:0061440	kidney vasculature development	12/1509	28/18866	5.9524e-07	0.000128682	0.000107004	TCF21/IL6R/PECAM1/OSR1/NOTCH3/PDGFRB/BMP7/ACTA2/CD34/TEK/ANGPT1/PDGFRA	12
MF	GO:0042605	peptide antigen binding	12/1536	31/18352	3.54272e-06	0.000618794	0.000559376	HLA-A/HLA-DPA1/SLC7A8/TAPBP/SLC7A5/HLA-DRA/HLA-E/HLA-F/HLA-DRB1/HLA-B/HLA-C/HLA-DQB1	12
BP	GO:0002720	positive regulation of cytokine production involved in immune response	12/1509	55/18866	0.00113407	0.0223962	0.0186233	FCER1G/HLA-A/CD36/SLC7A5/IL18/TNFSF4/B2M/MIF/CD74/HLA-E/HLA-F/IL1R1	12
BP	GO:0030166	proteoglycan biosynthetic process	12/1509	64/18866	0.00435878	0.0560792	0.0466319	TCF7L2/DSEL/UST/HS6ST2/NDST1/CYTL1/CHST10/EXT1/CSPG4/VCAN/CSGALNACT1/DCN	12
BP	GO:2000351	regulation of endothelial cell apoptotic process	12/1509	62/18866	0.00332339	0.0469701	0.0390574	RAMP2/ICAM1/CD40/CD248/PDCD4/AKR1C3/CDH5/SEMA5A/KDR/NDNF/TEK/ANGPT1	12
BP	GO:0090183	regulation of kidney development	12/1509	56/18866	0.00134002	0.0248168	0.0206361	SOX8/PROM1/SMO/IL6R/OSR1/HNF1B/WWTR1/PDGFRB/BMP7/MAGED1/STAT1/FAT4	12
BP	GO:0045661	regulation of myoblast differentiation	12/1509	53/18866	0.000800198	0.016923	0.0140721	SOX8/PRICKLE1/KLHL41/MBNL3/DLL1/IL18/BOC/CXCL14/ID3/MYOCD/PLCB1/MEF2C	12
BP	GO:0061437	renal system vasculature development	12/1509	28/18866	5.9524e-07	0.000128682	0.000107004	TCF21/IL6R/PECAM1/OSR1/NOTCH3/PDGFRB/BMP7/ACTA2/CD34/TEK/ANGPT1/PDGFRA	12
BP	GO:0070671	response to interleukin-12	12/1509	50/18866	0.000455323	0.0123043	0.0102315	ANXA2/JAK2/CNN2/IL12A/SOD1/LCP1/PDCD4/MIF/CD47/MTAP/PLCB1/PSME2	12
BP	GO:0031529	ruffle organization	12/1509	56/18866	0.00134002	0.0248168	0.0206361	TPM1/ICAM1/ARHGEF26/HRAS/PFN2/ARHGAP24/CAV1/EPS8L3/PDGFRB/SNX10/CSPG4/PFN1	12
BP	GO:0086002	cardiac muscle cell action potential involved in contraction	11/1509	56/18866	0.00430212	0.0556795	0.0462996	KCNE4/ANK2/CAV1/BIN1/KCNH2/GJC1/CACNA2D1/SCN4B/GJA1/SCN3B/CACNA1C	11
BP	GO:0086065	cell communication involved in cardiac conduction	11/1509	56/18866	0.00430212	0.0556795	0.0462996	ANK2/ATP1A2/CAV1/GJC1/CACNA2D1/SCN4B/ATP1B2/GJA1/SCN3B/CACNA1C/HRC	11
CC	GO:0097542	ciliary tip	11/1576	46/19559	0.000856575	0.0134197	0.0114425	IFT140/CDKL5/GLI2/KIF3B/CLUAP1/SMO/GLI3/KIF7/KIFAP3/DYNC2I2/GLI1	11
BP	GO:0035850	epithelial cell differentiation involved in kidney development	11/1509	47/18866	0.000976236	0.0200644	0.0166843	MTSS1/PROM1/SMO/OSR1/MAGI2/WWTR1/ACTA2/CD34/MEF2C/STAT1/FAT4	11
BP	GO:0085029	extracellular matrix assembly	11/1509	44/18866	0.000536709	0.0134454	0.0111803	RAMP2/PXDN/EMILIN1/ANTXR1/GPM6B/ATP7A/MYH11/TNXB/MFAP4/PHLDB1/FBLN5	11
BP	GO:0008347	glial cell migration	11/1509	55/18866	0.00372028	0.0494823	0.0411464	CD9/LRP1/BMERB1/APCDD1/CX3CR1/GLI3/CSPG4/ATP1B2/MATN2/ZMIZ1/DAB1	11
CC	GO:0071556	integral component of lumenal side of endoplasmic reticulum membrane	11/1576	29/19559	7.95026e-06	0.00027533	0.000234764	HLA-A/HLA-DPA1/TAPBP/HLA-DRA/CD74/HLA-E/HLA-F/HLA-DRB1/HLA-B/HLA-C/HLA-DQB1	11
BP	GO:0035722	interleukin-12-mediated signaling pathway	11/1509	47/18866	0.000976236	0.0200644	0.0166843	ANXA2/JAK2/CNN2/IL12A/SOD1/LCP1/PDCD4/MIF/MTAP/PLCB1/PSME2	11
CC	GO:0098553	lumenal side of endoplasmic reticulum membrane	11/1576	29/19559	7.95026e-06	0.00027533	0.000234764	HLA-A/HLA-DPA1/TAPBP/HLA-DRA/CD74/HLA-E/HLA-F/HLA-DRB1/HLA-B/HLA-C/HLA-DQB1	11
CC	GO:0098576	lumenal side of membrane	11/1576	36/19559	8.1516e-05	0.00206298	0.00175903	HLA-A/HLA-DPA1/TAPBP/HLA-DRA/CD74/HLA-E/HLA-F/HLA-DRB1/HLA-B/HLA-C/HLA-DQB1	11
BP	GO:1904036	negative regulation of epithelial cell apoptotic process	11/1509	48/18866	0.00117628	0.0227657	0.0189305	TCF7L2/RAMP2/ICAM1/WFS1/MDK/CDH5/SEMA5A/KDR/NDNF/TEK/ANGPT1	11
BP	GO:0031111	negative regulation of microtubule polymerization or depolymerization	11/1509	39/18866	0.000169992	0.00628173	0.0052235	BMERB1/CIB1/MAP2/SNCA/HDGFL3/MAP1B/FGF13/FKBP4/CDH5/CLIP3/STMN1	11
BP	GO:0008038	neuron recognition	11/1509	50/18866	0.0016778	0.0293213	0.0243817	CELSR3/PALLD/BSG/ROBO4/MYPN/CNR1/NRCAM/ROBO1/ROBO2/SEMA5A/CNTN4	11
BP	GO:0010922	positive regulation of phosphatase activity	11/1509	34/18866	4.2111e-05	0.00264303	0.00219778	JAK2/ITGA1/PPARGC1B/PPP1R15A/MAGI2/NPNT/PDGFRB/CD300A/BMP2/PPP1R14D/MEF2C	11
BP	GO:0002711	positive regulation of T cell mediated immunity	11/1509	50/18866	0.0016778	0.0293213	0.0243817	IL12A/HLA-A/PVR/IL18/TNFSF4/IL23A/B2M/HLA-E/HLA-F/HLA-B/IL1R1	11
BP	GO:0032655	regulation of interleukin-12 production	11/1509	55/18866	0.00372028	0.0494823	0.0411464	ACP5/IRF8/C1QBP/CD40/CD36/TNFSF4/IL23A/MDK/CD47/HLA-B/PLCB1	11
BP	GO:0097178	ruffle assembly	11/1509	44/18866	0.000536709	0.0134454	0.0111803	ICAM1/ARHGEF26/HRAS/PFN2/ARHGAP24/CAV1/EPS8L3/PDGFRB/SNX10/CSPG4/PFN1	11
BP	GO:0042088	T-helper 1 type immune response	11/1509	44/18866	0.000536709	0.0134454	0.0111803	IL12A/RELB/HRAS/ANXA1/IL18/TNFSF4/IL23A/HAVCR2/HLA-DRB1/LEF1/IL1R1	11
BP	GO:0048846	axon extension involved in axon guidance	10/1509	37/18866	0.000487997	0.0129474	0.0107663	SEMA6C/ALCAM/SLIT2/SEMA3E/SEMA3D/SEMA6A/SEMA3G/SEMA5A/SEMA6D/SLIT3	10
BP	GO:0016339	calcium-dependent cell-cell adhesion via plasma membrane cell adhesion molecules	10/1509	43/18866	0.00172956	0.0298681	0.0248365	CDH17/SELP/CDH13/PCDHB3/CDH5/KIFAP3/CDH6/PCDHGC3/PCDHB5/DCHS1	10
MF	GO:0045499	chemorepellent activity	10/1536	28/18352	5.27594e-05	0.00469707	0.00424605	SEMA6C/SEMA3E/SEMA3D/DPP4/SEMA6A/NRG1/FLRT2/SEMA3G/SEMA5A/SEMA6D	10
BP	GO:0003197	endocardial cushion development	10/1509	45/18866	0.00248632	0.0383933	0.0319255	ACVRL1/ENG/SNAI2/BMP7/BMP2/ROBO1/FOXF1/ROBO2/TBX2/DCHS1	10
BP	GO:0061028	establishment of endothelial barrier	10/1509	46/18866	0.00295332	0.0428819	0.0356579	ICAM1/PDE2A/PECAM1/ROCK2/ROCK1/ROBO4/RAPGEF3/ENG/CLDN5/CDH5	10
BP	GO:0035633	maintenance of blood-brain barrier	10/1509	34/18866	0.000229136	0.00764268	0.00635517	PECAM1/DMD/CLDN5/LAMA2/CDH5/LAMC1/GJA1/JAM2/JAM3/ANGPT1	10
BP	GO:0010463	mesenchymal cell proliferation	10/1509	44/18866	0.0020804	0.034112	0.0283654	SMO/PTN/OSR1/BMP7/BMP2/FGFR1/FOXF1/STAT1/FAT4/DCHS1	10
BP	GO:1901889	negative regulation of cell junction assembly	10/1509	32/18866	0.000130664	0.00533346	0.00443497	ACVRL1/LRP1/ROCK2/ROCK1/DLC1/APOD/DMTN/ACE/ROBO2/ARHGAP6	10
BP	GO:1902284	neuron projection extension involved in neuron projection guidance	10/1509	37/18866	0.000487997	0.0129474	0.0107663	SEMA6C/ALCAM/SLIT2/SEMA3E/SEMA3D/SEMA6A/SEMA3G/SEMA5A/SEMA6D/SLIT3	10
BP	GO:0001504	neurotransmitter uptake	10/1509	42/18866	0.00142815	0.0260503	0.0216618	SYNGR3/SNCA/ATP1A2/PRKN/SLC29A4/GPM6B/KCNJ10/SLC1A7/ITGB3/RAB3B	10
BP	GO:0015695	organic cation transport	10/1509	49/18866	0.00478492	0.0599347	0.049838	SLC6A20/FCER1G/SLC7A8/SNCA/SLC29A4/SLC44A4/SLC25A17/GPM6B/ITGB3/CNR1	10
BP	GO:0045880	positive regulation of smoothened signaling pathway	10/1509	38/18866	0.000615328	0.01472	0.0122402	DCDC2/GAS8/SMO/NDST1/RAB34/EVC/KIF7/GLI1/CIBAR1/TEDC1	10
BP	GO:0006195	purine nucleotide catabolic process	10/1509	44/18866	0.0020804	0.034112	0.0283654	NUDT16/SAMHD1/ACOT7/PDE1A/PDE2A/PDE4A/PDE10A/NUDT4B/PDE5A/ACAT1	10
BP	GO:1902547	regulation of cellular response to vascular endothelial growth factor stimulus	10/1509	32/18866	0.000130664	0.00533346	0.00443497	IL12A/JCAD/DLL1/ATP2B4/SMOC2/SEMA6A/CADM4/ADGRA2/ROBO1/DCN	10
BP	GO:0046688	response to copper ion	10/1509	43/18866	0.00172956	0.0298681	0.0248365	AQP1/ICAM1/MT1F/SOD1/SNCA/SOD3/MAP1LC3A/MT1X/MT1E/ATP7A	10
BP	GO:0061383	trabecula morphogenesis	10/1509	49/18866	0.00478492	0.0599347	0.049838	PPARGC1B/CCM2L/ENG/S1PR1/BMP7/HEG1/NRG1/FBN2/TEK/MMP2	10
BP	GO:0019883	antigen processing and presentation of endogenous antigen	9/1509	24/18866	5.65947e-05	0.00314613	0.00261612	HLA-A/TAP2/TAPBP/B2M/CD74/HLA-E/HLA-F/HLA-B/HLA-C	9
BP	GO:0003176	aortic valve development	9/1509	32/18866	0.00067641	0.0153836	0.0127921	SLIT2/ROCK2/EMILIN1/ROCK1/SNAI2/ROBO1/ROBO2/SLIT3/ELN	9
BP	GO:0003180	aortic valve morphogenesis	9/1509	28/18866	0.000223025	0.00752484	0.00625718	SLIT2/ROCK2/EMILIN1/ROCK1/SNAI2/ROBO1/ROBO2/SLIT3/ELN	9
BP	GO:1902742	apoptotic process involved in development	9/1509	40/18866	0.00369124	0.049417	0.0410921	MEGF10/SLIT2/HNF1B/BCL2L11/BMP7/LEF1/CRYAB/ROBO2/SLIT3	9
BP	GO:0046068	cGMP metabolic process	9/1509	17/18866	1.76171e-06	0.000257077	0.000213769	GUCY1A1/PDE1A/RORA/NPR1/GUCY1B1/PDE2A/PDE10A/PDE5A/GUCY2C	9
MF	GO:0004112	cyclic-nucleotide phosphodiesterase activity	9/1536	25/18352	0.000116839	0.00816316	0.00737931	CNP/PDE1A/PDE2A/PDE4A/PDE10A/ADPRM/PDE5A/PDE3A/PDE1C	9
CC	GO:0032590	dendrite membrane	9/1576	43/19559	0.00643343	0.0564426	0.0481265	DAGLA/GABRA2/KCNC4/SGCE/AKAP5/ATP2B1/WLS/ITGA8/GABRE	9
BP	GO:0048048	embryonic eye morphogenesis	9/1509	37/18866	0.00208634	0.034112	0.0283654	HIPK2/RARB/FOXF2/MFAP5/TFAP2A/BMP7/FBN2/TBX2/FBN1	9
BP	GO:0003203	endocardial cushion morphogenesis	9/1509	35/18866	0.00136899	0.0251283	0.0208952	ACVRL1/ENG/SNAI2/BMP7/BMP2/ROBO1/ROBO2/TBX2/DCHS1	9
BP	GO:0032633	interleukin-4 production	9/1509	35/18866	0.00136899	0.0251283	0.0208952	FCER1G/CD83/ZFPM1/SLC7A5/TNFSF4/HLA-E/HAVCR2/HLA-DRB1/LEF1	9
CC	GO:0031258	lamellipodium membrane	9/1576	22/19559	2.64723e-05	0.000791762	0.000675107	FERMT2/PLXND1/PLEK2/EPHA2/SLC39A6/ANTXR1/DPP4/ITGB3/CSPG4	9
BP	GO:0086010	membrane depolarization during action potential	9/1509	37/18866	0.00208634	0.034112	0.0283654	SCN2A/ANK2/ATP1A2/CACNA1H/KCNH2/CACNA2D1/SCN4B/SCN3B/CACNA1C	9
BP	GO:0072210	metanephric nephron development	9/1509	40/18866	0.00369124	0.049417	0.0410921	SOX8/TCF21/SMO/OSR1/KIF26B/PDGFRB/CD34/STAT1/PDGFRA	9
MF	GO:0023023	MHC protein complex binding	9/1536	25/18352	0.000116839	0.00816316	0.00737931	HLA-DMB/KLRC2/HSP90AA1/HLA-DOA/PKM/HLA-DRA/CD74/HLA-DRB1/KLRC1	9
BP	GO:0098810	neurotransmitter reuptake	9/1509	32/18866	0.00067641	0.0153836	0.0127921	SNCA/ATP1A2/PRKN/SLC29A4/GPM6B/KCNJ10/SLC1A7/ITGB3/RAB3B	9
MF	GO:0016849	phosphorus-oxygen lyase activity	9/1536	22/18352	3.58325e-05	0.0041725	0.00377184	ADCY9/GUCY1A1/ADCY4/NPR1/GUCY1B1/ADCY5/MOCS1/ADCY2/GUCY2C	9
BP	GO:0045740	positive regulation of DNA replication	9/1509	40/18866	0.00369124	0.049417	0.0410921	GLI2/HRAS/JUN/WIZ/KCTD13/MAP2K4/UCN/GLI1/FGFR1	9
BP	GO:0043902	positive regulation of multi-organism process	9/1509	40/18866	0.00369124	0.049417	0.0410921	C1QBP/HDAC2/PLA2G10/CIB1/CACNA1H/PDE5A/PDE3A/EDNRB/PLCB1	9
CC	GO:0098636	protein complex involved in cell adhesion	9/1576	36/19559	0.00178781	0.0226227	0.0192895	ITGA1/NPNT/EMILIN1/ITGA11/ITGB3/ITGA8/JAM2/ITGA7/JAM3	9
BP	GO:0009154	purine ribonucleotide catabolic process	9/1509	31/18866	0.000522919	0.0133287	0.0110833	NUDT16/ACOT7/PDE1A/PDE2A/PDE4A/PDE10A/NUDT4B/PDE5A/ACAT1	9
BP	GO:0086091	regulation of heart rate by cardiac conduction	9/1509	39/18866	0.00307506	0.0444285	0.0369439	KCNE4/ANK2/CAV1/BIN1/KCNH2/CACNA2D1/SCN4B/SCN3B/CACNA1C	9
BP	GO:0032673	regulation of interleukin-4 production	9/1509	32/18866	0.00067641	0.0153836	0.0127921	FCER1G/CD83/ZFPM1/SLC7A5/TNFSF4/HLA-E/HAVCR2/HLA-DRB1/LEF1	9
BP	GO:1900746	regulation of vascular endothelial growth factor signaling pathway	9/1509	30/18866	0.000399184	0.0111485	0.00927041	IL12A/JCAD/DLL1/SMOC2/SEMA6A/CADM4/ADGRA2/ROBO1/DCN	9
BP	GO:0009261	ribonucleotide catabolic process	9/1509	32/18866	0.00067641	0.0153836	0.0127921	NUDT16/ACOT7/PDE1A/PDE2A/PDE4A/PDE10A/NUDT4B/PDE5A/ACAT1	9
BP	GO:0071526	semaphorin-plexin signaling pathway	9/1509	40/18866	0.00369124	0.049417	0.0410921	SEMA6C/PLXND1/SEMA3E/SEMA3D/SEMA6A/PLXNA2/SEMA3G/SEMA5A/SEMA6D	9
BP	GO:1905314	semi-lunar valve development	9/1509	37/18866	0.00208634	0.034112	0.0283654	SLIT2/ROCK2/EMILIN1/ROCK1/SNAI2/ROBO1/ROBO2/SLIT3/ELN	9
BP	GO:0002483	antigen processing and presentation of endogenous peptide antigen	8/1509	17/18866	2.07363e-05	0.00147607	0.00122741	HLA-A/TAP2/TAPBP/B2M/HLA-E/HLA-F/HLA-B/HLA-C	8
BP	GO:0019885	antigen processing and presentation of endogenous peptide antigen via MHC class I	8/1509	17/18866	2.07363e-05	0.00147607	0.00122741	HLA-A/TAP2/TAPBP/B2M/HLA-E/HLA-F/HLA-B/HLA-C	8
CC	GO:0044295	axonal growth cone	8/1576	29/19559	0.00161319	0.0212296	0.0181017	DYNLT1/LRP1/L1CAM/HSP90AA1/FKBP4/BOC/OLFM1/PTCH1	8
MF	GO:0009975	cyclase activity	8/1536	22/18352	0.000259828	0.0151277	0.0136751	ADCY9/GUCY1A1/ADCY4/NPR1/GUCY1B1/ADCY5/ADCY2/GUCY2C	8
BP	GO:0009190	cyclic nucleotide biosynthetic process	8/1509	22/18866	0.000189758	0.00663186	0.00551464	ADCY9/GUCY1A1/ADCY4/NPR1/GUCY1B1/ADCY5/ADCY2/GUCY2C	8
BP	GO:0052652	cyclic purine nucleotide metabolic process	8/1509	22/18866	0.000189758	0.00663186	0.00551464	ADCY9/GUCY1A1/ADCY4/NPR1/GUCY1B1/ADCY5/ADCY2/GUCY2C	8
BP	GO:0048566	embryonic digestive tract development	8/1509	34/18866	0.00454885	0.0574175	0.0477448	GLI2/TCF21/HNF1B/RARB/FOXF2/GLI3/FOXF1/PDGFRA	8
BP	GO:0035767	endothelial cell chemotaxis	8/1509	32/18866	0.00303983	0.0440285	0.0366113	CCN3/LGMN/SMOC2/FGFR1/PRKD1/FGF2/SEMA5A/KDR	8
BP	GO:0006760	folic acid-containing compound metabolic process	8/1509	28/18866	0.00119655	0.0228243	0.0189793	FOLR1/SHMT1/DHFR2/MTHFD1L/ALDH1L2/SLC46A1/SHMT2/GCH1	8
MF	GO:0005217	intracellular ligand-gated ion channel activity	8/1536	29/18352	0.00205613	0.0549947	0.049714	AQP1/ITPR3/MCOLN3/TPCN2/RASA3/CFTR/TRPA1/ITPR1	8
BP	GO:0032232	negative regulation of actin filament bundle assembly	8/1509	34/18866	0.00454885	0.0574175	0.0477448	PRKN/PPP1R9A/S1PR1/DLC1/SHANK3/PFN1/STMN1/ARHGAP6	8
BP	GO:1902668	negative regulation of axon guidance	8/1509	28/18866	0.00119655	0.0228243	0.0189793	SEMA6C/SLIT2/SEMA3E/SEMA3D/SEMA6A/SEMA3G/SEMA5A/SEMA6D	8
BP	GO:2000352	negative regulation of endothelial cell apoptotic process	8/1509	34/18866	0.00454885	0.0574175	0.0477448	RAMP2/ICAM1/CDH5/SEMA5A/KDR/NDNF/TEK/ANGPT1	8
BP	GO:0001916	positive regulation of T cell mediated cytotoxicity	8/1509	28/18866	0.00119655	0.0228243	0.0189793	IL12A/HLA-A/PVR/IL23A/B2M/HLA-E/HLA-F/HLA-B	8
BP	GO:0042558	pteridine-containing compound metabolic process	8/1509	34/18866	0.00454885	0.0574175	0.0477448	FOLR1/SHMT1/DHFR2/MTHFD1L/ALDH1L2/SLC46A1/SHMT2/GCH1	8
BP	GO:0048169	regulation of long-term neuronal synaptic plasticity	8/1509	25/18866	0.000516762	0.0133213	0.0110772	KIT/DLG4/HRAS/GRIN1/NEURL1/KCNJ10/SHANK3/SYNPO	8
BP	GO:0090022	regulation of neutrophil chemotaxis	8/1509	33/18866	0.00373585	0.0494823	0.0411464	SLIT2/C1QBP/DPP4/IL23A/MDK/CD74/DAPK2/JAM3	8
BP	GO:0010039	response to iron ion	8/1509	33/18866	0.00373585	0.0494823	0.0411464	C1QA/BMP6/SNCA/MAP1LC3A/APBB1/B2M/TFAP2A/ATP7A	8
BP	GO:0048745	smooth muscle tissue development	8/1509	24/18866	0.000377694	0.0107366	0.00892788	COL3A1/SMO/OSR1/ENG/PDGFRB/MYLK/ITGA8/PTCH1	8
MF	GO:0097493	structural molecule activity conferring elasticity	8/1536	11/18352	3.1028e-07	0.000108391	9.7983e-05	FBLN2/EMILIN1/LAMC1/AHNAK/FBN2/FBN1/ELN/FBLN5	8
MF	GO:0016769	transferase activity, transferring nitrogenous groups	8/1536	23/18352	0.000369333	0.0184315	0.0166616	KYAT3/GOT1/GOT2/PSAT1/GAPDH/BCAT2/KYAT1/AMT	8
MF	GO:0004114	3',5'-cyclic-nucleotide phosphodiesterase activity	7/1536	23/18352	0.00209904	0.0549947	0.049714	PDE1A/PDE2A/PDE4A/PDE10A/PDE5A/PDE3A/PDE1C	7
MF	GO:0031690	adrenergic receptor binding	7/1536	20/18352	0.000829393	0.0347682	0.0314296	SAV1/DLG4/C1QBP/MAGI2/AKAP5/ADRA2A/ARRB1	7
BP	GO:0046058	cAMP metabolic process	7/1509	22/18866	0.00120475	0.0228529	0.0190031	ADCY9/ADCY4/EPHA2/PDE4A/PDE10A/ADCY5/ADCY2	7
BP	GO:0086064	cell communication by electrical coupling involved in cardiac conduction	7/1509	24/18866	0.00212225	0.0342198	0.028455	ATP1A2/CAV1/GJC1/ATP1B2/GJA1/CACNA1C/HRC	7
BP	GO:0072202	cell differentiation involved in metanephros development	7/1509	26/18866	0.00350263	0.048219	0.0400959	TCF21/SMO/OSR1/WWTR1/CD34/STAT1/FAT4	7
BP	GO:0072111	cell proliferation involved in kidney development	7/1509	21/18866	0.000881801	0.0183824	0.0152856	IL6R/OSR1/PDGFRB/BMP7/BMP2/PTCH1/STAT1	7
BP	GO:0046655	folic acid metabolic process	7/1509	20/18866	0.000631142	0.0150366	0.0125035	FOLR1/SHMT1/DHFR2/MTHFD1L/ALDH1L2/SLC46A1/SHMT2	7
BP	GO:0021884	forebrain neuron development	7/1509	26/18866	0.00350263	0.048219	0.0400959	SLIT2/ATF5/LHX6/ATP7A/ROBO1/ZMIZ1/ROBO2	7
BP	GO:0033622	integrin activation	7/1509	24/18866	0.00212225	0.0342198	0.028455	COL16A1/FERMT2/RASIP1/FBLIM1/CDH17/SELP/JAM3	7
BP	GO:0030318	melanocyte differentiation	7/1509	26/18866	0.00350263	0.048219	0.0400959	ZEB2/KIT/MREG/GLI3/ADAMTS9/EDNRB/MEF2C	7
CC	GO:0042613	MHC class II protein complex	7/1576	16/19559	0.000129839	0.00266982	0.00227646	HLA-DMB/HLA-DPA1/HLA-DOA/HLA-DRA/CD74/HLA-DRB1/HLA-DQB1	7
MF	GO:0023026	MHC class II protein complex binding	7/1536	16/18352	0.000164997	0.0108073	0.00976957	HLA-DMB/HSP90AA1/HLA-DOA/PKM/HLA-DRA/CD74/HLA-DRB1	7
CC	GO:0031528	microvillus membrane	7/1576	26/19559	0.00365154	0.0356139	0.0303666	PROM2/PROM1/SLC7A8/SLC7A5/ITGB3/CDHR2/MUC20	7
BP	GO:0048843	negative regulation of axon extension involved in axon guidance	7/1509	26/18866	0.00350263	0.048219	0.0400959	SEMA6C/SEMA3E/SEMA3D/SEMA6A/SEMA3G/SEMA5A/SEMA6D	7
BP	GO:0045662	negative regulation of myoblast differentiation	7/1509	25/18866	0.0027466	0.0407937	0.0339215	SOX8/PRICKLE1/MBNL3/DLL1/IL18/CXCL14/ID3	7
BP	GO:0043116	negative regulation of vascular permeability	7/1509	16/18866	0.000123868	0.00528379	0.00439367	RAMP2/SLIT2/PDE2A/AKAP12/CLDN5/PDE3A/ANGPT1	7
BP	GO:0072160	nephron tubule epithelial cell differentiation	7/1509	15/18866	7.48415e-05	0.00370212	0.00307845	MTSS1/PROM1/OSR1/WWTR1/MEF2C/STAT1/FAT4	7
CC	GO:0031092	platelet alpha granule membrane	7/1576	17/19559	0.000205398	0.00397506	0.00338939	CD9/CD36/PECAM1/SNCA/SELP/ITGB3/CD109	7
BP	GO:2001028	positive regulation of endothelial cell chemotaxis	7/1509	15/18866	7.48415e-05	0.00370212	0.00307845	LGMN/SMOC2/FGFR1/PRKD1/FGF2/SEMA5A/KDR	7
BP	GO:0032516	positive regulation of phosphoprotein phosphatase activity	7/1509	21/18866	0.000881801	0.0183824	0.0152856	JAK2/ITGA1/PPP1R15A/MAGI2/PDGFRB/CD300A/PPP1R14D	7
BP	GO:0010881	regulation of cardiac muscle contraction by regulation of the release of sequestered calcium ion	7/1509	24/18866	0.00212225	0.0342198	0.028455	ANK2/DMD/ATP1A2/TMEM38B/CACNA1C/HRC/GSTM2	7
BP	GO:2001026	regulation of endothelial cell chemotaxis	7/1509	25/18866	0.0027466	0.0407937	0.0339215	LGMN/SMOC2/FGFR1/PRKD1/FGF2/SEMA5A/KDR	7
BP	GO:0019430	removal of superoxide radicals	7/1509	26/18866	0.00350263	0.048219	0.0400959	SOD1/CD36/SOD3/BMP7/ATP7A/GCH1/FBLN5	7
MF	GO:0030215	semaphorin receptor binding	7/1536	23/18352	0.00209904	0.0549947	0.049714	SEMA6C/SEMA3E/SEMA3D/SEMA6A/SEMA3G/SEMA5A/SEMA6D	7
MF	GO:0008483	transaminase activity	7/1536	21/18352	0.0011549	0.04537	0.0410134	KYAT3/GOT1/GOT2/PSAT1/BCAT2/KYAT1/AMT	7
CC	GO:0043194	axon initial segment	6/1576	17/19559	0.00154218	0.0207093	0.0176581	MAP2/BIN1/MAP1A/NRCAM/NFASC/NAV1	6
MF	GO:0015278	calcium-release channel activity	6/1536	17/18352	0.00187765	0.0549947	0.049714	ITPR3/MCOLN3/TPCN2/RASA3/TRPA1/ITPR1	6
BP	GO:0150146	cell junction disassembly	6/1509	19/18866	0.00283124	0.041627	0.0346144	C1QA/IQSEC1/CX3CR1/C1QB/SNAI2/C1QC	6
BP	GO:0060973	cell migration involved in heart development	6/1509	19/18866	0.00283124	0.041627	0.0346144	FOLR1/ENG/SNAI2/PDGFRB/BMP7/DCHS1	6
BP	GO:0021924	cell proliferation in external granule layer	6/1509	15/18866	0.000689747	0.0153836	0.0127921	PSMG1/GLI2/RORA/SMO/ATF5/GLI1	6
BP	GO:0021534	cell proliferation in hindbrain	6/1509	16/18866	0.00102927	0.0208131	0.0173069	PSMG1/GLI2/RORA/SMO/ATF5/GLI1	6
BP	GO:0021930	cerebellar granule cell precursor proliferation	6/1509	15/18866	0.000689747	0.0153836	0.0127921	PSMG1/GLI2/RORA/SMO/ATF5/GLI1	6
CC	GO:0098644	complex of collagen trimers	6/1576	21/19559	0.00511445	0.0473987	0.0404151	COL3A1/COL16A1/LUM/COL5A1/COL4A5/COL4A6	6
CC	GO:0043034	costamere	6/1576	19/19559	0.00293961	0.0317093	0.0270373	ANK2/DMD/KRT8/PGM5/AHNAK/SYNM	6
BP	GO:0009214	cyclic nucleotide catabolic process	6/1509	14/18866	0.000443785	0.0121045	0.0100654	CNP/PDE1A/PDE2A/PDE4A/PDE10A/PDE5A	6
BP	GO:0050651	dermatan sulfate proteoglycan biosynthetic process	6/1509	15/18866	0.000689747	0.0153836	0.0127921	DSEL/UST/CSPG4/VCAN/CSGALNACT1/DCN	6
BP	GO:0050655	dermatan sulfate proteoglycan metabolic process	6/1509	16/18866	0.00102927	0.0208131	0.0173069	DSEL/UST/CSPG4/VCAN/CSGALNACT1/DCN	6
BP	GO:0048251	elastic fiber assembly	6/1509	10/18866	4.10841e-05	0.00260661	0.00216749	EMILIN1/ATP7A/MYH11/TNXB/MFAP4/FBLN5	6
BP	GO:0016264	gap junction assembly	6/1509	13/18866	0.000271968	0.00853482	0.00709703	ACE2/CAV1/GJC1/ACE/GJB1/GJA1	6
BP	GO:0072234	metanephric nephron tubule development	6/1509	20/18866	0.00377413	0.0498408	0.0414445	SOX8/OSR1/WWTR1/ACAT1/STAT1/FAT4	6
CC	GO:0001527	microfibril	6/1576	10/19559	4.28637e-05	0.00112817	0.000961951	ADAMTS10/MFAP5/LTBP1/MFAP4/FBN2/FBN1	6
BP	GO:0150118	negative regulation of cell-substrate junction organization	6/1509	18/18866	0.00207626	0.034112	0.0283654	ACVRL1/LRP1/DLC1/APOD/DMTN/ARHGAP6	6
BP	GO:0051895	negative regulation of focal adhesion assembly	6/1509	18/18866	0.00207626	0.034112	0.0283654	ACVRL1/LRP1/DLC1/APOD/DMTN/ARHGAP6	6
BP	GO:0031115	negative regulation of microtubule polymerization	6/1509	13/18866	0.000271968	0.00853482	0.00709703	MAP2/SNCA/FKBP4/CDH5/CLIP3/STMN1	6
MF	GO:0050998	nitric-oxide synthase binding	6/1536	14/18352	0.000567192	0.027019	0.0244245	DNM1/DMD/ATP2B4/CAV1/CD74/DNM3	6
BP	GO:0051580	regulation of neurotransmitter uptake	6/1509	17/18866	0.00148375	0.0268965	0.0223655	SNCA/ATP1A2/PRKN/GPM6B/ITGB3/RAB3B	6
BP	GO:0046653	tetrahydrofolate metabolic process	6/1509	19/18866	0.00283124	0.041627	0.0346144	SHMT1/DHFR2/MTHFD1L/ALDH1L2/SHMT2/GCH1	6
MF	GO:0047555	3',5'-cyclic-GMP phosphodiesterase activity	5/1536	12/18352	0.00195892	0.0549947	0.049714	PDE1A/PDE2A/PDE10A/PDE5A/PDE1C	5
BP	GO:0072203	cell proliferation involved in metanephros development	5/1509	10/18866	0.000582245	0.0143399	0.0119242	OSR1/PDGFRB/BMP7/PTCH1/STAT1	5
BP	GO:0030208	dermatan sulfate biosynthetic process	5/1509	12/18866	0.00159736	0.028254	0.0234942	DSEL/UST/CSPG4/VCAN/DCN	5
BP	GO:0030205	dermatan sulfate metabolic process	5/1509	13/18866	0.00242573	0.0377643	0.0314025	DSEL/UST/CSPG4/VCAN/DCN	5
CC	GO:0005614	interstitial matrix	5/1576	13/19559	0.00250684	0.0279577	0.0238385	SMOC2/ABI3BP/EGFLAM/ECM2/COL14A1	5
MF	GO:0032395	MHC class II receptor activity	5/1536	10/18352	0.000718663	0.0313816	0.0283683	HLA-DPA1/HLA-DOA/HLA-DRA/HLA-DRB1/HLA-DQB1	5
BP	GO:0051481	negative regulation of cytosolic calcium ion concentration	5/1509	13/18866	0.00242573	0.0377643	0.0314025	LRP1/GOT1/ATP1A2/KCNK3/ATP2B1	5
BP	GO:0051132	NK T cell activation	5/1509	11/18866	0.000997243	0.0204242	0.0169835	IL12A/ELF4/IL18/IL23A/CD300A	5
CC	GO:0031094	platelet dense tubular network	5/1576	11/19559	0.00103166	0.015428	0.0131549	ITPR3/ATP2A3/DMTN/ITPR1/IRAG1	5
MF	GO:0048407	platelet-derived growth factor binding	5/1536	11/18352	0.00122691	0.0459216	0.0415121	COL3A1/COL6A1/COL5A1/PDGFRB/PDGFRA	5
BP	GO:0010752	regulation of cGMP-mediated signaling	5/1509	14/18866	0.00352682	0.0484377	0.0402778	NPR1/RUNDC3A/PDE2A/PDE10A/CGAS	5
BP	GO:0072182	regulation of nephron tubule epithelial cell differentiation	5/1509	13/18866	0.00242573	0.0377643	0.0314025	PROM1/OSR1/WWTR1/STAT1/FAT4	5
BP	GO:0009071	serine family amino acid catabolic process	5/1509	12/18866	0.00159736	0.028254	0.0234942	SHMT1/SHMT2/SDS/GCSH/AMT	5
