# Supplementary material for: An antigen processing and presentation signature for prognostic evaluation and immunotherapy selection in advanced gastric cancer
Source: Front Immunol. 2022 Oct 14;13:992060. doi: 10.3389/fimmu.2022.992060 (PMC9615473; doi:10.3389/fimmu.2022.992060)
Supplement: Supplementary file 1 [file DataSheet_1.zip › Supplementary material - 1/Table S4.xlsx]

## Sheet: Sheet1
Table S4. KEGG analysis of brown module genes
ID	Description	GeneRatio	BgRatio	pvalue	p.adjust	qvalue	geneID	Count
hsa04060	Cytokine-cytokine receptor interaction	17/50	295/8113	7.15949e-13	6.30035e-11	4.14497e-11	IL21R/IL2RB/IL12RB1/IL15/TNFSF13B/TNFSF14/CXCR3/CCR1/CXCR6/CCR5/CCL5/IFNG/FASLG/CXCL9/CXCL10/CXCL11/CXCL13	17
hsa04061	Viral protein interaction with cytokine and cytokine receptor	10/50	100/8113	3.49897e-10	1.53955e-08	1.01286e-08	IL2RB/TNFSF14/CXCR3/CCR1/CCR5/CCL5/CXCL9/CXCL10/CXCL11/CXCL13	10
hsa04650	Natural killer cell mediated cytotoxicity	10/50	131/8113	5.06559e-09	1.48591e-07	9.7757e-08	PRF1/SH2D1A/LCK/KLRD1/CD244/GZMB/KLRC4-KLRK1/KLRK1/IFNG/FASLG	10
hsa04062	Chemokine signaling pathway	9/50	192/8113	2.09131e-06	4.60089e-05	3.0269e-05	CXCR3/CCR1/CXCR6/CCR5/CCL5/CXCL9/CXCL10/CXCL11/CXCL13	9
hsa05332	Graft-versus-host disease	5/50	42/8113	5.19037e-06	9.13505e-05	6.0099e-05	PRF1/KLRD1/GZMB/IFNG/FASLG	5
hsa05330	Allograft rejection	4/50	38/8113	8.07574e-05	0.00101524	0.000667918	PRF1/GZMB/IFNG/FASLG	4
hsa05340	Primary immunodeficiency	4/50	38/8113	8.07574e-05	0.00101524	0.000667918	LCK/CD8B/CD8A/TAP1	4
hsa04612	Antigen processing and presentation	5/50	78/8113	0.000109043	0.00119947	0.000789126	CD8B/KLRD1/IFNG/CD8A/TAP1	5
hsa04940	Type I diabetes mellitus	4/50	43/8113	0.000131991	0.00129058	0.000849064	PRF1/GZMB/IFNG/FASLG	4
hsa04514	Cell adhesion molecules	6/50	149/8113	0.000283154	0.00249176	0.00163931	CD2/CD8B/PDCD1/TIGIT/CD274/CD8A	6
hsa04660	T cell receptor signaling pathway	5/50	104/8113	0.000421219	0.00336975	0.00221694	LCK/CD8B/PDCD1/IFNG/CD8A	5
hsa04659	Th17 cell differentiation	5/50	108/8113	0.00050122	0.00367561	0.00241817	IL21R/IL2RB/IL12RB1/LCK/IFNG	5
hsa05143	African trypanosomiasis	3/50	37/8113	0.00147684	0.00999708	0.00657702	IFNG/FASLG/IDO1	3
hsa05235	PD-L1 expression and PD-1 checkpoint pathway in cancer	4/50	89/8113	0.00212101	0.013332	0.00877107	LCK/PDCD1/CD274/IFNG	4
hsa04658	Th1 and Th2 cell differentiation	4/50	92/8113	0.00239462	0.0137005	0.00901346	IL2RB/IL12RB1/LCK/IFNG	4
hsa05323	Rheumatoid arthritis	4/50	93/8113	0.00249099	0.0137005	0.00901346	IL15/TNFSF13B/CCL5/IFNG	4
hsa03050	Proteasome	3/50	46/8113	0.00277516	0.0143655	0.00945102	IFNG/PSMB9/PSMB10	3
hsa04630	JAK-STAT signaling pathway	5/50	162/8113	0.00306226	0.0149711	0.00984939	IL21R/IL2RB/IL12RB1/IL15/IFNG	5
hsa05144	Malaria	3/50	50/8113	0.00352187	0.0163118	0.0107315	KLRC4-KLRK1/KLRK1/IFNG	3
hsa04620	Toll-like receptor signaling pathway	4/50	104/8113	0.00373323	0.0164262	0.0108067	CCL5/CXCL9/CXCL10/CXCL11	4
hsa05320	Autoimmune thyroid disease	3/50	53/8113	0.00415523	0.0174124	0.0114555	PRF1/GZMB/FASLG	3
hsa04668	TNF signaling pathway	4/50	112/8113	0.00486426	0.019457	0.0128007	IL15/IRF1/CCL5/CXCL10	4
hsa04621	NOD-like receptor signaling pathway	5/50	184/8113	0.00527042	0.0201651	0.0132665	CCL5/GBP2/GBP1/GBP5/GBP4	5
hsa04623	Cytosolic DNA-sensing pathway	3/50	63/8113	0.00674685	0.0247384	0.0162753	ZBP1/CCL5/CXCL10	3
hsa05321	Inflammatory bowel disease	3/50	65/8113	0.0073576	0.0258987	0.0170386	IL21R/IL12RB1/IFNG	3
hsa05163	Human cytomegalovirus infection	5/50	225/8113	0.0120573	0.0408092	0.0268482	CCR1/CCR5/CCL5/TAP1/FASLG	5
hsa05164	Influenza A	4/50	171/8113	0.0206754	0.0673866	0.0443333	CCL5/IFNG/FASLG/CXCL10	4
hsa04640	Hematopoietic cell lineage	3/50	99/8113	0.0228387	0.0717788	0.0472229	CD2/CD8B/CD8A	3
hsa05142	Chagas disease	3/50	102/8113	0.0246832	0.0749008	0.0492768	CCL5/IFNG/FASLG	3
