# Supplementary material for: An antigen processing and presentation signature for prognostic evaluation and immunotherapy selection in advanced gastric cancer
Source: Front Immunol. 2022 Oct 14;13:992060. doi: 10.3389/fimmu.2022.992060 (PMC9615473; doi:10.3389/fimmu.2022.992060)
Supplement: Supplementary file 1 [file DataSheet_1.zip › Supplementary material - 1/Table S5.xlsx]

## Sheet: Sheet1
Table S5. KEGG analysis of grey module genes
ID	Description	GeneRatio	BgRatio	pvalue	p.adjust	qvalue	geneID	Count
hsa04612	Antigen processing and presentation	23/724	78/8113	1.56e-07	5e-05	3.72e-05	HLA-DMB/CTSB/HLA-A/KLRC2/LGMN/HLA-DPA1/TAP2/HSP90AA1/TAPBP/HLA-DOA/HLA-DRA/B2M/CD74/HLA-E/HLA-F/HLA-DRB1/KLRC1/HLA-B/IFI30/HLA-C/HLA-DQB1/PSME2/HSPA2	23
hsa04022	cGMP-PKG signaling pathway	36/724	167/8113	4.11e-07	6.58e-05	4.89e-05	ITPR3/KCNMB4/ADCY9/KCNMB1/NFATC4/GUCY1A1/ADCY4/ATP2A3/NPR1/GUCY1B1/PDE2A/ROCK2/KCNMB3/ATP1A2/ADCY5/ROCK1/ATP2B4/AKT3/CREB3L2/PDE5A/MYLK/ADRA2A/ATP2B1/PRKG2/ADCY2/ATP1B2/TRPC6/ITPR1/PDE3A/EDNRB/PLCB1/CACNA1C/IRAG1/MEF2C/PRKG1/GNAI1	36
hsa04514	Cell adhesion molecules	33/724	149/8113	6.54e-07	6.98e-05	5.19e-05	ALCAM/HLA-DMB/ICAM1/L1CAM/CD40/HLA-A/PVR/HLA-DPA1/ICAM2/PECAM1/HLA-DOA/SDC2/SELP/HLA-DRA/NLGN4X/CLDN5/HLA-E/CDH5/HLA-F/HLA-DRB1/HLA-B/ITGA8/NRCAM/CD34/NEGR1/JAM2/VCAN/NFASC/HLA-C/CNTNAP1/HLA-DQB1/JAM3/PTPRM	33
hsa04270	Vascular smooth muscle contraction	30/724	134/8113	1.66e-06	0.000106288	7.9e-05	ITPR3/KCNMB4/ADCY9/KCNMB1/GUCY1A1/RAMP2/ACTG2/ADCY4/ADM2/NPR1/PLA2G10/GUCY1B1/ROCK2/PLA2G4F/KCNMB3/ADCY5/CALD1/ROCK1/PPP1R12B/MYLK/MYH11/ACTA2/ADCY2/PRKCG/ITPR1/CALCRL/PLCB1/CACNA1C/IRAG1/PRKG1	30
hsa04512	ECM-receptor interaction	23/724	88/8113	1.66e-06	0.000106288	7.9e-05	ITGA1/FREM1/LAMC3/CD36/COL6A1/NPNT/COL6A2/COL4A5/COL6A3/COL4A6/ITGA11/LAMA2/ITGB3/CD47/LAMC1/HSPG2/ITGA8/TNXB/COL9A3/ITGA7/VWF/COL9A1/LAMA4	23
hsa05330	Allograft rejection	14/724	38/8113	2.27e-06	0.000106288	7.9e-05	HLA-DMB/IL12A/CD40/HLA-A/HLA-DPA1/HLA-DOA/FAS/HLA-DRA/HLA-E/HLA-F/HLA-DRB1/HLA-B/HLA-C/HLA-DQB1	14
hsa04974	Protein digestion and absorption	25/724	103/8113	2.6e-06	0.000106288	7.9e-05	COL3A1/COL12A1/COL16A1/COL28A1/SLC7A8/XPNPEP2/COL6A1/ACE2/ATP1A2/COL5A1/DPP4/COL6A2/KCNK5/SLC3A1/COL4A5/COL6A3/COL4A6/SLC15A1/ATP1B2/COL21A1/COL23A1/COL9A3/COL9A1/COL14A1/ELN	25
hsa05416	Viral myocarditis	18/724	60/8113	2.66e-06	0.000106288	7.9e-05	HLA-DMB/ICAM1/CD40/HLA-A/HLA-DPA1/SGCA/HLA-DOA/DMD/RAC3/CAV1/HLA-DRA/HLA-E/LAMA2/HLA-F/HLA-DRB1/HLA-B/HLA-C/HLA-DQB1	18
hsa04940	Type I diabetes mellitus	14/724	43/8113	1.21e-05	0.000429358	0.000319194	HLA-DMB/IL12A/HLA-A/HLA-DPA1/HLA-DOA/FAS/HLA-DRA/HLA-E/HLA-F/HLA-DRB1/HLA-B/CPE/HLA-C/HLA-DQB1	14
hsa04015	Rap1 signaling pathway	38/724	210/8113	1.7e-05	0.000542834	0.000403554	ADCY9/CTNND1/EFNA4/KIT/FLT1/ADCY4/HGF/HRAS/EPHA2/PFN2/SIPA1L2/TLN2/EFNA3/FLT4/GRIN1/MAGI2/ADCY5/RAC3/RAPGEF3/RAPGEF4/PDGFRB/AKT3/ITGB3/CNR1/ADCY2/PRKCG/FGFR1/PRKD1/PFN1/LPAR1/PARD6A/FGF2/PLCB1/KDR/TEK/GNAI1/ANGPT1/PDGFRA	38
hsa05217	Basal cell carcinoma	17/724	63/8113	2.39e-05	0.000695905	0.000517351	TCF7L2/GLI2/FZD8/SMO/FZD3/DDB2/GADD45B/FZD1/GLI3/KIF7/BMP2/GLI1/LEF1/TCF7L1/FZD10/PTCH1/HHIP	17
hsa04510	Focal adhesion	36/724	201/8113	3.54e-05	0.000944924	0.000702477	ITGA1/FLT1/HGF/HRAS/JUN/LAMC3/MAPK10/COL6A1/TLN2/FLT4/ROCK2/RAC3/ROCK1/CAV1/COL6A2/PDGFRB/AKT3/COL4A5/COL6A3/PPP1R12B/COL4A6/ITGA11/LAMA2/ITGB3/MYLK/LAMC1/PRKCG/ITGA8/TNXB/COL9A3/ITGA7/VWF/COL9A1/KDR/LAMA4/PDGFRA	36
hsa05332	Graft-versus-host disease	13/724	42/8113	4.53e-05	0.00111608	0.000829717	HLA-DMB/HLA-A/HLA-DPA1/HLA-DOA/FAS/HLA-DRA/HLA-E/HLA-F/HLA-DRB1/KLRC1/HLA-B/HLA-C/HLA-DQB1	13
hsa04360	Axon guidance	33/724	182/8113	5.8e-05	0.00132475	0.000984846	SEMA6C/EFNA4/NFATC4/SLIT2/L1CAM/HRAS/SMO/EPHA2/FZD3/EFNA3/ROCK2/SEMA3E/SEMA3D/RAC3/ROCK1/UNC5B/ABLIM1/RGMA/BOC/BMP7/SEMA6A/TRPC6/PLXNA2/ROBO1/UNC5C/SEMA3G/PARD6A/ROBO2/SEMA5A/SEMA6D/PTCH1/SLIT3/GNAI1	33
hsa04540	Gap junction	20/724	88/8113	7.11e-05	0.00151666	0.00112752	ITPR3/ADCY9/TUBA1C/GUCY1A1/ADCY4/HRAS/TUBB2B/GUCY1B1/ADCY5/PDGFRB/PRKG2/ADCY2/GJA1/PRKCG/ITPR1/LPAR1/PLCB1/PRKG1/GNAI1/PDGFRA	20
hsa05169	Epstein-Barr virus infection	35/724	202/8113	9.16e-05	0.00183147	0.00136156	ISG15/HLA-DMB/RELB/ICAM1/JUN/STAT2/CD40/HDAC2/HLA-A/IRF9/HLA-DPA1/IRF7/TAP2/CR2/MAPK10/TAPBP/HLA-DOA/FAS/HLA-DRA/DDB2/MAP2K4/BCL2L11/ENTPD3/GADD45B/AKT3/B2M/HLA-E/MYD88/HLA-F/OAS2/HLA-DRB1/HLA-B/HLA-C/HLA-DQB1/STAT1	35
hsa04611	Platelet activation	24/724	124/8113	0.000210261	0.00395786	0.00294235	ITPR3/ADCY9/COL3A1/FCER1G/GUCY1A1/ADCY4/GUCY1B1/TBXA2R/TLN2/ROCK2/PLA2G4F/ADCY5/ROCK1/AKT3/ITGB3/MYLK/PRKG2/ADCY2/ITPR1/PTGS1/VWF/PLCB1/PRKG1/GNAI1	24
hsa05165	Human papillomavirus infection	49/724	331/8113	0.000249259	0.00443127	0.0032943	TCF7L2/EIF4EBP1/ISG15/LLGL1/ITGA1/FZD8/HRAS/STAT2/PPP2R2C/HDAC2/HLA-A/IRF9/LAMC3/PPP2R3A/COL6A1/FOXO1/FZD3/ATP6V1B2/NOTCH3/PKM/FAS/COL6A2/PDGFRB/AKT3/COL4A5/COL6A3/CREB3L2/COL4A6/FZD1/HLA-E/ITGA11/LAMA2/ITGB3/LAMC1/HLA-F/HLA-B/LFNG/ITGA8/TNXB/TCF7L1/HLA-C/COL9A3/ITGA7/PARD6A/VWF/COL9A1/FZD10/STAT1/LAMA4	49
hsa04924	Renin secretion	16/724	69/8113	0.000289366	0.00487353	0.00362309	AQP1/ITPR3/GUCY1A1/PDE1A/CTSB/NPR1/GUCY1B1/ADCY5/PRKG2/ACE/ITPR1/PDE3A/PDE1C/PLCB1/CACNA1C/GNAI1	16
hsa04925	Aldosterone synthesis and secretion	20/724	98/8113	0.000336868	0.00538988	0.00400695	ITPR3/ADCY9/DAGLA/ADCY4/NPR1/PDE2A/ATP1A2/ADCY5/ATP2B4/CACNA1H/CREB3L2/KCNK3/ATP2B1/ADCY2/ATP1B2/PRKCG/ITPR1/PRKD1/PLCB1/CACNA1C	20
hsa05320	Autoimmune thyroid disease	13/724	53/8113	0.000595294	0.00907115	0.00674369	HLA-DMB/CD40/HLA-A/HLA-DPA1/HLA-DOA/FAS/HLA-DRA/HLA-E/HLA-F/HLA-DRB1/HLA-B/HLA-C/HLA-DQB1	13
hsa05414	Dilated cardiomyopathy	19/724	96/8113	0.000702308	0.0102154	0.00759434	TPM1/ADCY9/MYL3/ITGA1/ADCY4/TPM2/ATP2A3/SGCA/CACNA2D3/DMD/ADCY5/ITGA11/LAMA2/ITGB3/CACNA2D1/ADCY2/ITGA8/ITGA7/CACNA1C	19
hsa04971	Gastric acid secretion	16/724	76/8113	0.000907331	0.0126237	0.00938475	ITPR3/ADCY9/ADCY4/CFTR/ATP1A2/ADCY5/KCNJ10/MYLK/CHRM3/ADCY2/ATP1B2/KCNK10/PRKCG/ITPR1/PLCB1/GNAI1	16
hsa04340	Hedgehog signaling pathway	13/724	56/8113	0.00104129	0.0134758	0.0100182	GLI2/SMO/DISP1/SCUBE2/EVC2/EVC/BOC/GLI3/KIF7/GLI1/ARRB1/PTCH1/HHIP	13
hsa05412	Arrhythmogenic right ventricular cardiomyopathy	16/724	77/8113	0.0010528	0.0134758	0.0100182	TCF7L2/ITGA1/ATP2A3/SGCA/CACNA2D3/DMD/ITGA11/LAMA2/ITGB3/CACNA2D1/LEF1/GJA1/ITGA8/TCF7L1/ITGA7/CACNA1C	16
hsa05143	African trypanosomiasis	10/724	37/8113	0.00112988	0.0135317	0.0100597	APOL1/IL12A/ICAM1/FAS/IL18/MYD88/PRKCG/THOP1/PLCB1/LAMA4	10
hsa05144	Malaria	12/724	50/8113	0.00117915	0.0135317	0.0100597	IL12A/LRP1/ICAM1/HGF/CD40/CD36/PECAM1/SDC2/SELP/IL18/ACKR1/MYD88	12
hsa05418	Fluid shear stress and atherosclerosis	24/724	139/8113	0.00118402	0.0135317	0.0100597	KLF2/PRKAA2/ICAM1/JUN/GSTO2/HSP90AA1/MAPK10/PECAM1/SDC2/RAC3/CAV1/MAP2K4/THBD/AKT3/ITGB3/CDH5/PLAT/IL1R1/GSTM1/MEF2C/KDR/GSTM2/GSTM5/MMP2	24
hsa04911	Insulin secretion	17/724	86/8113	0.00133727	0.0147561	0.01097	ITPR3/KCNMB4/ADCY9/KCNMB1/ADCY4/KCNMB3/ATP1A2/ADCY5/KCNJ11/RAPGEF4/CREB3L2/CHRM3/ADCY2/ATP1B2/PRKCG/PLCB1/CACNA1C	17
hsa04010	MAPK signaling pathway	42/724	294/8113	0.00140264	0.0149615	0.0111227	RPS6KA4/EFNA4/KIT/MAP4K3/RELB/FLT1/HGF/HRAS/JUN/EPHA2/CACNA2D3/MAPK10/EFNA3/FLT4/MAP3K12/PLA2G4F/FAS/RAC3/CACNA1A/RASGRF2/MAP2K4/CACNA1H/GADD45B/PDGFRB/AKT3/DUSP4/MYD88/CACNA2D1/PRKCG/FGFR1/IL1R1/STMN1/ARRB1/FGF2/RPS6KA2/CACNA1C/MEF2C/KDR/TEK/ANGPT1/HSPA2/PDGFRA	42
hsa04730	Long-term depression	13/724	60/8113	0.0020412	0.020412	0.0151747	ITPR3/GNAZ/GUCY1A1/HRAS/GUCY1B1/PLA2G4F/CACNA1A/PRKG2/PRKCG/ITPR1/PLCB1/PRKG1/GNAI1	13
hsa04978	Mineral absorption	13/724	60/8113	0.0020412	0.020412	0.0151747	HEPH/MT1F/SLC34A2/ATP1A2/ATP2B4/SLC46A1/MT1X/MT1E/ATP7A/ATP2B1/ATP1B2/SLC5A1/TRPM6	13
hsa04024	cAMP signaling pathway	33/724	221/8113	0.00214837	0.020469	0.0152171	ADCY9/ADCY4/JUN/ATP2A3/NPR1/PPP1R1B/CFTR/MAPK10/PDE4A/PDE10A/ROCK2/GRIN1/ATP1A2/ADCY5/RAC3/ROCK1/ATP2B4/RAPGEF3/RAPGEF4/AKT3/CREB3L2/GLI3/ATP2B1/GLI1/ADCY2/ATP1B2/PDE3A/VIPR2/PLD1/CACNA1C/PTCH1/HHIP/GNAI1	33
hsa05168	Herpes simplex virus 1 infection	63/724	495/8113	0.00217483	0.020469	0.0152171	ZFP1/ZNF43/ZNF544/EIF4EBP1/JAK2/HLA-DMB/POU2F2/ZNF419/IL12A/ZNF205/STAT2/HLA-A/IRF9/HLA-DPA1/ZNF23/ZNF595/IRF7/TAP2/TAPBP/ZNF677/ZNF718/HLA-DOA/ZNF208/ZNF257/ALYREF/ZNF415/ZNF610/ZNF737/FAS/ZNF583/ZNF662/HLA-DRA/ZNF550/ZNF879/ZNF551/AKT3/B2M/IFIH1/CD74/HLA-E/MYD88/ZNF10/ITGB3/ZNF429/ZNF813/ZNF568/CGAS/HLA-F/OAS2/ZNF649/HLA-DRB1/HLA-B/ZNF772/ZNF773/ZNF354C/HLA-C/BST2/ZNF141/ZNF256/ZNF853/HLA-DQB1/…	63
hsa05410	Hypertrophic cardiomyopathy	17/724	90/8113	0.00224066	0.0204753	0.0152218	TPM1/MYL3/PRKAA2/ITGA1/TPM2/ATP2A3/SGCA/CACNA2D3/DMD/ITGA11/LAMA2/ITGB3/CACNA2D1/ACE/ITGA8/ITGA7/CACNA1C	17
hsa04921	Oxytocin signaling pathway	25/724	154/8113	0.00230347	0.0204753	0.0152218	ITPR3/ADCY9/PRKAA2/NFATC4/GUCY1A1/ADCY4/HRAS/JUN/NPR1/GUCY1B1/CACNA2D3/ROCK2/PLA2G4F/ADCY5/ROCK1/PPP1R12B/MYLK/CACNA2D1/ADCY2/PRKCG/ITPR1/PLCB1/CACNA1C/MEF2C/GNAI1	25
hsa04020	Calcium signaling pathway	35/724	240/8113	0.00240699	0.0208172	0.015476	ITPR3/ADCY9/MCOLN3/TPCN2/FLT1/ADCY4/HGF/PDE1A/ATP2A3/PTGFR/TBXA2R/FLT4/PTGER1/GRIN1/ATP2B4/CACNA1A/PLCD1/CACNA1H/PDGFRB/MYLK/CHRM3/ATP2B1/ADCY2/GNAL/PRKCG/FGFR1/ITPR1/PDE1C/EDNRB/FGF2/PLCB1/CACNA1C/HRC/KDR/PDGFRA	35
hsa05032	Morphine addiction	17/724	91/8113	0.00253286	0.0213293	0.0158567	ADCY9/ADCY4/PDE1A/GABRA2/PDE2A/PDE4A/PDE10A/ADCY5/CACNA1A/ADCY2/PRKCG/PDE3A/PDE1C/ARRB1/GABRE/GRK5/GNAI1	17
hsa04072	Phospholipase D signaling pathway	24/724	148/8113	0.00283292	0.0230704	0.017151	ADCY9/GAB2/KIT/FCER1G/DNM1/ADCY4/HRAS/PTGFR/PLA2G4F/PLPP1/ADCY5/RAPGEF3/RAPGEF4/PDGFRB/AKT3/CYTH3/DNM3/ADCY2/PLPP3/LPAR1/PLD1/AVPR2/PLCB1/PDGFRA	24
hsa05163	Human cytomegalovirus infection	33/724	225/8113	0.0028838	0.0230704	0.017151	ITPR3/ADCY9/EIF4EBP1/CCR3/NFATC4/ADCY4/HRAS/HLA-A/IL6R/TAP2/TAPBP/PTGER1/ROCK2/ADCY5/FAS/RAC3/ROCK1/AKT3/B2M/CREB3L2/HLA-E/ITGB3/CGAS/HLA-F/ADCY2/HLA-B/PRKCG/ITPR1/IL1R1/HLA-C/PLCB1/GNAI1/PDGFRA	33
hsa04970	Salivary secretion	17/724	93/8113	0.00321301	0.0249817	0.0185719	ITPR3/ADCY9/GUCY1A1/ADCY4/GUCY1B1/ATP1A2/ADCY5/ATP2B4/CHRM3/ATP2B1/PRKG2/ADCY2/ATP1B2/PRKCG/ITPR1/PLCB1/PRKG1	17
hsa04916	Melanogenesis	18/724	101/8113	0.0032863	0.0249817	0.0185719	TCF7L2/ADCY9/KIT/ADCY4/FZD8/HRAS/FZD3/ADCY5/CREB3L2/FZD1/ADCY2/LEF1/PRKCG/TCF7L1/EDNRB/PLCB1/FZD10/GNAI1	18
hsa04261	Adrenergic signaling in cardiomyocytes	24/724	150/8113	0.00338933	0.0249817	0.0185719	TPM1/ADCY9/MYL3/ADCY4/TPM2/PPP2R2C/ATP2A3/PPP2R3A/CACNA2D3/ATP1A2/ADCY5/ATP2B4/RAPGEF3/RAPGEF4/AKT3/CREB3L2/CACNA2D1/SCN4B/ATP2B1/ADCY2/ATP1B2/PLCB1/CACNA1C/GNAI1	24
hsa04151	PI3K-Akt signaling pathway	47/724	354/8113	0.00343499	0.0249817	0.0185719	EFNA4/EIF4EBP1/JAK2/PRKAA2/KIT/ITGA1/FLT1/HGF/HRAS/MCL1/PPP2R2C/LAMC3/EPHA2/IL6R/PPP2R3A/HSP90AA1/COL6A1/EFNA3/FLT4/MAGI2/COL6A2/BCL2L11/PDGFRB/AKT3/COL4A5/COL6A3/CREB3L2/COL4A6/ITGA11/LAMA2/ITGB3/LAMC1/SGK2/FGFR1/ITGA8/TNXB/LPAR1/COL9A3/ITGA7/VWF/COL9A1/FGF2/KDR/TEK/LAMA4/ANGPT1/PDGFRA	47
hsa00270	Cysteine and methionine metabolism	11/724	50/8113	0.00389655	0.0277088	0.0205993	KYAT3/IL4I1/GOT1/MDH1/GOT2/PSAT1/LDHA/SDS/BCAT2/MTAP/KYAT1	11
hsa05145	Toxoplasmosis	19/724	112/8113	0.00452601	0.0314853	0.0234068	JAK2/HLA-DMB/IL12A/CD40/HLA-DPA1/LAMC3/MAPK10/HLA-DOA/HLA-DRA/AKT3/LAMA2/MYD88/LAMC1/HLA-DRB1/HLA-DQB1/STAT1/LAMA4/GNAI1/HSPA2	19
hsa05310	Asthma	8/724	31/8113	0.00477774	0.0325293	0.024183	HLA-DMB/FCER1G/CD40/HLA-DPA1/HLA-DOA/HLA-DRA/HLA-DRB1/HLA-DQB1	8
hsa04976	Bile secretion	16/724	89/8113	0.00496321	0.0330881	0.0245984	AQP1/ADCY9/NR0B2/ADCY4/UGT1A6/CFTR/ATP1A2/ADCY5/SLC51B/EPHX1/UGT1A10/SLC27A5/ADCY2/ATP1B2/SLC5A1/ABCG2	16
hsa00670	One carbon pool by folate	6/724	20/8113	0.00644248	0.0420733	0.0312782	SHMT1/DHFR2/MTHFD1L/ALDH1L2/SHMT2/AMT	6
hsa00230	Purine metabolism	20/724	126/8113	0.00777969	0.0489568	0.0363955	ADCY9/NUDT16/GMPS/GUCY1A1/ADCY4/DCK/PDE1A/NPR1/GUCY1B1/PDE2A/PDE4A/PDE10A/ADCY5/ADPRM/ENTPD3/PDE5A/ADCY2/GUCY2C/PDE3A/PDE1C	20
hsa04213	Longevity regulating pathway - multiple species	12/724	62/8113	0.0078025	0.0489568	0.0363955	ADCY9/PRKAA2/ADCY4/HRAS/HDAC2/SOD1/FOXO1/ADCY5/AKT3/ADCY2/CRYAB/HSPA2	12
hsa05205	Proteoglycans in cancer	29/724	205/8113	0.0083485	0.0507087	0.0376979	ITPR3/FZD8/HGF/HRAS/HSPB2/SMO/FZD3/ROCK2/ANK2/LUM/SDC2/FAS/PDCD4/ROCK1/CAV1/AKT3/PPP1R12B/FZD1/ITGB3/HSPG2/PRKCG/FGFR1/ITPR1/DCN/FGF2/FZD10/PTCH1/KDR/MMP2	29
hsa04972	Pancreatic secretion	17/724	102/8113	0.00839863	0.0507087	0.0376979	ITPR3/ADCY9/TPCN2/ADCY4/ATP2A3/PLA2G10/CFTR/ATP1A2/ADCY5/ATP2B4/CHRM3/ATP2B1/ADCY2/ATP1B2/PRKCG/ITPR1/PLCB1	17
hsa04923	Regulation of lipolysis in adipocytes	11/724	56/8113	0.00951761	0.0564007	0.0419294	ADCY9/ADCY4/NPR1/ADCY5/MGLL/AKT3/PRKG2/ADCY2/PTGS1/PRKG1/GNAI1	11
hsa04927	Cortisol synthesis and secretion	12/724	65/8113	0.0113788	0.0641981	0.0477262	ITPR3/ADCY9/ADCY4/ADCY5/CACNA1H/CREB3L2/KCNK3/PBX1/ADCY2/ITPR1/PLCB1/CACNA1C	12
hsa05321	Inflammatory bowel disease	12/724	65/8113	0.0113788	0.0641981	0.0477262	HLA-DMB/IL12A/JUN/RORA/HLA-DPA1/HLA-DOA/IL18/HLA-DRA/IL23A/HLA-DRB1/HLA-DQB1/STAT1	12
hsa04713	Circadian entrainment	16/724	97/8113	0.0114353	0.0641981	0.0477262	ITPR3/ADCY9/GUCY1A1/ADCY4/GUCY1B1/GRIN1/ADCY5/CACNA1H/PRKG2/ADCY2/PRKCG/ITPR1/PLCB1/CACNA1C/PRKG1/GNAI1	16
hsa04724	Glutamatergic synapse	18/724	114/8113	0.0118285	0.0652605	0.048516	ITPR3/ADCY9/DLG4/ADCY4/GRIN1/PLA2G4F/SLC17A7/ADCY5/CACNA1A/SHANK3/SLC1A7/ADCY2/PRKCG/ITPR1/PLD1/PLCB1/CACNA1C/GNAI1	18
