# Supplementary material for: An antigen processing and presentation signature for prognostic evaluation and immunotherapy selection in advanced gastric cancer
Source: Front Immunol. 2022 Oct 14;13:992060. doi: 10.3389/fimmu.2022.992060 (PMC9615473; doi:10.3389/fimmu.2022.992060)
Supplement: Supplementary file 1 [file DataSheet_1.zip › Supplementary material - 1/Table S6.xlsx]

## Sheet: Sheet1
Table S6. The association between the APscore and survival of patients from thermal TCGA cohorts
id	time	status	APscore	Type	CancerType
TCGA-3C-AAAU	4047	0	-8.55939	Tumor	BRCA
TCGA-3C-AALI	4005	0	5.80984	Tumor	BRCA
TCGA-3C-AALJ	1474	0	2.31572	Tumor	BRCA
TCGA-3C-AALK	1448	0	-2.4467	Tumor	BRCA
TCGA-4H-AAAK	348	0	-0.968756	Tumor	BRCA
TCGA-5L-AAT0	1477	0	5.29511	Tumor	BRCA
TCGA-5L-AAT1	1471	0	15.7363	Tumor	BRCA
TCGA-5T-A9QA	303	0	-10.9407	Tumor	BRCA
TCGA-A1-A0SB	259	0	-12.9926	Tumor	BRCA
TCGA-A1-A0SD	437	0	2.66556	Tumor	BRCA
TCGA-A1-A0SE	1321	0	-5.25549	Tumor	BRCA
TCGA-A1-A0SF	1463	0	2.19858	Tumor	BRCA
TCGA-A1-A0SG	434	0	-4.32893	Tumor	BRCA
TCGA-A1-A0SH	1437	0	-4.39735	Tumor	BRCA
TCGA-A1-A0SI	635	0	8.36493	Tumor	BRCA
TCGA-A1-A0SJ	416	0	-4.35975	Tumor	BRCA
TCGA-A1-A0SK	967	1	-13.9332	Tumor	BRCA
TCGA-A1-A0SM	242	0	-5.30733	Tumor	BRCA
TCGA-A1-A0SN	1196	0	3.63193	Tumor	BRCA
TCGA-A1-A0SO	852	0	-8.62622	Tumor	BRCA
TCGA-A1-A0SP	584	0	1.18739	Tumor	BRCA
TCGA-A1-A0SQ	554	0	-7.45079	Tumor	BRCA
TCGA-A2-A04N	4354	0	-3.90351	Tumor	BRCA
TCGA-A2-A04P	548	1	-0.384055	Tumor	BRCA
TCGA-A2-A04Q	2385	0	23.5708	Tumor	BRCA
TCGA-A2-A04R	3709	0	-12.7831	Tumor	BRCA
TCGA-A2-A04T	2246	0	5.41073	Tumor	BRCA
TCGA-A2-A04U	2654	0	-12.7923	Tumor	BRCA
TCGA-A2-A04V	1920	1	-7.35029	Tumor	BRCA
TCGA-A2-A04W	3102	0	-10.2574	Tumor	BRCA
TCGA-A2-A04X	1686	0	12.3318	Tumor	BRCA
TCGA-A2-A04Y	1099	0	2.72028	Tumor	BRCA
TCGA-A2-A0CK	4159	0	-0.539011	Tumor	BRCA
TCGA-A2-A0CL	3015	0	26.5047	Tumor	BRCA
TCGA-A2-A0CM	754	1	15.8644	Tumor	BRCA
TCGA-A2-A0CO	1468	1	12.4615	Tumor	BRCA
TCGA-A2-A0CP	2813	0	-5.65725	Tumor	BRCA
TCGA-A2-A0CQ	2695	0	-3.49138	Tumor	BRCA
TCGA-A2-A0CR	3283	0	16.0255	Tumor	BRCA
TCGA-A2-A0CS	2348	1	-4.30215	Tumor	BRCA
TCGA-A2-A0CT	2289	0	-7.63652	Tumor	BRCA
TCGA-A2-A0CU	158	1	-8.00748	Tumor	BRCA
TCGA-A2-A0CV	3011	0	3.26967	Tumor	BRCA
TCGA-A2-A0CW	3283	0	1.21836	Tumor	BRCA
TCGA-A2-A0CX	1728	0	1.33566	Tumor	BRCA
TCGA-A2-A0CY	1673	0	-19.4542	Tumor	BRCA
TCGA-A2-A0CZ	1616	0	2.09726	Tumor	BRCA
TCGA-A2-A0D0	2048	0	1.48034	Tumor	BRCA
TCGA-A2-A0D1	1051	0	-13.6039	Tumor	BRCA
TCGA-A2-A0D2	1027	0	2.8322	Tumor	BRCA
TCGA-A2-A0D3	1873	0	-1.12876	Tumor	BRCA
TCGA-A2-A0D4	767	0	-12.2875	Tumor	BRCA
TCGA-A2-A0EM	3094	0	-5.84641	Tumor	BRCA
TCGA-A2-A0EN	4088	0	12.3759	Tumor	BRCA
TCGA-A2-A0EO	2442	0	1.02366	Tumor	BRCA
TCGA-A2-A0EP	3603	0	19.3223	Tumor	BRCA
TCGA-A2-A0EQ	2426	0	15.9433	Tumor	BRCA
TCGA-A2-A0ER	2263	0	-7.37885	Tumor	BRCA
TCGA-A2-A0ES	2190	0	4.6312	Tumor	BRCA
TCGA-A2-A0ET	1066	0	0.13505	Tumor	BRCA
TCGA-A2-A0EU	1043	0	-4.89476	Tumor	BRCA
TCGA-A2-A0EV	968	0	5.41491	Tumor	BRCA
TCGA-A2-A0EW	1884	1	5.47903	Tumor	BRCA
TCGA-A2-A0EX	752	0	-4.58884	Tumor	BRCA
TCGA-A2-A0EY	1925	0	-0.1704	Tumor	BRCA
TCGA-A2-A0ST	3017	0	28.9089	Tumor	BRCA
TCGA-A2-A0SU	1662	0	-4.23801	Tumor	BRCA
TCGA-A2-A0SV	825	1	2.52827	Tumor	BRCA
TCGA-A2-A0SW	1365	1	12.5906	Tumor	BRCA
TCGA-A2-A0SX	1534	0	17.1787	Tumor	BRCA
TCGA-A2-A0SY	1347	0	2.47817	Tumor	BRCA
TCGA-A2-A0T0	533	0	-4.80639	Tumor	BRCA
TCGA-A2-A0T1	521	0	11.9614	Tumor	BRCA
TCGA-A2-A0T2	255	1	-4.45788	Tumor	BRCA
TCGA-A2-A0T3	1516	0	-7.38131	Tumor	BRCA
TCGA-A2-A0T4	624	0	5.86872	Tumor	BRCA
TCGA-A2-A0T5	531	0	-7.03913	Tumor	BRCA
TCGA-A2-A0T6	575	0	7.94041	Tumor	BRCA
TCGA-A2-A0T7	631	0	1.1393	Tumor	BRCA
TCGA-A2-A0YC	990	0	1.06039	Tumor	BRCA
TCGA-A2-A0YD	769	0	7.48729	Tumor	BRCA
TCGA-A2-A0YE	554	0	-3.79187	Tumor	BRCA
TCGA-A2-A0YF	1535	0	-0.380503	Tumor	BRCA
TCGA-A2-A0YG	666	0	-4.4969	Tumor	BRCA
TCGA-A2-A0YH	659	0	11.8291	Tumor	BRCA
TCGA-A2-A0YI	1505	0	9.64462	Tumor	BRCA
TCGA-A2-A0YJ	566	0	-12.9658	Tumor	BRCA
TCGA-A2-A0YK	588	0	17.863	Tumor	BRCA
TCGA-A2-A0YL	1474	0	4.57516	Tumor	BRCA
TCGA-A2-A0YM	965	0	5.56204	Tumor	BRCA
TCGA-A2-A0YT	723	1	-3.52169	Tumor	BRCA
TCGA-A2-A1FV	714	0	-10.511	Tumor	BRCA
TCGA-A2-A1FW	528	0	-3.06221	Tumor	BRCA
TCGA-A2-A1FX	1847	0	1.74053	Tumor	BRCA
TCGA-A2-A1FZ	683	0	2.27054	Tumor	BRCA
TCGA-A2-A1G0	616	0	3.48928	Tumor	BRCA
TCGA-A2-A1G1	584	0	10.7887	Tumor	BRCA
TCGA-A2-A1G4	595	0	-6.42359	Tumor	BRCA
TCGA-A2-A1G6	501	0	3.47318	Tumor	BRCA
TCGA-A2-A259	1596	0	3.04152	Tumor	BRCA
TCGA-A2-A25A	3276	0	8.02143	Tumor	BRCA
TCGA-A2-A25B	1291	0	0.683725	Tumor	BRCA
TCGA-A2-A25C	523	0	4.18201	Tumor	BRCA
TCGA-A2-A25E	3204	0	-3.26574	Tumor	BRCA
TCGA-A2-A25F	322	0	30.6254	Tumor	BRCA
TCGA-A2-A3KC	1102	0	2.09189	Tumor	BRCA
TCGA-A2-A3KD	1206	0	-4.5461	Tumor	BRCA
TCGA-A2-A3XS	1032	1	-0.295663	Tumor	BRCA
TCGA-A2-A3XT	2770	0	6.39168	Tumor	BRCA
TCGA-A2-A3XU	912	1	-19.9381	Tumor	BRCA
TCGA-A2-A3XV	996	0	-15.9379	Tumor	BRCA
TCGA-A2-A3XW	1712	0	-1.17375	Tumor	BRCA
TCGA-A2-A3XX	1439	1	-0.850098	Tumor	BRCA
TCGA-A2-A3XY	1093	1	9.34435	Tumor	BRCA
TCGA-A2-A3XZ	1532	0	8.31054	Tumor	BRCA
TCGA-A2-A3Y0	1546	0	7.1111	Tumor	BRCA
TCGA-A2-A4RW	222	0	2.16918	Tumor	BRCA
TCGA-A2-A4RX	742	0	3.81255	Tumor	BRCA
TCGA-A2-A4RY	648	0	6.15968	Tumor	BRCA
TCGA-A2-A4S0	706	0	-7.78958	Tumor	BRCA
TCGA-A2-A4S1	820	0	2.58338	Tumor	BRCA
TCGA-A2-A4S2	643	0	12.7251	Tumor	BRCA
TCGA-A2-A4S3	666	0	4.72173	Tumor	BRCA
TCGA-A7-A0CD	1165	0	-6.53883	Tumor	BRCA
TCGA-A7-A0CE	1074	0	-2.9805	Tumor	BRCA
TCGA-A7-A0CG	1043	0	7.44168	Tumor	BRCA
TCGA-A7-A0CH	1079	0	-4.77684	Tumor	BRCA
TCGA-A7-A0CJ	931	0	-3.21661	Tumor	BRCA
TCGA-A7-A0D9	1139	0	-11.0416	Tumor	BRCA
TCGA-A7-A0DA	1085	0	-3.80879	Tumor	BRCA
TCGA-A7-A0DB	1007	0	0.43952	Tumor	BRCA
TCGA-A7-A0DB-01C	1007	0	1.81849	Tumor	BRCA
TCGA-A7-A0DC	906	0	-13.4105	Tumor	BRCA
TCGA-A7-A0DC-01B	906	0	-3.118	Tumor	BRCA
TCGA-A7-A13D	965	0	-7.38316	Tumor	BRCA
TCGA-A7-A13D-01B	965	0	1.616	Tumor	BRCA
TCGA-A7-A13E	614	1	-5.38657	Tumor	BRCA
TCGA-A7-A13E-01B	614	1	12.6335	Tumor	BRCA
TCGA-A7-A13F	765	0	-9.69964	Tumor	BRCA
TCGA-A7-A13G-01B	718	0	2.61872	Tumor	BRCA
TCGA-A7-A13H	899	0	10.449	Tumor	BRCA
TCGA-A7-A26E	954	0	-0.420716	Tumor	BRCA
TCGA-A7-A26E-01B	954	0	5.27637	Tumor	BRCA
TCGA-A7-A26F-01B	738	0	13.026	Tumor	BRCA
TCGA-A7-A26G	722	0	7.1932	Tumor	BRCA
TCGA-A7-A26H	724	0	2.055	Tumor	BRCA
TCGA-A7-A26I-01B	661	0	8.13872	Tumor	BRCA
TCGA-A7-A26J	627	0	2.95397	Tumor	BRCA
TCGA-A7-A26J-01B	627	0	14.2683	Tumor	BRCA
TCGA-A7-A2KD	679	0	6.19473	Tumor	BRCA
TCGA-A7-A3IY	345	0	5.41164	Tumor	BRCA
TCGA-A7-A3IZ	322	0	-9.10508	Tumor	BRCA
TCGA-A7-A3J0	313	0	1.28312	Tumor	BRCA
TCGA-A7-A3J1	343	0	14.0991	Tumor	BRCA
TCGA-A7-A3RF	408	0	-12.017	Tumor	BRCA
TCGA-A7-A425	447	0	-1.48318	Tumor	BRCA
TCGA-A7-A426	364	0	1.26013	Tumor	BRCA
TCGA-A7-A4SA	454	0	10.4865	Tumor	BRCA
TCGA-A7-A4SB	418	0	-8.28095	Tumor	BRCA
TCGA-A7-A4SC	446	0	1.35164	Tumor	BRCA
TCGA-A7-A4SD	441	0	13.8273	Tumor	BRCA
TCGA-A7-A4SE	644	0	1.64616	Tumor	BRCA
TCGA-A7-A4SF	545	0	-3.1784	Tumor	BRCA
TCGA-A7-A56D	448	0	-5.42682	Tumor	BRCA
TCGA-A7-A5ZV	368	0	-5.15739	Tumor	BRCA
TCGA-A7-A5ZW	326	0	0.904611	Tumor	BRCA
TCGA-A7-A5ZX	336	0	-4.19267	Tumor	BRCA
TCGA-A7-A6VV	313	0	1.11035	Tumor	BRCA
TCGA-A7-A6VW	285	0	-2.36469	Tumor	BRCA
TCGA-A7-A6VX	317	0	-2.55651	Tumor	BRCA
TCGA-A7-A6VY	266	0	11.6256	Tumor	BRCA
TCGA-A8-A06O	396	0	-3.38187	Tumor	BRCA
TCGA-A8-A06P	396	0	-4.32705	Tumor	BRCA
TCGA-A8-A06Q	31	0	-12.9442	Tumor	BRCA
TCGA-A8-A06R	547	0	4.85533	Tumor	BRCA
TCGA-A8-A06T	1614	0	1.59775	Tumor	BRCA
TCGA-A8-A06U	883	1	3.63768	Tumor	BRCA
TCGA-A8-A06X	943	1	1.90976	Tumor	BRCA
TCGA-A8-A06Y	791	0	-10.89	Tumor	BRCA
TCGA-A8-A06Z	31	0	-11.8686	Tumor	BRCA
TCGA-A8-A075	518	0	4.21335	Tumor	BRCA
TCGA-A8-A076	1642	0	-0.238246	Tumor	BRCA
TCGA-A8-A079	274	0	-8.64931	Tumor	BRCA
TCGA-A8-A07B	1308	0	-7.23282	Tumor	BRCA
TCGA-A8-A07C	1034	0	3.58396	Tumor	BRCA
TCGA-A8-A07E	608	0	2.18427	Tumor	BRCA
TCGA-A8-A07F	577	0	3.78361	Tumor	BRCA
TCGA-A8-A07G	577	0	-0.901969	Tumor	BRCA
TCGA-A8-A07I	426	0	6.00402	Tumor	BRCA
TCGA-A8-A07J	365	0	6.575	Tumor	BRCA
TCGA-A8-A07L	975	0	-7.63693	Tumor	BRCA
TCGA-A8-A07O	304	0	-3.482	Tumor	BRCA
TCGA-A8-A07P	334	0	-5.79961	Tumor	BRCA
TCGA-A8-A07R	273	0	-5.5679	Tumor	BRCA
TCGA-A8-A07S	243	0	-5.02897	Tumor	BRCA
TCGA-A8-A07U	760	0	22.688	Tumor	BRCA
TCGA-A8-A07W	304	0	-1.27582	Tumor	BRCA
TCGA-A8-A07Z	1371	0	-1.27453	Tumor	BRCA
TCGA-A8-A082	549	0	-5.06233	Tumor	BRCA
TCGA-A8-A084	458	0	-2.93771	Tumor	BRCA
TCGA-A8-A085	1124	0	-16.026	Tumor	BRCA
TCGA-A8-A086	396	0	-6.08956	Tumor	BRCA
TCGA-A8-A08A	30	0	-1.21469	Tumor	BRCA
TCGA-A8-A08B	1156	0	2.99576	Tumor	BRCA
TCGA-A8-A08C	881	0	-7.39743	Tumor	BRCA
TCGA-A8-A08F	1004	0	8.95732	Tumor	BRCA
TCGA-A8-A08G	607	0	0.40504	Tumor	BRCA
TCGA-A8-A08I	365	0	24.9991	Tumor	BRCA
TCGA-A8-A08J	1127	1	-1.00684	Tumor	BRCA
TCGA-A8-A08L	30	1	3.91325	Tumor	BRCA
TCGA-A8-A08O	943	0	-5.78167	Tumor	BRCA
TCGA-A8-A08P	943	0	13.0047	Tumor	BRCA
TCGA-A8-A08R	30	0	12.3385	Tumor	BRCA
TCGA-A8-A08S	1004	0	-1.07473	Tumor	BRCA
TCGA-A8-A08T	3409	1	-5.7929	Tumor	BRCA
TCGA-A8-A08X	1308	0	4.3001	Tumor	BRCA
TCGA-A8-A08Z	1217	0	4.16144	Tumor	BRCA
TCGA-A8-A091	1004	0	-4.66138	Tumor	BRCA
TCGA-A8-A092	942	0	-3.80044	Tumor	BRCA
TCGA-A8-A093	546	0	-11.0874	Tumor	BRCA
TCGA-A8-A095	1277	0	-1.74674	Tumor	BRCA
TCGA-A8-A097	365	0	1.18399	Tumor	BRCA
TCGA-A8-A099	304	0	-2.87055	Tumor	BRCA
TCGA-A8-A09A	304	0	1.03388	Tumor	BRCA
TCGA-A8-A09B	365	0	-5.54639	Tumor	BRCA
TCGA-A8-A09D	1522	0	1.88443	Tumor	BRCA
TCGA-A8-A09E	1492	0	-7.40393	Tumor	BRCA
TCGA-A8-A09I	1371	0	7.05578	Tumor	BRCA
TCGA-A8-A09K	912	0	1.42674	Tumor	BRCA
TCGA-A8-A09M	1006	0	7.04523	Tumor	BRCA
TCGA-A8-A09N	31	0	-2.11845	Tumor	BRCA
TCGA-A8-A09Q	761	0	4.49972	Tumor	BRCA
TCGA-A8-A09R	273	0	9.25499	Tumor	BRCA
TCGA-A8-A09T	579	0	-4.08547	Tumor	BRCA
TCGA-A8-A09V	457	0	-5.63534	Tumor	BRCA
TCGA-A8-A09W	30	0	-3.15048	Tumor	BRCA
TCGA-A8-A09X	426	1	8.22766	Tumor	BRCA
TCGA-A8-A0A1	365	0	12.0157	Tumor	BRCA
TCGA-A8-A0A2	579	0	0.608905	Tumor	BRCA
TCGA-A8-A0A4	396	0	-2.98202	Tumor	BRCA
TCGA-A8-A0A6	640	0	14.4926	Tumor	BRCA
TCGA-A8-A0A7	30	0	22.2942	Tumor	BRCA
TCGA-A8-A0A9	822	0	-0.291374	Tumor	BRCA
TCGA-A8-A0AB	518	0	-14.4289	Tumor	BRCA
TCGA-A8-A0AD	1157	0	-1.88966	Tumor	BRCA
TCGA-AC-A23C	585	0	6.22766	Tumor	BRCA
TCGA-AC-A23E	698	0	-2.11138	Tumor	BRCA
TCGA-AC-A23G	2248	0	1.07816	Tumor	BRCA
TCGA-AC-A2B8	677	0	8.05425	Tumor	BRCA
TCGA-AC-A2BK	2222	0	-6.9973	Tumor	BRCA
TCGA-AC-A2BM	3022	0	2.93126	Tumor	BRCA
TCGA-AC-A2FB	1234	0	17.56	Tumor	BRCA
TCGA-AC-A2FE	2636	1	13.7024	Tumor	BRCA
TCGA-AC-A2FF	2759	0	9.13279	Tumor	BRCA
TCGA-AC-A2FG	1853	0	-2.27339	Tumor	BRCA
TCGA-AC-A2FK	2650	0	5.28318	Tumor	BRCA
TCGA-AC-A2FM	792	1	-9.2857	Tumor	BRCA
TCGA-AC-A2FO	2255	0	11.4499	Tumor	BRCA
TCGA-AC-A2QH-01B	1005	0	-9.20741	Tumor	BRCA
TCGA-AC-A2QI	588	0	5.15946	Tumor	BRCA
TCGA-AC-A2QJ	446	1	-3.64834	Tumor	BRCA
TCGA-AC-A3BB	987	0	10.3421	Tumor	BRCA
TCGA-AC-A3EH	197	1	-7.62376	Tumor	BRCA
TCGA-AC-A3HN	496	0	7.64085	Tumor	BRCA
TCGA-AC-A3OD-01B	451	0	18.4795	Tumor	BRCA
TCGA-AC-A3QP	675	0	-0.329325	Tumor	BRCA
TCGA-AC-A3QQ-01B	734	0	1.13303	Tumor	BRCA
TCGA-AC-A3TM	762	0	-4.76738	Tumor	BRCA
TCGA-AC-A3TN	456	0	-9.98359	Tumor	BRCA
TCGA-AC-A3W5	504	0	10.0806	Tumor	BRCA
TCGA-AC-A3W7	471	0	-2.62395	Tumor	BRCA
TCGA-AC-A3YI	707	0	1.40508	Tumor	BRCA
TCGA-AC-A3YJ	754	0	-4.28333	Tumor	BRCA
TCGA-AC-A4ZE	890	0	-4.34729	Tumor	BRCA
TCGA-AC-A5EH	511	0	-0.19051	Tumor	BRCA
TCGA-AC-A5XS	588	0	9.38702	Tumor	BRCA
TCGA-AC-A5XU	455	0	-4.00531	Tumor	BRCA
TCGA-AC-A62V	348	1	-13.3582	Tumor	BRCA
TCGA-AC-A62X	417	0	-3.5789	Tumor	BRCA
TCGA-AC-A62Y	530	0	4.58717	Tumor	BRCA
TCGA-AC-A6IV	568	0	11.5495	Tumor	BRCA
TCGA-AC-A6IW	413	0	16.037	Tumor	BRCA
TCGA-AC-A6IX	373	0	5.35979	Tumor	BRCA
TCGA-AC-A6IX-06A	373	0	12.1935	Tumor	BRCA
TCGA-AC-A6NO	51	0	-6.89555	Tumor	BRCA
TCGA-AC-A7VB	250	0	-10.8175	Tumor	BRCA
TCGA-AC-A7VC	1	0	-7.70092	Tumor	BRCA
TCGA-AC-A8OP	614	0	-1.96609	Tumor	BRCA
TCGA-AC-A8OQ	34	0	10.7726	Tumor	BRCA
TCGA-AC-A8OR	40	0	-5.49385	Tumor	BRCA
TCGA-AC-A8OS	70	0	4.6428	Tumor	BRCA
TCGA-AN-A03X	10	0	-4.63714	Tumor	BRCA
TCGA-AN-A03Y	10	0	-5.88532	Tumor	BRCA
TCGA-AN-A041	7	0	-5.13086	Tumor	BRCA
TCGA-AN-A046	10	0	6.55663	Tumor	BRCA
TCGA-AN-A049	19	0	0.680547	Tumor	BRCA
TCGA-AN-A04A	90	0	-6.40297	Tumor	BRCA
TCGA-AN-A04C	54	0	-9.38372	Tumor	BRCA
TCGA-AN-A04D	52	0	-15.5629	Tumor	BRCA
TCGA-AN-A0AJ	303	0	7.16402	Tumor	BRCA
TCGA-AN-A0AK	224	0	-7.25921	Tumor	BRCA
TCGA-AN-A0AL	227	0	3.59783	Tumor	BRCA
TCGA-AN-A0AM	5	0	2.63211	Tumor	BRCA
TCGA-AN-A0AR	10	0	-12.7486	Tumor	BRCA
TCGA-AN-A0AS	10	0	-5.05952	Tumor	BRCA
TCGA-AN-A0AT	10	0	-1.69428	Tumor	BRCA
TCGA-AN-A0FD	196	0	-0.736911	Tumor	BRCA
TCGA-AN-A0FF	172	0	3.93282	Tumor	BRCA
TCGA-AN-A0FJ	242	0	-2.27267	Tumor	BRCA
TCGA-AN-A0FK	213	0	-8.87667	Tumor	BRCA
TCGA-AN-A0FL	231	0	-10.9707	Tumor	BRCA
TCGA-AN-A0FN	218	0	13.918	Tumor	BRCA
TCGA-AN-A0FS	210	0	-5.73956	Tumor	BRCA
TCGA-AN-A0FT	214	0	-7.55559	Tumor	BRCA
TCGA-AN-A0FV	10	0	-8.83093	Tumor	BRCA
TCGA-AN-A0FW	11	0	-7.32042	Tumor	BRCA
TCGA-AN-A0FX	10	0	-5.12541	Tumor	BRCA
TCGA-AN-A0FY	10	0	-5.46883	Tumor	BRCA
TCGA-AN-A0FZ	10	0	-10.5225	Tumor	BRCA
TCGA-AN-A0G0	16	0	-4.88832	Tumor	BRCA
TCGA-AN-A0XL	163	0	-1.45412	Tumor	BRCA
TCGA-AN-A0XN	10	0	2.75494	Tumor	BRCA
TCGA-AN-A0XO	375	0	-12.0435	Tumor	BRCA
TCGA-AN-A0XP	9	0	-0.772038	Tumor	BRCA
TCGA-AN-A0XR	10	0	-3.11745	Tumor	BRCA
TCGA-AN-A0XS	10	0	5.40055	Tumor	BRCA
TCGA-AN-A0XT	10	0	-6.92018	Tumor	BRCA
TCGA-AN-A0XU	10	0	9.26997	Tumor	BRCA
TCGA-AN-A0XV	162	0	1.60375	Tumor	BRCA
TCGA-AN-A0XW	170	0	15.4471	Tumor	BRCA
TCGA-AO-A03L	2442	0	1.17221	Tumor	BRCA
TCGA-AO-A03M-01B	1866	0	11.9103	Tumor	BRCA
TCGA-AO-A03N-01B	2031	0	-12.7926	Tumor	BRCA
TCGA-AO-A03O	2483	1	6.00438	Tumor	BRCA
TCGA-AO-A03P	2911	1	-9.13802	Tumor	BRCA
TCGA-AO-A03R	2091	0	-2.30982	Tumor	BRCA
TCGA-AO-A03T	2124	0	-3.84816	Tumor	BRCA
TCGA-AO-A03U-01B	1793	1	9.06911	Tumor	BRCA
TCGA-AO-A03V	1351	0	-3.93276	Tumor	BRCA
TCGA-AO-A0J2	997	0	5.50538	Tumor	BRCA
TCGA-AO-A0J3	651	0	-8.21309	Tumor	BRCA
TCGA-AO-A0J4	1587	0	8.98401	Tumor	BRCA
TCGA-AO-A0J5	792	1	-4.94919	Tumor	BRCA
TCGA-AO-A0J6	1140	0	11.5857	Tumor	BRCA
TCGA-AO-A0J7	618	0	-14.4733	Tumor	BRCA
TCGA-AO-A0J8	680	0	2.47716	Tumor	BRCA
TCGA-AO-A0J9	1613	0	3.57247	Tumor	BRCA
TCGA-AO-A0JA	655	0	2.53994	Tumor	BRCA
TCGA-AO-A0JB	1542	0	-15.275	Tumor	BRCA
TCGA-AO-A0JC	1547	0	32.2961	Tumor	BRCA
TCGA-AO-A0JD	2190	0	-2.3479	Tumor	BRCA
TCGA-AO-A0JE	2335	0	12.5651	Tumor	BRCA
TCGA-AO-A0JF	1980	0	4.4589	Tumor	BRCA
TCGA-AO-A0JG	798	0	8.74499	Tumor	BRCA
TCGA-AO-A0JI	1528	0	-9.03644	Tumor	BRCA
TCGA-AO-A0JJ	1887	0	9.68118	Tumor	BRCA
TCGA-AO-A0JL	1683	0	-11.6186	Tumor	BRCA
TCGA-AO-A0JM	2184	0	-1.51279	Tumor	BRCA
TCGA-AO-A124	3506	0	-1.73375	Tumor	BRCA
TCGA-AO-A125	3456	0	-11.9415	Tumor	BRCA
TCGA-AO-A126	3307	0	-3.48443	Tumor	BRCA
TCGA-AO-A128	3248	0	32.5894	Tumor	BRCA
TCGA-AO-A129	3286	0	8.73882	Tumor	BRCA
TCGA-AO-A12A	3112	0	5.44149	Tumor	BRCA
TCGA-AO-A12B	2989	0	-7.39394	Tumor	BRCA
TCGA-AO-A12C	2372	0	-7.32665	Tumor	BRCA
TCGA-AO-A12D	2515	0	11.6651	Tumor	BRCA
TCGA-AO-A12E	2142	0	2.16969	Tumor	BRCA
TCGA-AO-A12F	1842	0	-10.505	Tumor	BRCA
TCGA-AO-A12G	1639	0	-8.01074	Tumor	BRCA
TCGA-AO-A12H	1234	0	-8.19156	Tumor	BRCA
TCGA-AO-A1KO	622	0	-3.34849	Tumor	BRCA
TCGA-AO-A1KP	2953	0	-11.7922	Tumor	BRCA
TCGA-AO-A1KQ	1882	0	4.60042	Tumor	BRCA
TCGA-AO-A1KR	2513	0	-6.57914	Tumor	BRCA
TCGA-AO-A1KS	350	0	-1.71997	Tumor	BRCA
TCGA-AO-A1KT	541	0	-2.23147	Tumor	BRCA
TCGA-AQ-A04H-01B	754	0	-7.7579	Tumor	BRCA
TCGA-AQ-A04J	819	0	9.92229	Tumor	BRCA
TCGA-AQ-A04L-01B	3957	0	-9.99608	Tumor	BRCA
TCGA-AQ-A0Y5	172	1	-5.30883	Tumor	BRCA
TCGA-AQ-A1H2	475	0	-3.46049	Tumor	BRCA
TCGA-AQ-A1H3	989	0	2.5103	Tumor	BRCA
TCGA-AQ-A54N	78	0	-7.64493	Tumor	BRCA
TCGA-AQ-A54O	1001	0	-3.22095	Tumor	BRCA
TCGA-AQ-A7U7	584	1	24.4352	Tumor	BRCA
TCGA-AR-A0TP	4275	0	-11.5978	Tumor	BRCA
TCGA-AR-A0TQ	2991	0	5.74461	Tumor	BRCA
TCGA-AR-A0TR	160	1	-8.98506	Tumor	BRCA
TCGA-AR-A0TS	2558	0	13.7448	Tumor	BRCA
TCGA-AR-A0TT	3316	0	20.3652	Tumor	BRCA
TCGA-AR-A0TU	709	0	8.92387	Tumor	BRCA
TCGA-AR-A0TV	2288	0	6.41561	Tumor	BRCA
TCGA-AR-A0TW	3009	0	5.93761	Tumor	BRCA
TCGA-AR-A0TX	1972	0	13.7945	Tumor	BRCA
TCGA-AR-A0TY	1699	1	-11.2284	Tumor	BRCA
TCGA-AR-A0TZ	3262	1	-5.55583	Tumor	BRCA
TCGA-AR-A0U0	1988	0	20.4252	Tumor	BRCA
TCGA-AR-A0U2	2551	1	3.84813	Tumor	BRCA
TCGA-AR-A0U3	4080	0	-2.36683	Tumor	BRCA
TCGA-AR-A0U4	3261	0	13.4579	Tumor	BRCA
TCGA-AR-A1AH	3807	0	-11.6934	Tumor	BRCA
TCGA-AR-A1AI	3296	0	15.726	Tumor	BRCA
TCGA-AR-A1AJ	2383	0	25.3687	Tumor	BRCA
TCGA-AR-A1AK	3159	0	15.1126	Tumor	BRCA
TCGA-AR-A1AL	2971	0	2.47358	Tumor	BRCA
TCGA-AR-A1AM	2991	0	2.84606	Tumor	BRCA
TCGA-AR-A1AN	2920	0	-3.74638	Tumor	BRCA
TCGA-AR-A1AO	2618	0	17.8854	Tumor	BRCA
TCGA-AR-A1AP	2856	0	2.48565	Tumor	BRCA
TCGA-AR-A1AQ	3021	0	16.4256	Tumor	BRCA
TCGA-AR-A1AR	524	1	11.7162	Tumor	BRCA
TCGA-AR-A1AS	1150	0	-11.8439	Tumor	BRCA
TCGA-AR-A1AT	1272	1	9.95713	Tumor	BRCA
TCGA-AR-A1AU	2868	0	-2.85355	Tumor	BRCA
TCGA-AR-A1AV	1864	0	-6.17872	Tumor	BRCA
TCGA-AR-A1AW	2632	0	30.8111	Tumor	BRCA
TCGA-AR-A1AX	2629	0	17.8946	Tumor	BRCA
TCGA-AR-A1AY	1026	0	-4.66121	Tumor	BRCA
TCGA-AR-A24H	4894	0	3.70876	Tumor	BRCA
TCGA-AR-A24K	1548	0	-12.218	Tumor	BRCA
TCGA-AR-A24L	2866	1	-2.51537	Tumor	BRCA
TCGA-AR-A24M	3660	0	-1.657	Tumor	BRCA
TCGA-AR-A24N	3035	0	-1.49042	Tumor	BRCA
TCGA-AR-A24O	3607	0	7.38021	Tumor	BRCA
TCGA-AR-A24P	84	0	-1.39058	Tumor	BRCA
TCGA-AR-A24Q	3172	0	4.14656	Tumor	BRCA
TCGA-AR-A24R	3430	0	3.93718	Tumor	BRCA
TCGA-AR-A24S	2976	0	8.52675	Tumor	BRCA
TCGA-AR-A24T	3202	0	2.61758	Tumor	BRCA
TCGA-AR-A24U	3128	0	11.8526	Tumor	BRCA
TCGA-AR-A24V	3203	0	3.28942	Tumor	BRCA
TCGA-AR-A24W	1550	0	-3.02163	Tumor	BRCA
TCGA-AR-A24X	3004	0	-1.94791	Tumor	BRCA
TCGA-AR-A24Z	3001	0	-1.57027	Tumor	BRCA
TCGA-AR-A250	2707	0	4.59231	Tumor	BRCA
TCGA-AR-A251	3030	0	2.49795	Tumor	BRCA
TCGA-AR-A252	2838	0	21.5753	Tumor	BRCA
TCGA-AR-A254	2605	0	8.38119	Tumor	BRCA
TCGA-AR-A255	2161	0	8.05348	Tumor	BRCA
TCGA-AR-A256	2854	1	-0.527175	Tumor	BRCA
TCGA-AR-A2LE	5062	0	-7.23961	Tumor	BRCA
TCGA-AR-A2LH	616	1	13.1919	Tumor	BRCA
TCGA-AR-A2LJ	2632	0	3.55844	Tumor	BRCA
TCGA-AR-A2LK	1649	1	-4.22161	Tumor	BRCA
TCGA-AR-A2LL	2012	0	-2.27508	Tumor	BRCA
TCGA-AR-A2LM	1935	0	2.6733	Tumor	BRCA
TCGA-AR-A2LN	1161	0	5.69529	Tumor	BRCA
TCGA-AR-A2LO	1198	0	9.42673	Tumor	BRCA
TCGA-AR-A2LQ	1233	0	-0.281763	Tumor	BRCA
TCGA-AR-A2LR	1742	0	-1.88365	Tumor	BRCA
TCGA-AR-A5QM	2231	0	4.35192	Tumor	BRCA
TCGA-AR-A5QN	1013	0	2.65229	Tumor	BRCA
TCGA-AR-A5QP	1185	0	-0.88924	Tumor	BRCA
TCGA-AR-A5QQ	322	1	11.5423	Tumor	BRCA
TCGA-B6-A0I1	2361	1	-11.9512	Tumor	BRCA
TCGA-B6-A0I2	4361	0	16.2162	Tumor	BRCA
TCGA-B6-A0I5	8556	0	-9.02211	Tumor	BRCA
TCGA-B6-A0I6	991	1	-5.7479	Tumor	BRCA
TCGA-B6-A0I8	749	1	-13.2254	Tumor	BRCA
TCGA-B6-A0I9	362	1	-1.4348	Tumor	BRCA
TCGA-B6-A0IA	8391	0	-16.1779	Tumor	BRCA
TCGA-B6-A0IB	3941	1	-13.8283	Tumor	BRCA
TCGA-B6-A0IE	1993	1	-11.722	Tumor	BRCA
TCGA-B6-A0IG	4456	1	-5.97896	Tumor	BRCA
TCGA-B6-A0IH	2965	1	5.76492	Tumor	BRCA
TCGA-B6-A0IJ	7106	0	12.8905	Tumor	BRCA
TCGA-B6-A0IK	571	1	-4.41485	Tumor	BRCA
TCGA-B6-A0IM	3873	1	-4.96853	Tumor	BRCA
TCGA-B6-A0IN	2573	1	-1.50053	Tumor	BRCA
TCGA-B6-A0IO	5042	0	-3.67419	Tumor	BRCA
TCGA-B6-A0IP	3926	1	-1.63167	Tumor	BRCA
TCGA-B6-A0IQ	4285	0	-3.53143	Tumor	BRCA
TCGA-B6-A0RE	7777	0	-6.51874	Tumor	BRCA
TCGA-B6-A0RG	2082	0	-10.9543	Tumor	BRCA
TCGA-B6-A0RH	6456	1	-1.87721	Tumor	BRCA
TCGA-B6-A0RI	7126	0	-4.23234	Tumor	BRCA
TCGA-B6-A0RL	2469	1	-13.9918	Tumor	BRCA
TCGA-B6-A0RM	2373	1	-9.98176	Tumor	BRCA
TCGA-B6-A0RN	8008	0	-9.08899	Tumor	BRCA
TCGA-B6-A0RO	4929	0	-8.66586	Tumor	BRCA
TCGA-B6-A0RP	3126	1	2.22217	Tumor	BRCA
TCGA-B6-A0RQ	4267	1	-5.09413	Tumor	BRCA
TCGA-B6-A0RS	3063	1	2.92727	Tumor	BRCA
TCGA-B6-A0RT	2721	0	31.0758	Tumor	BRCA
TCGA-B6-A0RU	8605	0	-4.53429	Tumor	BRCA
TCGA-B6-A0RV	5156	0	2.48902	Tumor	BRCA
TCGA-B6-A0WS	2965	1	8.75754	Tumor	BRCA
TCGA-B6-A0WT	5739	0	-1.89998	Tumor	BRCA
TCGA-B6-A0WV	2417	1	-11.4512	Tumor	BRCA
TCGA-B6-A0WW	558	1	-3.33917	Tumor	BRCA
TCGA-B6-A0WX	639	1	1.82874	Tumor	BRCA
TCGA-B6-A0WY	3461	1	4.5074	Tumor	BRCA
TCGA-B6-A0WZ	6292	0	-8.5601	Tumor	BRCA
TCGA-B6-A0X0	3945	1	-10.5522	Tumor	BRCA
TCGA-B6-A0X1	7455	1	14.0752	Tumor	BRCA
TCGA-B6-A0X4	860	1	-11.9805	Tumor	BRCA
TCGA-B6-A0X5	2097	1	-10.5597	Tumor	BRCA
TCGA-B6-A0X7	1781	1	-4.66754	Tumor	BRCA
TCGA-B6-A1KC-01B	1326	0	-10.5664	Tumor	BRCA
TCGA-B6-A1KF	3088	0	-15.2228	Tumor	BRCA
TCGA-B6-A1KI	2236	0	-9.5049	Tumor	BRCA
TCGA-B6-A1KN	4233	0	-1.58369	Tumor	BRCA
TCGA-B6-A2IU	5176	0	-7.3258	Tumor	BRCA
TCGA-B6-A3ZX	1152	1	18.317	Tumor	BRCA
TCGA-B6-A400	215	0	3.35026	Tumor	BRCA
TCGA-B6-A401	2596	0	1.6019	Tumor	BRCA
TCGA-B6-A402	2281	0	-11.1933	Tumor	BRCA
TCGA-B6-A408	2072	0	9.03461	Tumor	BRCA
TCGA-B6-A409	573	1	-7.21978	Tumor	BRCA
TCGA-B6-A40B	3152	0	-7.49232	Tumor	BRCA
TCGA-B6-A40C	2164	0	-0.868766	Tumor	BRCA
TCGA-BH-A0AU	1914	0	2.04943	Tumor	BRCA
TCGA-BH-A0AV	1820	0	-3.16082	Tumor	BRCA
TCGA-BH-A0AW	622	0	11.0891	Tumor	BRCA
TCGA-BH-A0AY	777	0	0.899681	Tumor	BRCA
TCGA-BH-A0AZ	1919	0	-0.544279	Tumor	BRCA
TCGA-BH-A0B0	2477	0	7.75149	Tumor	BRCA
TCGA-BH-A0B1	1148	0	-3.42646	Tumor	BRCA
TCGA-BH-A0B3	1203	0	9.67621	Tumor	BRCA
TCGA-BH-A0B4	1191	0	-0.83164	Tumor	BRCA
TCGA-BH-A0B5	2136	0	5.07663	Tumor	BRCA
TCGA-BH-A0B6	2483	0	20.7532	Tumor	BRCA
TCGA-BH-A0B7	2559	0	7.57128	Tumor	BRCA
TCGA-BH-A0B8	1569	0	-6.55818	Tumor	BRCA
TCGA-BH-A0B9	1572	0	11.1464	Tumor	BRCA
TCGA-BH-A0BA	1132	0	1.53726	Tumor	BRCA
TCGA-BH-A0BC	974	0	6.55973	Tumor	BRCA
TCGA-BH-A0BD	554	0	6.39781	Tumor	BRCA
TCGA-BH-A0BF	1324	1	19.2843	Tumor	BRCA
TCGA-BH-A0BG	1871	0	15.753	Tumor	BRCA
TCGA-BH-A0BJ	660	0	0.869719	Tumor	BRCA
TCGA-BH-A0BL	2278	0	15.2545	Tumor	BRCA
TCGA-BH-A0BM	1876	0	-4.88011	Tumor	BRCA
TCGA-BH-A0BO	2197	0	3.5367	Tumor	BRCA
TCGA-BH-A0BP	2296	1	-2.1943	Tumor	BRCA
TCGA-BH-A0BQ	2255	0	2.74163	Tumor	BRCA
TCGA-BH-A0BR	2330	0	2.25316	Tumor	BRCA
TCGA-BH-A0BT	2365	0	2.10943	Tumor	BRCA
TCGA-BH-A0BV	1519	0	3.12527	Tumor	BRCA
TCGA-BH-A0BW	2371	0	22.6659	Tumor	BRCA
TCGA-BH-A0BZ	2255	0	14.1159	Tumor	BRCA
TCGA-BH-A0C0	1270	0	18.3424	Tumor	BRCA
TCGA-BH-A0C1-01B	1411	1	4.0621	Tumor	BRCA
TCGA-BH-A0C3	2709	0	7.72612	Tumor	BRCA
TCGA-BH-A0C7-01B	2767	0	0.997231	Tumor	BRCA
TCGA-BH-A0DD	2486	0	1.46274	Tumor	BRCA
TCGA-BH-A0DE	2372	0	6.05068	Tumor	BRCA
TCGA-BH-A0DG	2041	0	4.48371	Tumor	BRCA
TCGA-BH-A0DH	1156	0	-1.52912	Tumor	BRCA
TCGA-BH-A0DI	912	0	4.20488	Tumor	BRCA
TCGA-BH-A0DK	423	0	11.0078	Tumor	BRCA
TCGA-BH-A0DL	2381	0	13.4868	Tumor	BRCA
TCGA-BH-A0DO-01B	1644	0	-4.96557	Tumor	BRCA
TCGA-BH-A0DP	476	0	4.01114	Tumor	BRCA
TCGA-BH-A0DQ	98	0	-0.302341	Tumor	BRCA
TCGA-BH-A0DS	78	0	0.365263	Tumor	BRCA
TCGA-BH-A0DT	2403	0	3.23149	Tumor	BRCA
TCGA-BH-A0DV	2064	0	0.338541	Tumor	BRCA
TCGA-BH-A0DX	2156	0	2.49227	Tumor	BRCA
TCGA-BH-A0DZ	495	0	1.58097	Tumor	BRCA
TCGA-BH-A0E0	134	0	-12.2349	Tumor	BRCA
TCGA-BH-A0E1	477	0	-8.57346	Tumor	BRCA
TCGA-BH-A0E2	435	0	-1.86572	Tumor	BRCA
TCGA-BH-A0E6	293	0	-4.75938	Tumor	BRCA
TCGA-BH-A0E7	1363	0	-8.4499	Tumor	BRCA
TCGA-BH-A0E9-01B	2489	0	2.32595	Tumor	BRCA
TCGA-BH-A0EA	991	1	0.0792434	Tumor	BRCA
TCGA-BH-A0EB	745	0	7.1171	Tumor	BRCA
TCGA-BH-A0EE	943	0	2.95905	Tumor	BRCA
TCGA-BH-A0EI	1926	0	-5.99563	Tumor	BRCA
TCGA-BH-A0GY	923	0	1.16479	Tumor	BRCA
TCGA-BH-A0GZ	328	0	-8.2471	Tumor	BRCA
TCGA-BH-A0H0	461	0	-8.52529	Tumor	BRCA
TCGA-BH-A0H3	1928	0	1.91079	Tumor	BRCA
TCGA-BH-A0H5	1620	0	28.6266	Tumor	BRCA
TCGA-BH-A0H6	747	0	-6.99423	Tumor	BRCA
TCGA-BH-A0H7	702	0	-5.51043	Tumor	BRCA
TCGA-BH-A0H9	1247	0	-8.72528	Tumor	BRCA
TCGA-BH-A0HA	1611	0	4.70463	Tumor	BRCA
TCGA-BH-A0HB	806	0	1.48152	Tumor	BRCA
TCGA-BH-A0HF	727	0	1.60599	Tumor	BRCA
TCGA-BH-A0HI	620	0	-3.50139	Tumor	BRCA
TCGA-BH-A0HK	178	0	-6.30176	Tumor	BRCA
TCGA-BH-A0HL	72	0	-12.5806	Tumor	BRCA
TCGA-BH-A0HN	516	0	-11.0581	Tumor	BRCA
TCGA-BH-A0HO	76	0	1.27848	Tumor	BRCA
TCGA-BH-A0HP	414	0	1.75258	Tumor	BRCA
TCGA-BH-A0HQ	1121	0	-6.50567	Tumor	BRCA
TCGA-BH-A0HU	392	0	-6.83556	Tumor	BRCA
TCGA-BH-A0HW	1561	0	-13.9834	Tumor	BRCA
TCGA-BH-A0HX	829	0	-3.09042	Tumor	BRCA
TCGA-BH-A0HY	1545	0	-10.3244	Tumor	BRCA
TCGA-BH-A0RX	170	0	17.1567	Tumor	BRCA
TCGA-BH-A0W3	728	0	-4.14118	Tumor	BRCA
TCGA-BH-A0W4	759	0	-6.11731	Tumor	BRCA
TCGA-BH-A0W5	1288	0	13.2008	Tumor	BRCA
TCGA-BH-A0W7	1363	0	12.6341	Tumor	BRCA
TCGA-BH-A0WA	701	0	3.01314	Tumor	BRCA
TCGA-BH-A18F	1001	0	3.79233	Tumor	BRCA
TCGA-BH-A18G	149	0	-7.61691	Tumor	BRCA
TCGA-BH-A18H	652	0	13.2799	Tumor	BRCA
TCGA-BH-A18I	1093	0	10.2703	Tumor	BRCA
TCGA-BH-A18J	612	1	-4.30096	Tumor	BRCA
TCGA-BH-A18K	2763	1	-3.29978	Tumor	BRCA
TCGA-BH-A18L	811	1	-5.2407	Tumor	BRCA
TCGA-BH-A18M	2207	1	2.63291	Tumor	BRCA
TCGA-BH-A18N	468	1	-7.61497	Tumor	BRCA
TCGA-BH-A18P	921	1	1.84857	Tumor	BRCA
TCGA-BH-A18Q	1692	1	11.0052	Tumor	BRCA
TCGA-BH-A18R	1142	1	-4.20802	Tumor	BRCA
TCGA-BH-A18S	2009	1	-6.85357	Tumor	BRCA
TCGA-BH-A18T	224	1	-3.35442	Tumor	BRCA
TCGA-BH-A18U	1563	1	0.360758	Tumor	BRCA
TCGA-BH-A18V	1556	1	9.70663	Tumor	BRCA
TCGA-BH-A18V-06A	1556	1	24.8715	Tumor	BRCA
TCGA-BH-A1EN	2127	1	-12.776	Tumor	BRCA
TCGA-BH-A1EO	2798	1	4.78414	Tumor	BRCA
TCGA-BH-A1ES	3462	1	-8.6365	Tumor	BRCA
TCGA-BH-A1ES-06A	3462	1	-10.2215	Tumor	BRCA
TCGA-BH-A1ET	2520	1	0.490798	Tumor	BRCA
TCGA-BH-A1EU	1286	1	14.8291	Tumor	BRCA
TCGA-BH-A1EV	365	1	-7.72199	Tumor	BRCA
TCGA-BH-A1EW	1694	1	6.10717	Tumor	BRCA
TCGA-BH-A1EX	1508	1	4.96644	Tumor	BRCA
TCGA-BH-A1EY	538	1	6.17865	Tumor	BRCA
TCGA-BH-A1F0	785	1	22.6063	Tumor	BRCA
TCGA-BH-A1F2	959	1	-2.59862	Tumor	BRCA
TCGA-BH-A1F5	2712	1	-7.54154	Tumor	BRCA
TCGA-BH-A1F6	2965	1	6.80001	Tumor	BRCA
TCGA-BH-A1F8	1	1	-1.38171	Tumor	BRCA
TCGA-BH-A1FB	3669	1	14.4733	Tumor	BRCA
TCGA-BH-A1FC	3472	1	12.5947	Tumor	BRCA
TCGA-BH-A1FD	1009	1	-1.32069	Tumor	BRCA
TCGA-BH-A1FE	2273	1	12.0347	Tumor	BRCA
TCGA-BH-A1FE-06A	2273	1	0.0371209	Tumor	BRCA
TCGA-BH-A1FG	577	1	-8.39584	Tumor	BRCA
TCGA-BH-A1FH	1034	1	1.78134	Tumor	BRCA
TCGA-BH-A1FJ	1927	1	-7.36174	Tumor	BRCA
TCGA-BH-A1FL	1673	1	-4.77757	Tumor	BRCA
TCGA-BH-A1FM	1388	1	-9.20062	Tumor	BRCA
TCGA-BH-A1FN	2192	1	-0.382539	Tumor	BRCA
TCGA-BH-A1FR	1642	1	0.455862	Tumor	BRCA
TCGA-BH-A1FU	1688	1	2.44898	Tumor	BRCA
TCGA-BH-A201	856	0	-1.98908	Tumor	BRCA
TCGA-BH-A202	795	0	6.05382	Tumor	BRCA
TCGA-BH-A203	1174	1	1.34766	Tumor	BRCA
TCGA-BH-A204	2534	1	-11.1169	Tumor	BRCA
TCGA-BH-A208	1759	1	-3.17673	Tumor	BRCA
TCGA-BH-A209	3959	1	19.8807	Tumor	BRCA
TCGA-BH-A28O	1120	0	2.342	Tumor	BRCA
TCGA-BH-A28Q	1119	0	-2.17556	Tumor	BRCA
TCGA-BH-A2L8	612	0	15.5403	Tumor	BRCA
TCGA-BH-A42T	320	1	-2.54341	Tumor	BRCA
TCGA-BH-A42U	3364	0	4.2259	Tumor	BRCA
TCGA-BH-A42V	635	0	2.04561	Tumor	BRCA
TCGA-BH-A5IZ	567	0	-7.57611	Tumor	BRCA
TCGA-BH-A5J0	715	0	7.65977	Tumor	BRCA
TCGA-BH-A6R8	293	0	4.61718	Tumor	BRCA
TCGA-BH-A6R9	160	0	10.9843	Tumor	BRCA
TCGA-BH-A8FY	295	1	-8.71909	Tumor	BRCA
TCGA-BH-A8FZ	574	0	10.7502	Tumor	BRCA
TCGA-BH-A8G0	662	0	8.23663	Tumor	BRCA
TCGA-BH-AB28	287	0	1.27706	Tumor	BRCA
TCGA-C8-A12L	363	0	-2.35307	Tumor	BRCA
TCGA-C8-A12M	358	0	-3.97346	Tumor	BRCA
TCGA-C8-A12N	358	0	0.0392002	Tumor	BRCA
TCGA-C8-A12O	385	0	2.51448	Tumor	BRCA
TCGA-C8-A12P	358	0	-0.0586474	Tumor	BRCA
TCGA-C8-A12Q	385	1	1.72656	Tumor	BRCA
TCGA-C8-A12U	385	0	5.37457	Tumor	BRCA
TCGA-C8-A12V	385	0	30.861	Tumor	BRCA
TCGA-C8-A12W	385	0	-1.38646	Tumor	BRCA
TCGA-C8-A12X	385	0	-3.38627	Tumor	BRCA
TCGA-C8-A12Y	1476	0	-1.52909	Tumor	BRCA
TCGA-C8-A12Z	382	0	-12.3795	Tumor	BRCA
TCGA-C8-A130	370	0	-3.55258	Tumor	BRCA
TCGA-C8-A131	411	0	-5.0137	Tumor	BRCA
TCGA-C8-A132	383	0	9.37766	Tumor	BRCA
TCGA-C8-A134	383	0	9.46483	Tumor	BRCA
TCGA-C8-A135	393	0	-1.7615	Tumor	BRCA
TCGA-C8-A137	379	0	-14.4032	Tumor	BRCA
TCGA-C8-A138	380	0	9.6999	Tumor	BRCA
TCGA-C8-A1HE	375	0	-3.93757	Tumor	BRCA
TCGA-C8-A1HF	332	0	11.4176	Tumor	BRCA
TCGA-C8-A1HG	345	0	11.4478	Tumor	BRCA
TCGA-C8-A1HI	343	0	-4.46177	Tumor	BRCA
TCGA-C8-A1HJ	5	0	-4.38063	Tumor	BRCA
TCGA-C8-A1HK	366	0	-2.69077	Tumor	BRCA
TCGA-C8-A1HL	317	0	-6.17177	Tumor	BRCA
TCGA-C8-A1HM	375	0	23.5484	Tumor	BRCA
TCGA-C8-A1HN	394	0	-6.09797	Tumor	BRCA
TCGA-C8-A1HO	375	0	0.104149	Tumor	BRCA
TCGA-C8-A26V	616	0	2.81126	Tumor	BRCA
TCGA-C8-A26W	381	0	7.92657	Tumor	BRCA
TCGA-C8-A26X	376	0	12.5127	Tumor	BRCA
TCGA-C8-A26Z	470	0	-9.51556	Tumor	BRCA
TCGA-C8-A273	513	0	-6.1506	Tumor	BRCA
TCGA-C8-A274	508	0	-6.17388	Tumor	BRCA
TCGA-C8-A275	1	0	10.4433	Tumor	BRCA
TCGA-C8-A278	297	0	11.4112	Tumor	BRCA
TCGA-C8-A27A	747	0	-0.535794	Tumor	BRCA
TCGA-C8-A27B	439	0	11.9397	Tumor	BRCA
TCGA-C8-A3M7	1034	1	2.51579	Tumor	BRCA
TCGA-C8-A3M8	394	0	-9.35395	Tumor	BRCA
TCGA-C8-A8HP	396	0	7.92078	Tumor	BRCA
TCGA-C8-A8HQ	380	0	5.27076	Tumor	BRCA
TCGA-C8-A8HR	408	0	9.72309	Tumor	BRCA
TCGA-D8-A13Y	1728	0	-8.74438	Tumor	BRCA
TCGA-D8-A13Z	635	0	6.29842	Tumor	BRCA
TCGA-D8-A140	403	0	6.08869	Tumor	BRCA
TCGA-D8-A141	626	0	16.4011	Tumor	BRCA
TCGA-D8-A142	425	0	0.185189	Tumor	BRCA
TCGA-D8-A143	431	0	-0.034111	Tumor	BRCA
TCGA-D8-A145	410	0	1.34455	Tumor	BRCA
TCGA-D8-A146	643	0	2.19077	Tumor	BRCA
TCGA-D8-A147	584	0	9.48793	Tumor	BRCA
TCGA-D8-A1J8	431	0	14.287	Tumor	BRCA
TCGA-D8-A1J9	532	0	-0.777535	Tumor	BRCA
TCGA-D8-A1JA	502	0	-1.42885	Tumor	BRCA
TCGA-D8-A1JB	1688	0	16.6597	Tumor	BRCA
TCGA-D8-A1JC	480	0	5.99804	Tumor	BRCA
TCGA-D8-A1JD	552	0	2.16625	Tumor	BRCA
TCGA-D8-A1JE	575	0	2.46521	Tumor	BRCA
TCGA-D8-A1JF	366	0	-1.91247	Tumor	BRCA
TCGA-D8-A1JG-01B	1612	0	13.1231	Tumor	BRCA
TCGA-D8-A1JH	426	0	5.50445	Tumor	BRCA
TCGA-D8-A1JI	577	0	-6.52949	Tumor	BRCA
TCGA-D8-A1JJ	611	0	-0.511803	Tumor	BRCA
TCGA-D8-A1JL	611	0	18.5923	Tumor	BRCA
TCGA-D8-A1JM	590	0	-3.36773	Tumor	BRCA
TCGA-D8-A1JN	620	0	-4.50939	Tumor	BRCA
TCGA-D8-A1JP	639	0	2.82868	Tumor	BRCA
TCGA-D8-A1JS	371	0	-14.7059	Tumor	BRCA
TCGA-D8-A1JT	405	0	-2.38217	Tumor	BRCA
TCGA-D8-A1JU	447	0	6.16734	Tumor	BRCA
TCGA-D8-A1X5	565	0	-0.442894	Tumor	BRCA
TCGA-D8-A1X6	541	0	-1.96544	Tumor	BRCA
TCGA-D8-A1X7	509	0	-3.91005	Tumor	BRCA
TCGA-D8-A1X8	783	0	2.11706	Tumor	BRCA
TCGA-D8-A1X9	727	0	6.13634	Tumor	BRCA
TCGA-D8-A1XA	839	0	-2.38298	Tumor	BRCA
TCGA-D8-A1XB	552	0	-3.91259	Tumor	BRCA
TCGA-D8-A1XC	377	1	-8.6413	Tumor	BRCA
TCGA-D8-A1XD	522	0	-10.8472	Tumor	BRCA
TCGA-D8-A1XF	463	0	-6.7602	Tumor	BRCA
TCGA-D8-A1XG	448	0	-4.94653	Tumor	BRCA
TCGA-D8-A1XJ	664	0	-9.01782	Tumor	BRCA
TCGA-D8-A1XK	441	0	5.29595	Tumor	BRCA
TCGA-D8-A1XL	606	0	12.5322	Tumor	BRCA
TCGA-D8-A1XM	538	0	8.62945	Tumor	BRCA
TCGA-D8-A1XO	1682	0	2.40933	Tumor	BRCA
TCGA-D8-A1XQ	499	0	11.6586	Tumor	BRCA
TCGA-D8-A1XR	482	0	-6.34352	Tumor	BRCA
TCGA-D8-A1XS	496	0	-0.905574	Tumor	BRCA
TCGA-D8-A1XT	506	0	7.13862	Tumor	BRCA
TCGA-D8-A1XU	395	0	-3.67879	Tumor	BRCA
TCGA-D8-A1XV	461	0	-12.3119	Tumor	BRCA
TCGA-D8-A1XW	1309	0	10.5139	Tumor	BRCA
TCGA-D8-A1XY	503	0	-0.330111	Tumor	BRCA
TCGA-D8-A1XZ	466	0	2.24296	Tumor	BRCA
TCGA-D8-A1Y0	472	0	10.1522	Tumor	BRCA
TCGA-D8-A1Y1	302	1	-0.363339	Tumor	BRCA
TCGA-D8-A1Y2	433	0	11.3527	Tumor	BRCA
TCGA-D8-A1Y3	430	0	-1.21796	Tumor	BRCA
TCGA-D8-A27E	530	0	-3.52976	Tumor	BRCA
TCGA-D8-A27F	488	0	-4.86926	Tumor	BRCA
TCGA-D8-A27G	409	0	3.78754	Tumor	BRCA
TCGA-D8-A27H	397	0	-4.11533	Tumor	BRCA
TCGA-D8-A27I	439	0	6.63006	Tumor	BRCA
TCGA-D8-A27K	1461	0	4.48713	Tumor	BRCA
TCGA-D8-A27L	499	0	6.61015	Tumor	BRCA
TCGA-D8-A27M	410	0	21.4273	Tumor	BRCA
TCGA-D8-A27N	519	0	3.53605	Tumor	BRCA
TCGA-D8-A27P	49	0	-6.23201	Tumor	BRCA
TCGA-D8-A27R	307	0	0.424176	Tumor	BRCA
TCGA-D8-A27T	398	0	7.09831	Tumor	BRCA
TCGA-D8-A27V	381	0	-1.31347	Tumor	BRCA
TCGA-D8-A27W	373	0	-0.743193	Tumor	BRCA
TCGA-D8-A3Z5	1015	0	-4.29817	Tumor	BRCA
TCGA-D8-A3Z6	563	0	-5.72065	Tumor	BRCA
TCGA-D8-A4Z1	659	0	3.48011	Tumor	BRCA
TCGA-D8-A73U	492	0	26.3463	Tumor	BRCA
TCGA-D8-A73W	385	1	5.80292	Tumor	BRCA
TCGA-D8-A73X	767	0	-1.96927	Tumor	BRCA
TCGA-E2-A105	1308	0	-8.92344	Tumor	BRCA
TCGA-E2-A106	2541	0	-11.8921	Tumor	BRCA
TCGA-E2-A107	1047	0	-9.67184	Tumor	BRCA
TCGA-E2-A108	837	0	23.93	Tumor	BRCA
TCGA-E2-A109	1417	0	-0.670554	Tumor	BRCA
TCGA-E2-A10A	1229	0	-1.02756	Tumor	BRCA
TCGA-E2-A10B	1141	0	1.66795	Tumor	BRCA
TCGA-E2-A10C	1220	0	4.49744	Tumor	BRCA
TCGA-E2-A10E	865	0	-0.136254	Tumor	BRCA
TCGA-E2-A10F	878	0	8.67531	Tumor	BRCA
TCGA-E2-A14N	1434	0	1.68344	Tumor	BRCA
TCGA-E2-A14O	1359	0	-12.6436	Tumor	BRCA
TCGA-E2-A14P	1246	0	-2.77265	Tumor	BRCA
TCGA-E2-A14Q	1163	0	-1.80553	Tumor	BRCA
TCGA-E2-A14R	1174	0	8.17816	Tumor	BRCA
TCGA-E2-A14T	2311	0	-5.92613	Tumor	BRCA
TCGA-E2-A14U	1318	0	-5.08406	Tumor	BRCA
TCGA-E2-A14V	1042	0	-9.02631	Tumor	BRCA
TCGA-E2-A14W	974	0	-14.1592	Tumor	BRCA
TCGA-E2-A14X	972	0	4.60414	Tumor	BRCA
TCGA-E2-A14Y	2109	0	-7.56838	Tumor	BRCA
TCGA-E2-A14Z	563	1	11.3323	Tumor	BRCA
TCGA-E2-A150	1935	0	6.47168	Tumor	BRCA
TCGA-E2-A152	2128	0	-1.51613	Tumor	BRCA
TCGA-E2-A153	707	0	-1.94312	Tumor	BRCA
TCGA-E2-A154	591	0	-9.51977	Tumor	BRCA
TCGA-E2-A155	640	0	-12.3786	Tumor	BRCA
TCGA-E2-A156	726	0	-9.42116	Tumor	BRCA
TCGA-E2-A158	450	0	-7.86808	Tumor	BRCA
TCGA-E2-A159	762	0	14.3555	Tumor	BRCA
TCGA-E2-A15A	710	0	5.21012	Tumor	BRCA
TCGA-E2-A15A-06A	710	0	10.3078	Tumor	BRCA
TCGA-E2-A15C	694	0	-1.5321	Tumor	BRCA
TCGA-E2-A15D	526	0	-0.131907	Tumor	BRCA
TCGA-E2-A15E	630	0	-5.47363	Tumor	BRCA
TCGA-E2-A15E-06A	630	0	-2.80963	Tumor	BRCA
TCGA-E2-A15F	658	0	-1.19747	Tumor	BRCA
TCGA-E2-A15G	554	0	-5.17572	Tumor	BRCA
TCGA-E2-A15H	393	0	-7.18495	Tumor	BRCA
TCGA-E2-A15I	1692	0	7.03841	Tumor	BRCA
TCGA-E2-A15J	1640	0	-10.0899	Tumor	BRCA
TCGA-E2-A15K	275	0	6.16984	Tumor	BRCA
TCGA-E2-A15K-06A	275	0	-10.4282	Tumor	BRCA
TCGA-E2-A15L	626	0	-7.99495	Tumor	BRCA
TCGA-E2-A15M	336	1	17.7499	Tumor	BRCA
TCGA-E2-A15O	289	0	-4.56815	Tumor	BRCA
TCGA-E2-A15P	595	0	-2.92994	Tumor	BRCA
TCGA-E2-A15R	1732	0	-12.5078	Tumor	BRCA
TCGA-E2-A15S	428	0	-11.9556	Tumor	BRCA
TCGA-E2-A15T	1563	0	-11.7	Tumor	BRCA
TCGA-E2-A1AZ	2329	0	13.9697	Tumor	BRCA
TCGA-E2-A1B0	1631	0	1.84997	Tumor	BRCA
TCGA-E2-A1B1	2653	0	14.2393	Tumor	BRCA
TCGA-E2-A1B4	1004	1	-9.38457	Tumor	BRCA
TCGA-E2-A1B5	984	0	16.1205	Tumor	BRCA
TCGA-E2-A1B6	867	0	21.7355	Tumor	BRCA
TCGA-E2-A1BC	501	0	-3.84065	Tumor	BRCA
TCGA-E2-A1BD	1133	0	-4.54174	Tumor	BRCA
TCGA-E2-A1IE	2362	0	-11.1596	Tumor	BRCA
TCGA-E2-A1IF	1138	0	-4.44303	Tumor	BRCA
TCGA-E2-A1IG	2140	0	-3.88509	Tumor	BRCA
TCGA-E2-A1IH	1026	0	12.7984	Tumor	BRCA
TCGA-E2-A1II	1025	0	24.0043	Tumor	BRCA
TCGA-E2-A1IJ	865	0	8.38846	Tumor	BRCA
TCGA-E2-A1IK	1800	0	4.01972	Tumor	BRCA
TCGA-E2-A1IL	118	0	-1.78976	Tumor	BRCA
TCGA-E2-A1IN	675	0	-6.51674	Tumor	BRCA
TCGA-E2-A1IO	1855	0	5.85265	Tumor	BRCA
TCGA-E2-A1IU	337	0	-0.973186	Tumor	BRCA
TCGA-E2-A1L6	1648	0	0.596631	Tumor	BRCA
TCGA-E2-A1L7	1836	0	12.3885	Tumor	BRCA
TCGA-E2-A1L8	2240	0	0.202801	Tumor	BRCA
TCGA-E2-A1L9	598	0	2.66522	Tumor	BRCA
TCGA-E2-A1LA	748	0	10.294	Tumor	BRCA
TCGA-E2-A1LB	2306	0	-8.94182	Tumor	BRCA
TCGA-E2-A1LE	879	1	4.51405	Tumor	BRCA
TCGA-E2-A1LG	1523	0	0.568139	Tumor	BRCA
TCGA-E2-A1LH	3247	0	12.1254	Tumor	BRCA
TCGA-E2-A1LI	3121	0	3.70176	Tumor	BRCA
TCGA-E2-A1LK	266	1	-8.24449	Tumor	BRCA
TCGA-E2-A1LL	1309	0	-10.6237	Tumor	BRCA
TCGA-E2-A1LS	1604	0	-14.5653	Tumor	BRCA
TCGA-E2-A2P5	821	1	-6.27004	Tumor	BRCA
TCGA-E2-A2P6	1051	0	-4.37667	Tumor	BRCA
TCGA-E2-A3DX	1325	0	11.7561	Tumor	BRCA
TCGA-E2-A56Z	252	0	-4.97803	Tumor	BRCA
TCGA-E2-A570	931	0	-5.50089	Tumor	BRCA
TCGA-E2-A572	1208	0	-13.5701	Tumor	BRCA
TCGA-E2-A573	1062	0	14.0646	Tumor	BRCA
TCGA-E2-A574	1179	0	-16.806	Tumor	BRCA
TCGA-E2-A576	1043	0	-11.063	Tumor	BRCA
TCGA-E9-A1N3	1059	0	-9.36208	Tumor	BRCA
TCGA-E9-A1N4	1000	0	7.8185	Tumor	BRCA
TCGA-E9-A1N5	1120	0	7.82859	Tumor	BRCA
TCGA-E9-A1N6	678	1	-3.32441	Tumor	BRCA
TCGA-E9-A1N8	1039	0	-7.59751	Tumor	BRCA
TCGA-E9-A1N9	1101	0	-2.50581	Tumor	BRCA
TCGA-E9-A1NA	1112	0	1.38675	Tumor	BRCA
TCGA-E9-A1NC	1203	0	9.90957	Tumor	BRCA
TCGA-E9-A1ND	1266	0	19.6208	Tumor	BRCA
TCGA-E9-A1NE	1088	0	21.4232	Tumor	BRCA
TCGA-E9-A1NF	1072	1	-0.829644	Tumor	BRCA
TCGA-E9-A1NG	786	1	3.89506	Tumor	BRCA
TCGA-E9-A1NH	576	0	-0.463914	Tumor	BRCA
TCGA-E9-A1NI	300	0	-4.70894	Tumor	BRCA
TCGA-E9-A1QZ	755	0	13.1398	Tumor	BRCA
TCGA-E9-A1R0	860	0	0.465307	Tumor	BRCA
TCGA-E9-A1R2	1063	0	1.68727	Tumor	BRCA
TCGA-E9-A1R3	78	0	1.87783	Tumor	BRCA
TCGA-E9-A1R4	186	0	13.9767	Tumor	BRCA
TCGA-E9-A1R5	92	0	-7.63083	Tumor	BRCA
TCGA-E9-A1R6	339	0	-7.25655	Tumor	BRCA
TCGA-E9-A1R7	1467	0	-11.5843	Tumor	BRCA
TCGA-E9-A1RA	1369	0	-1.58525	Tumor	BRCA
TCGA-E9-A1RB	976	1	-5.6329	Tumor	BRCA
TCGA-E9-A1RC	1224	0	-11.0742	Tumor	BRCA
TCGA-E9-A1RD	34	0	-0.739069	Tumor	BRCA
TCGA-E9-A1RE	1419	0	-10.0203	Tumor	BRCA
TCGA-E9-A1RF	200	0	5.87074	Tumor	BRCA
TCGA-E9-A1RG	647	0	-7.04308	Tumor	BRCA
TCGA-E9-A1RH	1417	0	-5.95096	Tumor	BRCA
TCGA-E9-A1RI	1449	0	2.1606	Tumor	BRCA
TCGA-E9-A226	1048	1	-2.30496	Tumor	BRCA
TCGA-E9-A227	975	0	4.06901	Tumor	BRCA
TCGA-E9-A228	1285	0	-7.6203	Tumor	BRCA
TCGA-E9-A229	1148	0	8.17644	Tumor	BRCA
TCGA-E9-A22A	1189	0	8.48945	Tumor	BRCA
TCGA-E9-A22B	1167	0	-2.55856	Tumor	BRCA
TCGA-E9-A22D	1248	0	25.0143	Tumor	BRCA
TCGA-E9-A22E	1269	0	4.26559	Tumor	BRCA
TCGA-E9-A22G	1239	0	-4.32968	Tumor	BRCA
TCGA-E9-A22H	1232	0	3.65572	Tumor	BRCA
TCGA-E9-A243	612	0	23.9717	Tumor	BRCA
TCGA-E9-A244	21	0	-6.84108	Tumor	BRCA
TCGA-E9-A245	26	1	-8.00799	Tumor	BRCA
TCGA-E9-A247	1186	0	-5.36052	Tumor	BRCA
TCGA-E9-A248	59	0	17.2582	Tumor	BRCA
TCGA-E9-A249	217	0	-3.29745	Tumor	BRCA
TCGA-E9-A24A	747	0	5.30569	Tumor	BRCA
TCGA-E9-A295	375	0	-3.488	Tumor	BRCA
TCGA-E9-A2JS	904	1	-4.76557	Tumor	BRCA
TCGA-E9-A2JT	288	0	29.2772	Tumor	BRCA
TCGA-E9-A3HO	1158	0	-0.552248	Tumor	BRCA
TCGA-E9-A3Q9	1001	0	1.91879	Tumor	BRCA
TCGA-E9-A3QA	918	0	20.0414	Tumor	BRCA
TCGA-E9-A3X8	926	0	-0.663815	Tumor	BRCA
TCGA-E9-A54X	727	0	-15.5635	Tumor	BRCA
TCGA-E9-A54Y	725	0	-19.3547	Tumor	BRCA
TCGA-E9-A5FK	812	0	14.0823	Tumor	BRCA
TCGA-E9-A5FL	24	0	-7.44303	Tumor	BRCA
TCGA-E9-A5UO	785	0	-11.5033	Tumor	BRCA
TCGA-E9-A5UP	803	0	-5.78462	Tumor	BRCA
TCGA-E9-A6HE	847	0	-3.12572	Tumor	BRCA
TCGA-EW-A1IW	371	0	0.0348264	Tumor	BRCA
TCGA-EW-A1IX	1208	0	-0.434925	Tumor	BRCA
TCGA-EW-A1IY	258	0	15.2347	Tumor	BRCA
TCGA-EW-A1IZ	554	0	20.3808	Tumor	BRCA
TCGA-EW-A1J1	575	0	4.68224	Tumor	BRCA
TCGA-EW-A1J2	403	0	6.24205	Tumor	BRCA
TCGA-EW-A1J3	504	0	-1.98531	Tumor	BRCA
TCGA-EW-A1J5	477	0	15.4538	Tumor	BRCA
TCGA-EW-A1J6	875	0	3.00416	Tumor	BRCA
TCGA-EW-A1OV	789	0	18.1294	Tumor	BRCA
TCGA-EW-A1OW	694	0	2.92554	Tumor	BRCA
TCGA-EW-A1OX	911	0	-12.714	Tumor	BRCA
TCGA-EW-A1OY	908	0	-6.06282	Tumor	BRCA
TCGA-EW-A1OZ	1229	0	-3.81385	Tumor	BRCA
TCGA-EW-A1P0	1251	0	-1.91032	Tumor	BRCA
TCGA-EW-A1P1	1210	0	9.48134	Tumor	BRCA
TCGA-EW-A1P3	1611	0	-3.53197	Tumor	BRCA
TCGA-EW-A1P4	907	0	12.0778	Tumor	BRCA
TCGA-EW-A1P5	703	0	6.77575	Tumor	BRCA
TCGA-EW-A1P6	562	0	-8.07229	Tumor	BRCA
TCGA-EW-A1P7	915	0	21.6044	Tumor	BRCA
TCGA-EW-A1P8	239	1	3.88794	Tumor	BRCA
TCGA-EW-A1PA	575	0	-0.947968	Tumor	BRCA
TCGA-EW-A1PB	608	0	24.3744	Tumor	BRCA
TCGA-EW-A1PC-01B	187	0	-4.56535	Tumor	BRCA
TCGA-EW-A1PD	424	0	-4.86076	Tumor	BRCA
TCGA-EW-A1PE	320	0	13.7256	Tumor	BRCA
TCGA-EW-A1PF	439	0	0.974942	Tumor	BRCA
TCGA-EW-A1PG	1051	0	-2.8825	Tumor	BRCA
TCGA-EW-A1PH	607	0	2.02287	Tumor	BRCA
TCGA-EW-A2FR	1673	0	0.130493	Tumor	BRCA
TCGA-EW-A2FS	1604	0	1.53418	Tumor	BRCA
TCGA-EW-A2FV	788	0	7.51879	Tumor	BRCA
TCGA-EW-A2FW	672	0	-11.8528	Tumor	BRCA
TCGA-EW-A3E8-01B	1035	0	12.456	Tumor	BRCA
TCGA-EW-A3U0	532	0	22.3406	Tumor	BRCA
TCGA-EW-A423	533	0	-0.879485	Tumor	BRCA
TCGA-EW-A424	715	0	-9.28013	Tumor	BRCA
TCGA-EW-A6S9	463	0	-3.21355	Tumor	BRCA
TCGA-EW-A6SA	510	0	-17.322	Tumor	BRCA
TCGA-EW-A6SB	760	0	15.2628	Tumor	BRCA
TCGA-EW-A6SC	952	0	1.00562	Tumor	BRCA
TCGA-EW-A6SD	1010	0	5.69512	Tumor	BRCA
TCGA-GI-A2C8	225	0	3.15521	Tumor	BRCA
TCGA-GI-A2C9	3342	0	2.50792	Tumor	BRCA
TCGA-GM-A2D9	1812	1	-2.4457	Tumor	BRCA
TCGA-GM-A2DA	6593	1	6.428	Tumor	BRCA
TCGA-GM-A2DB	2406	0	-0.0959747	Tumor	BRCA
TCGA-GM-A2DC	2535	0	-7.91948	Tumor	BRCA
TCGA-GM-A2DD	2282	0	12.5807	Tumor	BRCA
TCGA-GM-A2DF	2155	0	3.9809	Tumor	BRCA
TCGA-GM-A2DH	2193	0	15.6306	Tumor	BRCA
TCGA-GM-A2DI	2590	0	21.385	Tumor	BRCA
TCGA-GM-A2DK	2645	0	-0.736275	Tumor	BRCA
TCGA-GM-A2DL	3519	0	-1.5509	Tumor	BRCA
TCGA-GM-A2DM	3226	0	-3.89721	Tumor	BRCA
TCGA-GM-A2DN	3091	0	15.2501	Tumor	BRCA
TCGA-GM-A2DO	2596	0	24.5881	Tumor	BRCA
TCGA-GM-A3NW	3361	0	-4.12473	Tumor	BRCA
TCGA-GM-A3NY	1162	0	-4.58092	Tumor	BRCA
TCGA-GM-A3XG	1330	0	-7.58017	Tumor	BRCA
TCGA-GM-A3XL	2108	0	8.45398	Tumor	BRCA
TCGA-GM-A3XN	2019	0	5.49671	Tumor	BRCA
TCGA-GM-A4E0	2191	0	10.318	Tumor	BRCA
TCGA-GM-A5PV	412	0	-3.02683	Tumor	BRCA
TCGA-GM-A5PX	551	0	-1.6455	Tumor	BRCA
TCGA-HN-A2NL	79	0	1.88683	Tumor	BRCA
TCGA-HN-A2OB	1900	1	-2.46183	Tumor	BRCA
TCGA-JL-A3YW	360	0	8.7617	Tumor	BRCA
TCGA-JL-A3YX	352	0	-11.069	Tumor	BRCA
TCGA-LD-A66U	646	0	2.71629	Tumor	BRCA
TCGA-LD-A74U	402	0	3.76301	Tumor	BRCA
TCGA-LD-A7W6	404	0	3.89431	Tumor	BRCA
TCGA-LD-A9QF	323	0	16.8392	Tumor	BRCA
TCGA-LL-A440	759	0	7.51577	Tumor	BRCA
TCGA-LL-A441	996	0	17.0588	Tumor	BRCA
TCGA-LL-A442	889	0	-6.31742	Tumor	BRCA
TCGA-LL-A50Y	762	0	-3.84606	Tumor	BRCA
TCGA-LL-A5YL	519	0	-0.962018	Tumor	BRCA
TCGA-LL-A5YM	394	0	-10.4757	Tumor	BRCA
TCGA-LL-A5YN	447	0	11.728	Tumor	BRCA
TCGA-LL-A5YO	440	0	21.99	Tumor	BRCA
TCGA-LL-A5YP	450	0	1.14912	Tumor	BRCA
TCGA-LL-A6FQ	80	0	-10.5318	Tumor	BRCA
TCGA-LL-A6FR	489	0	-13.1185	Tumor	BRCA
TCGA-LL-A73Y	477	0	3.418	Tumor	BRCA
TCGA-LL-A73Z	227	1	7.99349	Tumor	BRCA
TCGA-LL-A740	441	0	-4.04053	Tumor	BRCA
TCGA-LL-A7SZ	594	0	6.02536	Tumor	BRCA
TCGA-LL-A7T0	376	0	-1.3288	Tumor	BRCA
TCGA-LL-A8F5	596	0	3.89775	Tumor	BRCA
TCGA-LL-A9Q3	532	0	-5.16945	Tumor	BRCA
TCGA-LQ-A4E4	849	0	-9.34076	Tumor	BRCA
TCGA-MS-A51U	681	0	3.45706	Tumor	BRCA
TCGA-OK-A5Q2	64	0	5.4133	Tumor	BRCA
TCGA-OL-A5D6	1104	1	-6.04186	Tumor	BRCA
TCGA-OL-A5D7	1780	0	9.07059	Tumor	BRCA
TCGA-OL-A5D8	973	0	-1.62602	Tumor	BRCA
TCGA-OL-A5DA	1783	0	0.34867	Tumor	BRCA
TCGA-OL-A5RU	1219	0	6.87515	Tumor	BRCA
TCGA-OL-A5RV	1062	0	-3.16926	Tumor	BRCA
TCGA-OL-A5RW	1106	0	-0.480185	Tumor	BRCA
TCGA-OL-A5RX	878	0	0.627069	Tumor	BRCA
TCGA-OL-A5RY	752	0	14.5745	Tumor	BRCA
TCGA-OL-A5RZ	679	0	-17.2567	Tumor	BRCA
TCGA-OL-A5S0	620	0	2.22982	Tumor	BRCA
TCGA-OL-A66H	812	0	5.57183	Tumor	BRCA
TCGA-OL-A66I	714	0	24.7803	Tumor	BRCA
TCGA-OL-A66J	1996	0	-2.83003	Tumor	BRCA
TCGA-OL-A66K	1275	1	-4.17694	Tumor	BRCA
TCGA-OL-A66L	1301	0	-0.749457	Tumor	BRCA
TCGA-OL-A66N	792	0	-4.8028	Tumor	BRCA
TCGA-OL-A66O	528	0	-14.037	Tumor	BRCA
TCGA-OL-A66P	428	0	13.4231	Tumor	BRCA
TCGA-OL-A6VO	858	0	1.54676	Tumor	BRCA
TCGA-OL-A6VQ	600	0	0.680316	Tumor	BRCA
TCGA-OL-A6VR	1220	0	-8.19932	Tumor	BRCA
TCGA-OL-A97C	271	0	2.68857	Tumor	BRCA
TCGA-PE-A5DC	1430	1	-4.88413	Tumor	BRCA
TCGA-PE-A5DD	1953	0	0.837996	Tumor	BRCA
TCGA-PE-A5DE	2645	0	22.1587	Tumor	BRCA
TCGA-PL-A8LX	5	0	-6.70261	Tumor	BRCA
TCGA-PL-A8LY	8	0	-4.52547	Tumor	BRCA
TCGA-PL-A8LZ	302	0	21.5297	Tumor	BRCA
TCGA-S3-A6ZF	572	0	4.6707	Tumor	BRCA
TCGA-S3-A6ZG	562	0	2.25537	Tumor	BRCA
TCGA-S3-A6ZH	641	0	-5.02003	Tumor	BRCA
TCGA-S3-AA0Z	629	0	7.32416	Tumor	BRCA
TCGA-S3-AA10	586	0	20.5449	Tumor	BRCA
TCGA-S3-AA11	421	0	-6.90576	Tumor	BRCA
TCGA-S3-AA12	574	0	-11.0867	Tumor	BRCA
TCGA-S3-AA14	529	0	-5.59255	Tumor	BRCA
TCGA-S3-AA15	525	0	15.7217	Tumor	BRCA
TCGA-S3-AA17	424	0	18.4866	Tumor	BRCA
TCGA-UL-AAZ6	518	0	-7.41703	Tumor	BRCA
TCGA-UU-A93S	116	1	-4.64983	Tumor	BRCA
TCGA-V7-A7HQ	2033	0	-13.1166	Tumor	BRCA
TCGA-W8-A86G	347	0	-6.88594	Tumor	BRCA
TCGA-WT-AB41	1611	0	7.73525	Tumor	BRCA
TCGA-WT-AB44	883	0	-7.83833	Tumor	BRCA
TCGA-XX-A899	467	0	11.6198	Tumor	BRCA
TCGA-XX-A89A	488	0	8.12781	Tumor	BRCA
TCGA-Z7-A8R5	3287	0	2.07975	Tumor	BRCA
TCGA-Z7-A8R6	3256	0	-6.12732	Tumor	BRCA
TCGA-3L-AA1B	475	0	-6.96794	Tumor	COAD
TCGA-4N-A93T	146	0	-15.6618	Tumor	COAD
TCGA-4T-AA8H	385	0	-18.4468	Tumor	COAD
TCGA-5M-AAT4	49	1	-17.1644	Tumor	COAD
TCGA-5M-AAT6	290	1	9.79029	Tumor	COAD
TCGA-5M-AATE	1200	0	-13.257	Tumor	COAD
TCGA-A6-2671	1331	1	-8.14604	Tumor	COAD
TCGA-A6-2672	1419	0	10.1282	Tumor	COAD
TCGA-A6-2672-01B	1419	0	13.2213	Tumor	COAD
TCGA-A6-2674	1331	0	5.54478	Tumor	COAD
TCGA-A6-2674-01B	1331	0	8.75689	Tumor	COAD
TCGA-A6-2675	1321	0	2.00839	Tumor	COAD
TCGA-A6-2676	1305	1	7.16736	Tumor	COAD
TCGA-A6-2677	740	1	-13.595	Tumor	COAD
TCGA-A6-2677-01B	740	1	0.196297	Tumor	COAD
TCGA-A6-2678	1286	0	-1.37893	Tumor	COAD
TCGA-A6-2679	1366	0	-7.89193	Tumor	COAD
TCGA-A6-2680	1068	0	-9.62572	Tumor	COAD
TCGA-A6-2681	1387	0	-7.44892	Tumor	COAD
TCGA-A6-2682	424	1	-9.29495	Tumor	COAD
TCGA-A6-2683	504	1	-21.8368	Tumor	COAD
TCGA-A6-2684	1127	0	1.11911	Tumor	COAD
TCGA-A6-2684-01C	1127	0	8.03951	Tumor	COAD
TCGA-A6-2685	1133	0	-1.33645	Tumor	COAD
TCGA-A6-2686	1126	1	8.2027	Tumor	COAD
TCGA-A6-3807	1054	0	-0.828082	Tumor	COAD
TCGA-A6-3808	1014	0	2.07998	Tumor	COAD
TCGA-A6-3809	996	0	6.22916	Tumor	COAD
TCGA-A6-3809-01B	996	0	3.40623	Tumor	COAD
TCGA-A6-3810	1111	0	2.8571	Tumor	COAD
TCGA-A6-3810-01B	1111	0	6.87162	Tumor	COAD
TCGA-A6-4105	442	1	3.39813	Tumor	COAD
TCGA-A6-4107	987	0	-7.00472	Tumor	COAD
TCGA-A6-5656	1001	0	-9.87042	Tumor	COAD
TCGA-A6-5656-01B	1001	0	6.08318	Tumor	COAD
TCGA-A6-5657	962	0	-2.68035	Tumor	COAD
TCGA-A6-5659	926	0	-9.02287	Tumor	COAD
TCGA-A6-5659-01B	926	0	-13.8295	Tumor	COAD
TCGA-A6-5660	888	0	-10.9595	Tumor	COAD
TCGA-A6-5661	1020	0	-6.61265	Tumor	COAD
TCGA-A6-5661-01B	1020	0	-4.94872	Tumor	COAD
TCGA-A6-5662	718	0	-12.5961	Tumor	COAD
TCGA-A6-5664	672	0	-1.15607	Tumor	COAD
TCGA-A6-5665	671	0	-6.38858	Tumor	COAD
TCGA-A6-5665-01B	671	0	1.52199	Tumor	COAD
TCGA-A6-5666	995	0	-15.6011	Tumor	COAD
TCGA-A6-5667	887	0	-9.43315	Tumor	COAD
TCGA-A6-6137	824	0	-3.42028	Tumor	COAD
TCGA-A6-6138	685	0	9.69766	Tumor	COAD
TCGA-A6-6140	734	0	-8.59813	Tumor	COAD
TCGA-A6-6141	255	0	-0.0882528	Tumor	COAD
TCGA-A6-6142	763	0	-7.56136	Tumor	COAD
TCGA-A6-6648	766	0	-9.14558	Tumor	COAD
TCGA-A6-6649	735	0	-1.13619	Tumor	COAD
TCGA-A6-6650	627	0	-12.8922	Tumor	COAD
TCGA-A6-6650-01B	627	0	-2.7794	Tumor	COAD
TCGA-A6-6651	662	0	6.35748	Tumor	COAD
TCGA-A6-6652	751	0	-14.8411	Tumor	COAD
TCGA-A6-6653	742	0	-6.43505	Tumor	COAD
TCGA-A6-6654	726	0	8.71653	Tumor	COAD
TCGA-A6-6780	612	0	12.2055	Tumor	COAD
TCGA-A6-6780-01B	612	0	10.7271	Tumor	COAD
TCGA-A6-6781	598	0	9.23368	Tumor	COAD
TCGA-A6-6781-01B	598	0	13.9675	Tumor	COAD
TCGA-A6-6782	617	0	-2.30532	Tumor	COAD
TCGA-A6-A565	494	1	3.93146	Tumor	COAD
TCGA-A6-A566	758	1	5.57146	Tumor	COAD
TCGA-A6-A567	1881	1	-13.5981	Tumor	COAD
TCGA-A6-A56B	1711	1	-13.2215	Tumor	COAD
TCGA-A6-A5ZU	293	0	-4.46342	Tumor	COAD
TCGA-AA-3488	153	1	-16.9252	Tumor	COAD
TCGA-AA-3489	214	1	11.0665	Tumor	COAD
TCGA-AA-3492	1	1	-4.51137	Tumor	COAD
TCGA-AA-3494	31	0	-11.3736	Tumor	COAD
TCGA-AA-3495	1127	0	-6.74014	Tumor	COAD
TCGA-AA-3496	31	0	2.53021	Tumor	COAD
TCGA-AA-3502	1065	0	-8.28103	Tumor	COAD
TCGA-AA-3506	1765	0	-6.5921	Tumor	COAD
TCGA-AA-3509	1915	0	-6.3047	Tumor	COAD
TCGA-AA-3510	1946	0	-3.99507	Tumor	COAD
TCGA-AA-3511	212	0	-8.04459	Tumor	COAD
TCGA-AA-3514	31	0	-16.0364	Tumor	COAD
TCGA-AA-3516	396	1	0.602612	Tumor	COAD
TCGA-AA-3517	1186	0	-5.0064	Tumor	COAD
TCGA-AA-3518	31	0	1.58032	Tumor	COAD
TCGA-AA-3519	276	0	-8.02919	Tumor	COAD
TCGA-AA-3520	731	0	-4.17335	Tumor	COAD
TCGA-AA-3522	1127	0	-6.26357	Tumor	COAD
TCGA-AA-3524	1096	0	-9.90755	Tumor	COAD
TCGA-AA-3525	1	0	-5.12682	Tumor	COAD
TCGA-AA-3526	580	0	1.18857	Tumor	COAD
TCGA-AA-3530	580	0	-3.03886	Tumor	COAD
TCGA-AA-3531	1035	0	-14.8419	Tumor	COAD
TCGA-AA-3532	882	0	4.07674	Tumor	COAD
TCGA-AA-3534	882	0	-10.3594	Tumor	COAD
TCGA-AA-3538	791	0	-10.3077	Tumor	COAD
TCGA-AA-3542	395	0	-22.2709	Tumor	COAD
TCGA-AA-3543	30	0	5.85535	Tumor	COAD
TCGA-AA-3544	426	0	1.34957	Tumor	COAD
TCGA-AA-3548	1034	0	-6.8416	Tumor	COAD
TCGA-AA-3549	639	0	-10.7351	Tumor	COAD
TCGA-AA-3552	396	1	0.618191	Tumor	COAD
TCGA-AA-3553	730	0	-1.46852	Tumor	COAD
TCGA-AA-3554	546	0	1.83002	Tumor	COAD
TCGA-AA-3555	911	0	-5.6795	Tumor	COAD
TCGA-AA-3556	700	0	-2.33444	Tumor	COAD
TCGA-AA-3560	608	0	-10.6589	Tumor	COAD
TCGA-AA-3561	424	0	-13.7959	Tumor	COAD
TCGA-AA-3562	608	0	-8.82515	Tumor	COAD
TCGA-AA-3655	1856	0	-3.0079	Tumor	COAD
TCGA-AA-3660	2375	0	-8.62993	Tumor	COAD
TCGA-AA-3662	184	0	-2.00694	Tumor	COAD
TCGA-AA-3663	212	0	-9.27918	Tumor	COAD
TCGA-AA-3664	1643	0	-3.13939	Tumor	COAD
TCGA-AA-3666	61	1	-4.78534	Tumor	COAD
TCGA-AA-3667	426	0	-14.48	Tumor	COAD
TCGA-AA-3673	1522	0	-6.89523	Tumor	COAD
TCGA-AA-3675	1431	0	-11.0038	Tumor	COAD
TCGA-AA-3678	1430	0	-4.02875	Tumor	COAD
TCGA-AA-3679	457	0	-10.0164	Tumor	COAD
TCGA-AA-3680	335	1	-3.76274	Tumor	COAD
TCGA-AA-3681	182	0	-1.98404	Tumor	COAD
TCGA-AA-3685	1127	0	-1.22872	Tumor	COAD
TCGA-AA-3688	578	0	-9.18217	Tumor	COAD
TCGA-AA-3692	1095	1	-4.54591	Tumor	COAD
TCGA-AA-3696	153	1	-13.2153	Tumor	COAD
TCGA-AA-3697	2587	0	-5.71361	Tumor	COAD
TCGA-AA-3710	821	0	15.0847	Tumor	COAD
TCGA-AA-3713	579	0	2.53436	Tumor	COAD
TCGA-AA-3715	579	1	5.35	Tumor	COAD
TCGA-AA-3811	306	1	-2.3432	Tumor	COAD
TCGA-AA-3812	1066	0	-11.6425	Tumor	COAD
TCGA-AA-3815	1005	0	8.72813	Tumor	COAD
TCGA-AA-3818	30	1	-8.47115	Tumor	COAD
TCGA-AA-3819	761	0	-11.9081	Tumor	COAD
TCGA-AA-3821	31	0	-1.64661	Tumor	COAD
TCGA-AA-3831	547	0	-6.16501	Tumor	COAD
TCGA-AA-3833	485	0	-2.49428	Tumor	COAD
TCGA-AA-3837	1186	0	-9.83949	Tumor	COAD
TCGA-AA-3841	1124	0	-8.88712	Tumor	COAD
TCGA-AA-3842	1126	0	-6.81439	Tumor	COAD
TCGA-AA-3844	454	0	-6.14281	Tumor	COAD
TCGA-AA-3846	518	0	-2.1776	Tumor	COAD
TCGA-AA-3848	306	1	-14.0382	Tumor	COAD
TCGA-AA-3851	1006	0	-3.20691	Tumor	COAD
TCGA-AA-3854	1096	0	-9.65943	Tumor	COAD
TCGA-AA-3855	975	0	-5.17899	Tumor	COAD
TCGA-AA-3856	30	0	1.94226	Tumor	COAD
TCGA-AA-3858	945	0	-9.72362	Tumor	COAD
TCGA-AA-3860	945	0	-0.976249	Tumor	COAD
TCGA-AA-3861	914	0	-4.81512	Tumor	COAD
TCGA-AA-3862	914	0	-0.938603	Tumor	COAD
TCGA-AA-3864	1612	0	-6.74299	Tumor	COAD
TCGA-AA-3866	518	0	7.37476	Tumor	COAD
TCGA-AA-3867	731	0	-8.33175	Tumor	COAD
TCGA-AA-3869	822	1	-2.15841	Tumor	COAD
TCGA-AA-3870	912	0	-1.96899	Tumor	COAD
TCGA-AA-3875	549	0	-1.22345	Tumor	COAD
TCGA-AA-3877	943	0	2.50004	Tumor	COAD
TCGA-AA-3930	61	1	-3.44808	Tumor	COAD
TCGA-AA-3939	395	0	-7.65754	Tumor	COAD
TCGA-AA-3941	730	0	-12.5361	Tumor	COAD
TCGA-AA-3947	1004	0	-3.61421	Tumor	COAD
TCGA-AA-3949	791	0	11.7561	Tumor	COAD
TCGA-AA-3950	730	0	2.53536	Tumor	COAD
TCGA-AA-3952	61	1	-11.6498	Tumor	COAD
TCGA-AA-3955	638	0	-10.2048	Tumor	COAD
TCGA-AA-3956	1035	0	-6.85434	Tumor	COAD
TCGA-AA-3966	61	0	6.13023	Tumor	COAD
TCGA-AA-3968	669	0	-2.29865	Tumor	COAD
TCGA-AA-3970	1096	0	-1.38805	Tumor	COAD
TCGA-AA-3971	489	0	-0.098835	Tumor	COAD
TCGA-AA-3972	1551	0	-13.2497	Tumor	COAD
TCGA-AA-3973	397	0	-10.1143	Tumor	COAD
TCGA-AA-3975	1036	0	-7.50269	Tumor	COAD
TCGA-AA-3976	791	0	-11.3092	Tumor	COAD
TCGA-AA-3977	761	0	0.479182	Tumor	COAD
TCGA-AA-3979	730	0	-12.5905	Tumor	COAD
TCGA-AA-3980	242	0	1.55238	Tumor	COAD
TCGA-AA-3982	822	0	-0.348456	Tumor	COAD
TCGA-AA-3986	580	0	3.7458	Tumor	COAD
TCGA-AA-3989	242	1	-4.40755	Tumor	COAD
TCGA-AA-3994	822	0	-8.78584	Tumor	COAD
TCGA-AA-A004	424	0	-10.4554	Tumor	COAD
TCGA-AA-A00A	1157	0	-0.580024	Tumor	COAD
TCGA-AA-A00D	578	0	9.47446	Tumor	COAD
TCGA-AA-A00E	913	0	1.75736	Tumor	COAD
TCGA-AA-A00F	1035	0	-11.7432	Tumor	COAD
TCGA-AA-A00J	549	0	-6.77561	Tumor	COAD
TCGA-AA-A00K	549	0	-10.88	Tumor	COAD
TCGA-AA-A00L	1157	0	-14.5011	Tumor	COAD
TCGA-AA-A00N	122	1	-4.9359	Tumor	COAD
TCGA-AA-A00O	822	0	-5.9936	Tumor	COAD
TCGA-AA-A00Q	1278	0	-9.01195	Tumor	COAD
TCGA-AA-A00R	30	0	14.5202	Tumor	COAD
TCGA-AA-A00U	518	0	-12.8497	Tumor	COAD
TCGA-AA-A00W	456	0	-12.7457	Tumor	COAD
TCGA-AA-A00Z	669	0	-9.46409	Tumor	COAD
TCGA-AA-A010	1064	0	-5.34209	Tumor	COAD
TCGA-AA-A017	457	0	-12.5433	Tumor	COAD
TCGA-AA-A01C	457	0	-11.039	Tumor	COAD
TCGA-AA-A01D	334	1	-7.23666	Tumor	COAD
TCGA-AA-A01F	974	0	-18.2739	Tumor	COAD
TCGA-AA-A01G	365	0	-13.115	Tumor	COAD
TCGA-AA-A01I	943	0	-8.7833	Tumor	COAD
TCGA-AA-A01K	943	0	-4.7554	Tumor	COAD
TCGA-AA-A01P	1158	1	15.7603	Tumor	COAD
TCGA-AA-A01Q	31	0	-5.86067	Tumor	COAD
TCGA-AA-A01R	1065	0	5.02432	Tumor	COAD
TCGA-AA-A01S	31	0	-22.1301	Tumor	COAD
TCGA-AA-A01T	1005	0	-17.0659	Tumor	COAD
TCGA-AA-A01V	31	0	-9.22556	Tumor	COAD
TCGA-AA-A01X	791	0	-15.1729	Tumor	COAD
TCGA-AA-A01Z	1126	0	-20.5932	Tumor	COAD
TCGA-AA-A024	1188	1	-15.2562	Tumor	COAD
TCGA-AA-A029	1581	0	-18.2606	Tumor	COAD
TCGA-AA-A02E	90	1	-12.6793	Tumor	COAD
TCGA-AA-A02F	1216	0	-17.1661	Tumor	COAD
TCGA-AA-A02H	61	1	-12.6513	Tumor	COAD
TCGA-AA-A02J	153	1	-20.7426	Tumor	COAD
TCGA-AA-A02K	426	1	-13.171	Tumor	COAD
TCGA-AA-A02O	28	0	-14.6621	Tumor	COAD
TCGA-AA-A02R	670	1	12.4175	Tumor	COAD
TCGA-AA-A02W	1247	0	-11.028	Tumor	COAD
TCGA-AA-A02Y	1216	0	-8.89338	Tumor	COAD
TCGA-AA-A03J	1246	0	-6.18953	Tumor	COAD
TCGA-AD-5900	370	0	2.55572	Tumor	COAD
TCGA-AD-6548	650	0	1.77189	Tumor	COAD
TCGA-AD-6888	472	1	-15.7407	Tumor	COAD
TCGA-AD-6889	2532	1	-10.8056	Tumor	COAD
TCGA-AD-6890	746	0	-8.55002	Tumor	COAD
TCGA-AD-6895	763	0	3.97473	Tumor	COAD
TCGA-AD-6899	176	1	4.85947	Tumor	COAD
TCGA-AD-6901	682	1	1.23242	Tumor	COAD
TCGA-AD-6963	834	0	-1.24312	Tumor	COAD
TCGA-AD-6964	331	1	12.7098	Tumor	COAD
TCGA-AD-6965	805	0	-10.0093	Tumor	COAD
TCGA-AD-A5EK	500	0	-11.2096	Tumor	COAD
TCGA-AM-5820	14	0	-11.5707	Tumor	COAD
TCGA-AM-5821	28	0	5.49262	Tumor	COAD
TCGA-AU-3779	441	0	-0.543398	Tumor	COAD
TCGA-AU-6004	824	0	4.37963	Tumor	COAD
TCGA-AY-4070	496	1	-5.68337	Tumor	COAD
TCGA-AY-4071	29	1	-0.22695	Tumor	COAD
TCGA-AY-5543	1004	0	-4.3173	Tumor	COAD
TCGA-AY-6196	6	0	20.7201	Tumor	COAD
TCGA-AY-6197	652	0	-6.29097	Tumor	COAD
TCGA-AY-6386	542	0	-8.64071	Tumor	COAD
TCGA-AY-A54L	525	0	-18.0363	Tumor	COAD
TCGA-AY-A69D	543	0	-11.7253	Tumor	COAD
TCGA-AY-A71X	588	0	-15.9257	Tumor	COAD
TCGA-AY-A8YK	573	0	-12.3411	Tumor	COAD
TCGA-AZ-4308	3324	0	-13.8372	Tumor	COAD
TCGA-AZ-4313	2310	0	-17.9169	Tumor	COAD
TCGA-AZ-4315	1776	0	-7.46344	Tumor	COAD
TCGA-AZ-4323	43	1	12.6558	Tumor	COAD
TCGA-AZ-4614	172	1	-14.1988	Tumor	COAD
TCGA-AZ-4615	1002	0	10.1886	Tumor	COAD
TCGA-AZ-4616	156	1	-2.95995	Tumor	COAD
TCGA-AZ-4682-01B	680	1	-14.7304	Tumor	COAD
TCGA-AZ-4684	1977	0	-7.39822	Tumor	COAD
TCGA-AZ-5403	1910	1	-10.9401	Tumor	COAD
TCGA-AZ-5407	2683	0	-9.57744	Tumor	COAD
TCGA-AZ-6598	1503	1	-4.94377	Tumor	COAD
TCGA-AZ-6599	206	1	-14.2932	Tumor	COAD
TCGA-AZ-6600	368	1	-4.65992	Tumor	COAD
TCGA-AZ-6601	3042	1	6.56039	Tumor	COAD
TCGA-AZ-6603	899	1	-1.19837	Tumor	COAD
TCGA-AZ-6605	159	1	3.54782	Tumor	COAD
TCGA-AZ-6606	357	1	-11.1726	Tumor	COAD
TCGA-AZ-6607	97	1	2.4174	Tumor	COAD
TCGA-AZ-6608	59	1	-18.1249	Tumor	COAD
TCGA-CA-5254	386	0	-10.1409	Tumor	COAD
TCGA-CA-5255	376	0	-14.3252	Tumor	COAD
TCGA-CA-5256	379	0	-11.9118	Tumor	COAD
TCGA-CA-5796	377	0	-7.44244	Tumor	COAD
TCGA-CA-5797	383	0	-4.72022	Tumor	COAD
TCGA-CA-6715	383	0	-15.543	Tumor	COAD
TCGA-CA-6716	371	0	-15.4693	Tumor	COAD
TCGA-CA-6717	388	0	4.37744	Tumor	COAD
TCGA-CA-6718	306	1	16.1522	Tumor	COAD
TCGA-CA-6719	435	0	-1.54841	Tumor	COAD
TCGA-CK-4947-01B	534	0	-0.219368	Tumor	COAD
TCGA-CK-4948-01B	4502	0	-8.36222	Tumor	COAD
TCGA-CK-4950	2599	0	-3.12999	Tumor	COAD
TCGA-CK-4951	2134	1	5.43829	Tumor	COAD
TCGA-CK-4952	475	0	-12.8463	Tumor	COAD
TCGA-CK-5912	1493	1	-11.4188	Tumor	COAD
TCGA-CK-5913	1561	0	-1.4667	Tumor	COAD
TCGA-CK-5914	669	0	-3.64223	Tumor	COAD
TCGA-CK-5916	643	1	6.28617	Tumor	COAD
TCGA-CK-6747	820	0	-7.20559	Tumor	COAD
TCGA-CK-6748	61	0	-9.0493	Tumor	COAD
TCGA-CK-6751	518	0	-9.2188	Tumor	COAD
TCGA-CM-4743	701	0	-0.179878	Tumor	COAD
TCGA-CM-4744	609	0	-3.90844	Tumor	COAD
TCGA-CM-4746	1126	0	-17.2142	Tumor	COAD
TCGA-CM-4747	761	0	-17.3108	Tumor	COAD
TCGA-CM-4748	792	0	-4.43647	Tumor	COAD
TCGA-CM-4750	244	0	-12.1842	Tumor	COAD
TCGA-CM-4751	822	0	1.93954	Tumor	COAD
TCGA-CM-4752	396	0	-1.14954	Tumor	COAD
TCGA-CM-5341	884	0	-1.25736	Tumor	COAD
TCGA-CM-5344	670	0	-11.9575	Tumor	COAD
TCGA-CM-5348	699	0	1.39078	Tumor	COAD
TCGA-CM-5349	915	0	-6.06785	Tumor	COAD
TCGA-CM-5860	974	0	-1.88104	Tumor	COAD
TCGA-CM-5861	457	0	-7.93008	Tumor	COAD
TCGA-CM-5862	153	1	-16.8084	Tumor	COAD
TCGA-CM-5863	457	0	-7.22187	Tumor	COAD
TCGA-CM-5864	457	0	-10.743	Tumor	COAD
TCGA-CM-5868	518	0	-9.69284	Tumor	COAD
TCGA-CM-6161	457	0	-2.23316	Tumor	COAD
TCGA-CM-6162	365	0	8.23468	Tumor	COAD
TCGA-CM-6163	427	0	-1.68133	Tumor	COAD
TCGA-CM-6164	883	0	-3.64133	Tumor	COAD
TCGA-CM-6165	488	0	-1.51975	Tumor	COAD
TCGA-CM-6166	669	0	-16.7244	Tumor	COAD
TCGA-CM-6167	456	0	4.60583	Tumor	COAD
TCGA-CM-6168	395	0	3.10975	Tumor	COAD
TCGA-CM-6169	396	0	9.80017	Tumor	COAD
TCGA-CM-6170	457	0	-6.10165	Tumor	COAD
TCGA-CM-6171	427	0	-5.04699	Tumor	COAD
TCGA-CM-6172	335	0	-7.85594	Tumor	COAD
TCGA-CM-6674	394	0	-0.314771	Tumor	COAD
TCGA-CM-6675	397	0	-5.18332	Tumor	COAD
TCGA-CM-6676	337	0	-12.2492	Tumor	COAD
TCGA-CM-6677	337	0	-6.33291	Tumor	COAD
TCGA-CM-6678	335	0	-16.4954	Tumor	COAD
TCGA-CM-6679	306	0	-3.07861	Tumor	COAD
TCGA-CM-6680	366	0	1.62179	Tumor	COAD
TCGA-D5-5537	1381	1	-10.5503	Tumor	COAD
TCGA-D5-5538	1661	1	2.77034	Tumor	COAD
TCGA-D5-5539	596	0	-6.23612	Tumor	COAD
TCGA-D5-5540	1706	0	-13.9313	Tumor	COAD
TCGA-D5-5541	1701	0	-0.0989793	Tumor	COAD
TCGA-D5-6529	614	0	3.61766	Tumor	COAD
TCGA-D5-6530	621	0	4.6365	Tumor	COAD
TCGA-D5-6531	540	0	-0.273478	Tumor	COAD
TCGA-D5-6532	555	0	-12.8593	Tumor	COAD
TCGA-D5-6533	775	0	-6.17259	Tumor	COAD
TCGA-D5-6534	1316	0	14.1657	Tumor	COAD
TCGA-D5-6535	460	0	-0.883703	Tumor	COAD
TCGA-D5-6536	543	0	-10.7332	Tumor	COAD
TCGA-D5-6537	146	1	-10.3791	Tumor	COAD
TCGA-D5-6538	521	0	-19.237	Tumor	COAD
TCGA-D5-6539	380	0	-5.60158	Tumor	COAD
TCGA-D5-6540	491	0	-1.79549	Tumor	COAD
TCGA-D5-6541	474	0	2.2271	Tumor	COAD
TCGA-D5-6898	229	0	-3.32497	Tumor	COAD
TCGA-D5-6920	377	0	-4.48108	Tumor	COAD
TCGA-D5-6922	308	0	-1.40903	Tumor	COAD
TCGA-D5-6923	378	0	-7.26198	Tumor	COAD
TCGA-D5-6924	435	0	3.3205	Tumor	COAD
TCGA-D5-6926	275	0	-1.06613	Tumor	COAD
TCGA-D5-6927	287	0	3.13512	Tumor	COAD
TCGA-D5-6928	354	0	29.4395	Tumor	COAD
TCGA-D5-6929	408	0	-5.49492	Tumor	COAD
TCGA-D5-6930	406	0	2.47613	Tumor	COAD
TCGA-D5-6931	365	0	-1.32714	Tumor	COAD
TCGA-D5-6932	346	0	-8.42403	Tumor	COAD
TCGA-D5-7000	312	0	-2.78304	Tumor	COAD
TCGA-DM-A0X9	3641	0	-8.07032	Tumor	COAD
TCGA-DM-A0XD	743	1	-14.368	Tumor	COAD
TCGA-DM-A0XF	1162	1	-7.17031	Tumor	COAD
TCGA-DM-A1D0	3974	0	-20.8407	Tumor	COAD
TCGA-DM-A1D4	2821	1	-13.6928	Tumor	COAD
TCGA-DM-A1D6	570	1	-18.3419	Tumor	COAD
TCGA-DM-A1D7	405	1	-11.6336	Tumor	COAD
TCGA-DM-A1D8	383	1	-12.516	Tumor	COAD
TCGA-DM-A1D9	4270	0	-14.2832	Tumor	COAD
TCGA-DM-A1DA	228	1	-14.7503	Tumor	COAD
TCGA-DM-A1DB	1348	1	-9.0804	Tumor	COAD
TCGA-DM-A1HA	2600	0	-10.3695	Tumor	COAD
TCGA-DM-A1HB	4126	0	-16.3062	Tumor	COAD
TCGA-DM-A280	236	1	-16.9531	Tumor	COAD
TCGA-DM-A282	4233	0	-16.7006	Tumor	COAD
TCGA-DM-A285	179	1	-15.0517	Tumor	COAD
TCGA-DM-A288	427	1	-20.5956	Tumor	COAD
TCGA-DM-A28A	805	1	-8.91946	Tumor	COAD
TCGA-DM-A28C	2475	1	-18.3839	Tumor	COAD
TCGA-DM-A28E	3648	0	-17.1709	Tumor	COAD
TCGA-DM-A28F	1094	1	-13.2197	Tumor	COAD
TCGA-DM-A28G	1849	1	-14.9012	Tumor	COAD
TCGA-DM-A28H	3561	0	-19.414	Tumor	COAD
TCGA-DM-A28K	2988	0	-14.8495	Tumor	COAD
TCGA-DM-A28M	2895	0	-17.0513	Tumor	COAD
TCGA-F4-6459	262	1	-5.9311	Tumor	COAD
TCGA-F4-6460	972	1	-3.06309	Tumor	COAD
TCGA-F4-6461	338	1	-3.85706	Tumor	COAD
TCGA-F4-6463	1087	0	-4.84743	Tumor	COAD
TCGA-F4-6569	1087	0	0.147532	Tumor	COAD
TCGA-F4-6570	188	1	10.6418	Tumor	COAD
TCGA-F4-6703	1456	0	16.1422	Tumor	COAD
TCGA-F4-6704	47	0	-0.0481249	Tumor	COAD
TCGA-F4-6805	1047	0	0.956769	Tumor	COAD
TCGA-F4-6806	1260	0	-5.87797	Tumor	COAD
TCGA-F4-6807	1309	0	6.84101	Tumor	COAD
TCGA-F4-6808	1024	0	-15.9566	Tumor	COAD
TCGA-F4-6809	403	1	-0.865773	Tumor	COAD
TCGA-F4-6854	16	0	-4.98598	Tumor	COAD
TCGA-F4-6855	1442	0	-6.64297	Tumor	COAD
TCGA-F4-6856	1074	0	-4.48352	Tumor	COAD
TCGA-G4-6293	4051	0	-1.24491	Tumor	COAD
TCGA-G4-6294	858	1	-10.1402	Tumor	COAD
TCGA-G4-6295	254	0	1.78507	Tumor	COAD
TCGA-G4-6297	2506	0	-0.217321	Tumor	COAD
TCGA-G4-6299	2268	0	4.7211	Tumor	COAD
TCGA-G4-6303	2003	1	-8.60423	Tumor	COAD
TCGA-G4-6304	1631	0	-7.40738	Tumor	COAD
TCGA-G4-6306	1359	0	-9.86991	Tumor	COAD
TCGA-G4-6307	1674	0	-19.0633	Tumor	COAD
TCGA-G4-6309	2600	0	-10.2263	Tumor	COAD
TCGA-G4-6310	1935	0	-13.4483	Tumor	COAD
TCGA-G4-6311	1199	0	-5.96985	Tumor	COAD
TCGA-G4-6314	1093	0	-7.18858	Tumor	COAD
TCGA-G4-6315	1883	0	-16.8295	Tumor	COAD
TCGA-G4-6317	1095	0	-18.462	Tumor	COAD
TCGA-G4-6317-02A	1095	0	-20.6189	Tumor	COAD
TCGA-G4-6320	804	0	-12.898	Tumor	COAD
TCGA-G4-6321	672	0	-6.02723	Tumor	COAD
TCGA-G4-6322	792	0	-7.41365	Tumor	COAD
TCGA-G4-6323	419	0	-4.08092	Tumor	COAD
TCGA-G4-6586	1089	0	-1.87998	Tumor	COAD
TCGA-G4-6588	796	0	-6.22501	Tumor	COAD
TCGA-G4-6625	2792	0	8.96165	Tumor	COAD
TCGA-G4-6626	1	1	-13.1901	Tumor	COAD
TCGA-G4-6627	2175	0	3.83637	Tumor	COAD
TCGA-G4-6628	2424	0	14.578	Tumor	COAD
TCGA-NH-A50T	553	0	-19.9608	Tumor	COAD
TCGA-NH-A50U	334	1	-11.2389	Tumor	COAD
TCGA-NH-A50V	588	0	-2.89661	Tumor	COAD
TCGA-NH-A6GA	302	1	-8.31182	Tumor	COAD
TCGA-NH-A6GB	476	0	-6.54318	Tumor	COAD
TCGA-NH-A6GC	389	0	-10.2586	Tumor	COAD
TCGA-NH-A8F7	543	0	-16.0835	Tumor	COAD
TCGA-NH-A8F7-06A	543	0	-19.6302	Tumor	COAD
TCGA-NH-A8F8	511	1	-8.59981	Tumor	COAD
TCGA-QG-A5YV	1301	0	-11.4495	Tumor	COAD
TCGA-QG-A5YW	896	0	-5.17319	Tumor	COAD
TCGA-QG-A5YX	1003	0	-14.0885	Tumor	COAD
TCGA-QG-A5Z1	256	1	-12.181	Tumor	COAD
TCGA-QG-A5Z2	952	0	2.83214	Tumor	COAD
TCGA-QL-A97D	666	0	-2.54495	Tumor	COAD
TCGA-RU-A8FL	1177	0	-19.1421	Tumor	COAD
TCGA-SS-A7HO	1829	0	-18.185	Tumor	COAD
TCGA-T9-A92H	362	0	-12.0105	Tumor	COAD
TCGA-WS-AB45	2130	0	7.6402	Tumor	COAD
TCGA-02-0047	448	1	1.43092	Tumor	GBM
TCGA-02-0055	76	1	6.99356	Tumor	GBM
TCGA-02-2483	466	0	-2.14316	Tumor	GBM
TCGA-02-2485	470	0	0.647966	Tumor	GBM
TCGA-02-2486	618	1	10.1182	Tumor	GBM
TCGA-06-0125	1448	1	-5.27058	Tumor	GBM
TCGA-06-0125-02A	1448	1	-0.810787	Tumor	GBM
TCGA-06-0129	1024	1	7.0689	Tumor	GBM
TCGA-06-0130	394	1	19.379	Tumor	GBM
TCGA-06-0132	771	1	7.47078	Tumor	GBM
TCGA-06-0138	737	1	1.49149	Tumor	GBM
TCGA-06-0139	362	1	14.9125	Tumor	GBM
TCGA-06-0141	313	1	6.93871	Tumor	GBM
TCGA-06-0152-02A	375	1	11.4714	Tumor	GBM
TCGA-06-0156	178	1	4.80844	Tumor	GBM
TCGA-06-0157	97	1	-0.548183	Tumor	GBM
TCGA-06-0158	329	1	3.3965	Tumor	GBM
TCGA-06-0168	598	1	4.23092	Tumor	GBM
TCGA-06-0171-02A	399	1	18.2281	Tumor	GBM
TCGA-06-0174	98	1	-6.76075	Tumor	GBM
TCGA-06-0178	2681	1	-5.2232	Tumor	GBM
TCGA-06-0184	2126	1	3.44582	Tumor	GBM
TCGA-06-0187	828	1	0.8638	Tumor	GBM
TCGA-06-0190	317	1	6.34439	Tumor	GBM
TCGA-06-0190-02A	317	1	5.41318	Tumor	GBM
TCGA-06-0210	225	1	1.00344	Tumor	GBM
TCGA-06-0210-02A	225	1	6.72421	Tumor	GBM
TCGA-06-0211	360	1	0.319907	Tumor	GBM
TCGA-06-0211-01B	360	1	-4.28644	Tumor	GBM
TCGA-06-0211-02A	360	1	4.04125	Tumor	GBM
TCGA-06-0219	22	1	-1.95267	Tumor	GBM
TCGA-06-0221-02A	603	1	-4.24301	Tumor	GBM
TCGA-06-0238	405	1	3.43676	Tumor	GBM
TCGA-06-0644	384	1	2.60572	Tumor	GBM
TCGA-06-0645	175	1	7.54773	Tumor	GBM
TCGA-06-0646	175	1	4.61486	Tumor	GBM
TCGA-06-0649-01B	64	1	3.61067	Tumor	GBM
TCGA-06-0686	432	1	-3.59312	Tumor	GBM
TCGA-06-0743	803	1	-1.81215	Tumor	GBM
TCGA-06-0744	1426	1	-6.01549	Tumor	GBM
TCGA-06-0745	239	1	-1.49762	Tumor	GBM
TCGA-06-0747	82	1	-4.97434	Tumor	GBM
TCGA-06-0749	82	1	0.601344	Tumor	GBM
TCGA-06-0750	28	1	2.85921	Tumor	GBM
TCGA-06-0878	218	0	3.32807	Tumor	GBM
TCGA-06-0882	632	1	4.65068	Tumor	GBM
TCGA-06-1804	414	1	0.892563	Tumor	GBM
TCGA-06-2557	33	1	11.9365	Tumor	GBM
TCGA-06-2558	380	1	-0.302223	Tumor	GBM
TCGA-06-2559	150	1	-0.926494	Tumor	GBM
TCGA-06-2561	537	1	3.91451	Tumor	GBM
TCGA-06-2562	382	1	-0.109575	Tumor	GBM
TCGA-06-2563	932	0	1.24936	Tumor	GBM
TCGA-06-2564	181	0	1.38274	Tumor	GBM
TCGA-06-2565	506	1	0.515385	Tumor	GBM
TCGA-06-2567	133	1	7.11111	Tumor	GBM
TCGA-06-2569	13	0	-13.4404	Tumor	GBM
TCGA-06-2570	958	0	1.21603	Tumor	GBM
TCGA-06-5408	357	1	0.643264	Tumor	GBM
TCGA-06-5410	108	1	12.0295	Tumor	GBM
TCGA-06-5411	254	1	-0.160422	Tumor	GBM
TCGA-06-5412	138	1	6.31489	Tumor	GBM
TCGA-06-5413	268	0	4.78495	Tumor	GBM
TCGA-06-5414	273	0	3.07249	Tumor	GBM
TCGA-06-5416	204	0	-6.81868	Tumor	GBM
TCGA-06-5417	155	0	-7.8239	Tumor	GBM
TCGA-06-5418	83	1	-2.01646	Tumor	GBM
TCGA-06-5856	114	1	0.308553	Tumor	GBM
TCGA-06-5858	187	0	1.3447	Tumor	GBM
TCGA-06-5859	139	0	3.76888	Tumor	GBM
TCGA-08-0386	548	1	-5.64166	Tumor	GBM
TCGA-12-0616	448	1	-0.0639397	Tumor	GBM
TCGA-12-0618	395	1	-5.73996	Tumor	GBM
TCGA-12-0619	1062	1	4.25025	Tumor	GBM
TCGA-12-0821	323	1	-5.2317	Tumor	GBM
TCGA-12-1597-01B	675	1	-5.41857	Tumor	GBM
TCGA-12-3650	333	1	-5.56929	Tumor	GBM
TCGA-12-3652	1062	1	-8.12459	Tumor	GBM
TCGA-12-3653	442	1	5.64417	Tumor	GBM
TCGA-12-5295	454	1	-2.87466	Tumor	GBM
TCGA-12-5299	98	1	-0.145183	Tumor	GBM
TCGA-14-0736-02A	460	1	5.00363	Tumor	GBM
TCGA-14-0781-01B	29	1	0.825986	Tumor	GBM
TCGA-14-0787	68	1	-0.608336	Tumor	GBM
TCGA-14-0789	342	1	5.08411	Tumor	GBM
TCGA-14-0790-01B	419	1	-3.87227	Tumor	GBM
TCGA-14-0817	164	1	4.70827	Tumor	GBM
TCGA-14-0871	880	1	-8.92277	Tumor	GBM
TCGA-14-1034	485	1	0.848214	Tumor	GBM
TCGA-14-1034-02B	485	1	-6.56674	Tumor	GBM
TCGA-14-1402-02A	975	1	1.29791	Tumor	GBM
TCGA-14-1823	543	1	2.42793	Tumor	GBM
TCGA-14-1825	232	1	-6.56718	Tumor	GBM
TCGA-14-1829	218	0	-0.0573517	Tumor	GBM
TCGA-14-2554	532	1	-0.50982	Tumor	GBM
TCGA-15-0742	419	1	-8.26861	Tumor	GBM
TCGA-15-1444	1537	1	2.3313	Tumor	GBM
TCGA-16-0846	119	1	8.77538	Tumor	GBM
TCGA-16-1045-01B	883	1	8.93034	Tumor	GBM
TCGA-19-0957-02A	666	1	1.14855	Tumor	GBM
TCGA-19-1389-02A	141	1	3.5464	Tumor	GBM
TCGA-19-1390	772	1	-6.03779	Tumor	GBM
TCGA-19-1787-01B	385	1	3.67814	Tumor	GBM
TCGA-19-2619	294	0	-6.05181	Tumor	GBM
TCGA-19-2620	148	1	-4.37964	Tumor	GBM
TCGA-19-2624	5	1	-7.11859	Tumor	GBM
TCGA-19-2625	124	1	-6.4156	Tumor	GBM
TCGA-19-2629	737	1	2.07946	Tumor	GBM
TCGA-19-4065	214	0	6.16502	Tumor	GBM
TCGA-19-4065-02A	214	0	2.64828	Tumor	GBM
TCGA-19-5960	455	1	-6.93047	Tumor	GBM
TCGA-26-1442	953	0	-5.32127	Tumor	GBM
TCGA-26-5132	286	0	0.0447338	Tumor	GBM
TCGA-26-5133	452	0	-7.74208	Tumor	GBM
TCGA-26-5134	167	0	-0.586778	Tumor	GBM
TCGA-26-5135	270	1	-1.46134	Tumor	GBM
TCGA-26-5136-01B	577	1	8.24441	Tumor	GBM
TCGA-26-5139	48	0	0.0785787	Tumor	GBM
TCGA-27-1830	154	1	4.53444	Tumor	GBM
TCGA-27-1831	505	1	2.25804	Tumor	GBM
TCGA-27-1832	300	1	7.12756	Tumor	GBM
TCGA-27-1834	1233	1	8.09162	Tumor	GBM
TCGA-27-1835	648	1	-8.27964	Tumor	GBM
TCGA-27-1837	427	1	2.05292	Tumor	GBM
TCGA-27-2519	550	1	5.41638	Tumor	GBM
TCGA-27-2521	510	1	-11.4547	Tumor	GBM
TCGA-27-2523	489	1	-7.84321	Tumor	GBM
TCGA-27-2524	231	1	-2.14908	Tumor	GBM
TCGA-27-2526	87	1	-1.25515	Tumor	GBM
TCGA-27-2528	480	1	-8.82983	Tumor	GBM
TCGA-28-1747-01C	77	1	6.31411	Tumor	GBM
TCGA-28-1753	37	0	6.68115	Tumor	GBM
TCGA-28-2499	95	1	0.352602	Tumor	GBM
TCGA-28-2509	145	0	-3.42628	Tumor	GBM
TCGA-28-2513	222	0	6.24261	Tumor	GBM
TCGA-28-2514	160	0	-1.31749	Tumor	GBM
TCGA-28-5204	454	1	1.55633	Tumor	GBM
TCGA-28-5207	343	1	1.68133	Tumor	GBM
TCGA-28-5208	544	1	-1.53864	Tumor	GBM
TCGA-28-5209	442	0	-4.01059	Tumor	GBM
TCGA-28-5213	951	1	6.54603	Tumor	GBM
TCGA-28-5215	335	1	2.64937	Tumor	GBM
TCGA-28-5216	415	0	-2.6946	Tumor	GBM
TCGA-28-5218	157	1	2.94158	Tumor	GBM
TCGA-28-5220	388	1	-0.268271	Tumor	GBM
TCGA-32-1970	468	1	-0.525405	Tumor	GBM
TCGA-32-1980	36	1	6.62231	Tumor	GBM
TCGA-32-1982	142	1	4.74293	Tumor	GBM
TCGA-32-2615	485	1	4.51597	Tumor	GBM
TCGA-32-2616	224	1	-1.20919	Tumor	GBM
TCGA-32-2632	269	1	6.71634	Tumor	GBM
TCGA-32-2634	693	0	-3.11262	Tumor	GBM
TCGA-32-2638	766	1	7.34706	Tumor	GBM
TCGA-32-4213	604	0	4.70002	Tumor	GBM
TCGA-32-5222	585	1	0.711117	Tumor	GBM
TCGA-41-2571	26	1	-6.8488	Tumor	GBM
TCGA-41-2572	406	1	1.18634	Tumor	GBM
TCGA-41-3915	360	1	4.18507	Tumor	GBM
TCGA-41-4097	6	1	3.87388	Tumor	GBM
TCGA-41-5651	460	1	-6.77272	Tumor	GBM
TCGA-76-4925	146	1	-8.98948	Tumor	GBM
TCGA-76-4926-01B	138	1	-2.74728	Tumor	GBM
TCGA-76-4927	535	1	0.00563148	Tumor	GBM
TCGA-76-4928-01B	94	1	-0.934013	Tumor	GBM
TCGA-76-4929	111	1	-2.28468	Tumor	GBM
TCGA-76-4931	279	1	-4.7245	Tumor	GBM
TCGA-76-4932	1458	1	-5.73206	Tumor	GBM
TCGA-4P-AA8J	102	0	2.1028	Tumor	HNSC
TCGA-BA-4074	462	1	-5.38271	Tumor	HNSC
TCGA-BA-4075	283	1	-8.76553	Tumor	HNSC
TCGA-BA-4076	415	1	-11.3234	Tumor	HNSC
TCGA-BA-4077-01B	1134	1	12.7395	Tumor	HNSC
TCGA-BA-4078	276	1	1.71186	Tumor	HNSC
TCGA-BA-5151	722	0	-0.46689	Tumor	HNSC
TCGA-BA-5152	1288	0	4.77808	Tumor	HNSC
TCGA-BA-5153	1762	1	13.4096	Tumor	HNSC
TCGA-BA-5555	520	0	2.34446	Tumor	HNSC
TCGA-BA-5556	725	0	16.5765	Tumor	HNSC
TCGA-BA-5557	623	0	0.133777	Tumor	HNSC
TCGA-BA-5558	1995	0	2.55215	Tumor	HNSC
TCGA-BA-5559	2083	1	24.6975	Tumor	HNSC
TCGA-BA-6868-01B	472	1	-8.33792	Tumor	HNSC
TCGA-BA-6869	644	0	-5.39636	Tumor	HNSC
TCGA-BA-6870	451	1	-5.44639	Tumor	HNSC
TCGA-BA-6871	108	1	4.79566	Tumor	HNSC
TCGA-BA-6872	384	1	-6.61038	Tumor	HNSC
TCGA-BA-6873	122	0	3.69733	Tumor	HNSC
TCGA-BA-7269	1273	0	-12.2167	Tumor	HNSC
TCGA-BA-A4IF	895	0	-6.80449	Tumor	HNSC
TCGA-BA-A4IG	855	0	-0.982497	Tumor	HNSC
TCGA-BA-A4IH	622	0	8.56616	Tumor	HNSC
TCGA-BA-A4II	918	0	-2.48408	Tumor	HNSC
TCGA-BA-A6D8	850	0	-15.6735	Tumor	HNSC
TCGA-BA-A6DA	351	0	-13.8843	Tumor	HNSC
TCGA-BA-A6DB	216	0	10.809	Tumor	HNSC
TCGA-BA-A6DD	173	1	5.11544	Tumor	HNSC
TCGA-BA-A6DE	440	0	-3.17327	Tumor	HNSC
TCGA-BA-A6DG	69	1	-0.845695	Tumor	HNSC
TCGA-BA-A6DI	336	1	-4.99463	Tumor	HNSC
TCGA-BA-A6DJ	407	1	5.79058	Tumor	HNSC
TCGA-BA-A6DL	623	0	-7.02761	Tumor	HNSC
TCGA-BA-A8YP	499	0	-7.47339	Tumor	HNSC
TCGA-BB-4217	187	0	7.83549	Tumor	HNSC
TCGA-BB-4223	3221	0	10.8129	Tumor	HNSC
TCGA-BB-4224	278	0	-5.91887	Tumor	HNSC
TCGA-BB-4225	146	0	14.7685	Tumor	HNSC
TCGA-BB-4227	134	0	-11.8223	Tumor	HNSC
TCGA-BB-4228	559	0	-1.21744	Tumor	HNSC
TCGA-BB-8596	2161	0	3.80319	Tumor	HNSC
TCGA-BB-8601	624	0	-20.4615	Tumor	HNSC
TCGA-BB-A5HU	782	0	-5.30799	Tumor	HNSC
TCGA-BB-A5HY	321	1	-9.1763	Tumor	HNSC
TCGA-BB-A5HZ	827	0	-12.0995	Tumor	HNSC
TCGA-BB-A6UM	393	0	8.59138	Tumor	HNSC
TCGA-BB-A6UO	268	1	-6.81205	Tumor	HNSC
TCGA-C9-A47Z	191	1	-4.80157	Tumor	HNSC
TCGA-C9-A480	386	0	-1.51475	Tumor	HNSC
TCGA-CN-4722	1483	0	-10.7464	Tumor	HNSC
TCGA-CN-4723	1699	0	4.58301	Tumor	HNSC
TCGA-CN-4725	1157	0	-12.571	Tumor	HNSC
TCGA-CN-4726	142	1	-8.59683	Tumor	HNSC
TCGA-CN-4727	1560	0	-14.0912	Tumor	HNSC
TCGA-CN-4728	1724	0	9.99645	Tumor	HNSC
TCGA-CN-4729	392	0	-7.383	Tumor	HNSC
TCGA-CN-4730	817	0	-15.8736	Tumor	HNSC
TCGA-CN-4731	998	1	-4.15315	Tumor	HNSC
TCGA-CN-4733	1586	0	22.9202	Tumor	HNSC
TCGA-CN-4734	1690	0	7.56186	Tumor	HNSC
TCGA-CN-4735	1737	0	15.3668	Tumor	HNSC
TCGA-CN-4736	395	1	17.8745	Tumor	HNSC
TCGA-CN-4737	625	0	-4.62733	Tumor	HNSC
TCGA-CN-4738	436	1	7.05556	Tumor	HNSC
TCGA-CN-4739	1394	1	1.45461	Tumor	HNSC
TCGA-CN-4740	839	1	6.95838	Tumor	HNSC
TCGA-CN-4741	2239	0	-0.845344	Tumor	HNSC
TCGA-CN-4742	397	1	-3.0974	Tumor	HNSC
TCGA-CN-5355	1278	0	-7.65545	Tumor	HNSC
TCGA-CN-5356	1409	0	-4.82087	Tumor	HNSC
TCGA-CN-5358	261	1	14.6535	Tumor	HNSC
TCGA-CN-5359	377	1	12.6012	Tumor	HNSC
TCGA-CN-5360	2169	0	16.5113	Tumor	HNSC
TCGA-CN-5361	2120	1	2.57185	Tumor	HNSC
TCGA-CN-5363	253	1	9.22233	Tumor	HNSC
TCGA-CN-5364	493	1	-2.15215	Tumor	HNSC
TCGA-CN-5365	351	1	0.122807	Tumor	HNSC
TCGA-CN-5366	360	1	0.772574	Tumor	HNSC
TCGA-CN-5367	352	1	-2.09374	Tumor	HNSC
TCGA-CN-5369	1	1	12.9987	Tumor	HNSC
TCGA-CN-5370	259	1	14.4821	Tumor	HNSC
TCGA-CN-5373	1584	0	10.0679	Tumor	HNSC
TCGA-CN-5374	1732	1	6.95326	Tumor	HNSC
TCGA-CN-6010	1523	0	-1.62815	Tumor	HNSC
TCGA-CN-6011	933	0	1.78583	Tumor	HNSC
TCGA-CN-6012	1460	0	4.78338	Tumor	HNSC
TCGA-CN-6013	727	1	18.0422	Tumor	HNSC
TCGA-CN-6016	1443	0	3.90874	Tumor	HNSC
TCGA-CN-6017	853	1	22.2926	Tumor	HNSC
TCGA-CN-6018	580	1	8.69483	Tumor	HNSC
TCGA-CN-6019	1038	0	6.53467	Tumor	HNSC
TCGA-CN-6020	205	1	-0.708526	Tumor	HNSC
TCGA-CN-6021	276	1	-8.42122	Tumor	HNSC
TCGA-CN-6022	281	1	1.68685	Tumor	HNSC
TCGA-CN-6023	1584	0	12.0014	Tumor	HNSC
TCGA-CN-6024	337	1	-14.1335	Tumor	HNSC
TCGA-CN-6988	318	0	-13.2233	Tumor	HNSC
TCGA-CN-6989	980	1	4.97421	Tumor	HNSC
TCGA-CN-6992	1066	0	-4.34174	Tumor	HNSC
TCGA-CN-6994	1183	0	-1.01756	Tumor	HNSC
TCGA-CN-6995	112	1	10.1616	Tumor	HNSC
TCGA-CN-6996	530	1	16.7063	Tumor	HNSC
TCGA-CN-6997	988	1	-7.3833	Tumor	HNSC
TCGA-CN-6998	357	1	-3.43549	Tumor	HNSC
TCGA-CN-A497	1065	0	-1.66763	Tumor	HNSC
TCGA-CN-A498	773	1	-0.270608	Tumor	HNSC
TCGA-CN-A499	717	0	15.7951	Tumor	HNSC
TCGA-CN-A49A	526	1	-7.95749	Tumor	HNSC
TCGA-CN-A49B	904	0	10.3575	Tumor	HNSC
TCGA-CN-A49C	645	0	-2.2292	Tumor	HNSC
TCGA-CN-A63T	225	0	5.39669	Tumor	HNSC
TCGA-CN-A63U	964	0	-12.1494	Tumor	HNSC
TCGA-CN-A63V	679	0	-10.5745	Tumor	HNSC
TCGA-CN-A63W	377	1	-2.23295	Tumor	HNSC
TCGA-CN-A641	367	0	-11.7576	Tumor	HNSC
TCGA-CN-A642	82	1	6.53002	Tumor	HNSC
TCGA-CN-A6UY	713	0	9.79915	Tumor	HNSC
TCGA-CN-A6V3	742	0	7.06427	Tumor	HNSC
TCGA-CN-A6V6	635	0	16.1862	Tumor	HNSC
TCGA-CN-A6V7	594	0	-4.4707	Tumor	HNSC
TCGA-CQ-5323	1466	0	3.97695	Tumor	HNSC
TCGA-CQ-5324	1593	0	0.0859914	Tumor	HNSC
TCGA-CQ-5325	654	1	19.6518	Tumor	HNSC
TCGA-CQ-5326	89	1	0.150767	Tumor	HNSC
TCGA-CQ-5327	1660	0	8.66623	Tumor	HNSC
TCGA-CQ-5329	2143	0	9.43041	Tumor	HNSC
TCGA-CQ-5330	1897	0	13.162	Tumor	HNSC
TCGA-CQ-5331	1399	0	14.4141	Tumor	HNSC
TCGA-CQ-5332	317	1	-7.87748	Tumor	HNSC
TCGA-CQ-5333	341	1	18.5392	Tumor	HNSC
TCGA-CQ-5334	129	1	12.7907	Tumor	HNSC
TCGA-CQ-6218	1253	0	0.584943	Tumor	HNSC
TCGA-CQ-6219	479	1	14.9024	Tumor	HNSC
TCGA-CQ-6220	985	1	-0.218193	Tumor	HNSC
TCGA-CQ-6221	1000	0	-4.18977	Tumor	HNSC
TCGA-CQ-6222	2016	0	8.36465	Tumor	HNSC
TCGA-CQ-6223	1428	0	-1.56675	Tumor	HNSC
TCGA-CQ-6224	1721	0	4.59797	Tumor	HNSC
TCGA-CQ-6225	403	1	-17.5666	Tumor	HNSC
TCGA-CQ-6227	129	1	-3.8103	Tumor	HNSC
TCGA-CQ-6228	456	1	-8.60083	Tumor	HNSC
TCGA-CQ-6229	1179	0	2.87334	Tumor	HNSC
TCGA-CQ-7063	2133	0	13.9889	Tumor	HNSC
TCGA-CQ-7065	1628	0	-14.9544	Tumor	HNSC
TCGA-CQ-7068	1309	0	19.4056	Tumor	HNSC
TCGA-CQ-7069	1274	0	-5.68104	Tumor	HNSC
TCGA-CQ-7071	1311	0	2.24458	Tumor	HNSC
TCGA-CQ-7072	2359	0	-4.16196	Tumor	HNSC
TCGA-CQ-A4C6	1353	0	6.93494	Tumor	HNSC
TCGA-CQ-A4C7	353	1	1.83615	Tumor	HNSC
TCGA-CQ-A4C9	707	0	-6.35496	Tumor	HNSC
TCGA-CQ-A4CB	893	0	2.22387	Tumor	HNSC
TCGA-CQ-A4CD	1022	0	4.21486	Tumor	HNSC
TCGA-CQ-A4CE	897	0	-2.70982	Tumor	HNSC
TCGA-CQ-A4CG	430	1	-4.20954	Tumor	HNSC
TCGA-CQ-A4CH	379	1	-6.90221	Tumor	HNSC
TCGA-CQ-A4CI	950	0	-13.6096	Tumor	HNSC
TCGA-CR-5243	2562	0	7.50791	Tumor	HNSC
TCGA-CR-5247	358	0	-14.9662	Tumor	HNSC
TCGA-CR-5248	1663	0	21.6464	Tumor	HNSC
TCGA-CR-5249	1152	0	11.424	Tumor	HNSC
TCGA-CR-5250	799	0	5.63715	Tumor	HNSC
TCGA-CR-6467	1777	0	14.8866	Tumor	HNSC
TCGA-CR-6470	1521	0	17.9617	Tumor	HNSC
TCGA-CR-6471	1202	1	4.91378	Tumor	HNSC
TCGA-CR-6472	1050	0	-10.0108	Tumor	HNSC
TCGA-CR-6473	1125	0	-3.5653	Tumor	HNSC
TCGA-CR-6474	564	1	1.18486	Tumor	HNSC
TCGA-CR-6477	514	0	1.05265	Tumor	HNSC
TCGA-CR-6478	183	1	18.8706	Tumor	HNSC
TCGA-CR-6480	362	0	2.57726	Tumor	HNSC
TCGA-CR-6481	311	0	22.2932	Tumor	HNSC
TCGA-CR-6482	345	0	18.316	Tumor	HNSC
TCGA-CR-6484	354	0	13.4929	Tumor	HNSC
TCGA-CR-6487	234	0	26.4163	Tumor	HNSC
TCGA-CR-6488	379	0	4.34864	Tumor	HNSC
TCGA-CR-6491	693	0	-7.84133	Tumor	HNSC
TCGA-CR-6492	479	0	2.77441	Tumor	HNSC
TCGA-CR-6493	282	1	-8.41447	Tumor	HNSC
TCGA-CR-7364	1435	0	-3.62064	Tumor	HNSC
TCGA-CR-7365	1191	0	-6.24599	Tumor	HNSC
TCGA-CR-7367	1440	0	-0.0865599	Tumor	HNSC
TCGA-CR-7368	1245	0	4.21869	Tumor	HNSC
TCGA-CR-7369	1090	1	-1.91948	Tumor	HNSC
TCGA-CR-7370	105	0	1.65135	Tumor	HNSC
TCGA-CR-7371	94	1	5.33601	Tumor	HNSC
TCGA-CR-7372	759	0	-6.18404	Tumor	HNSC
TCGA-CR-7373	889	0	12.676	Tumor	HNSC
TCGA-CR-7374	30	0	3.28295	Tumor	HNSC
TCGA-CR-7376	972	0	22.0841	Tumor	HNSC
TCGA-CR-7377	279	1	12.4146	Tumor	HNSC
TCGA-CR-7379	1036	0	-6.91961	Tumor	HNSC
TCGA-CR-7380	606	1	-1.25077	Tumor	HNSC
TCGA-CR-7382	796	0	17.7128	Tumor	HNSC
TCGA-CR-7383	521	1	6.50677	Tumor	HNSC
TCGA-CR-7385	997	0	10.3697	Tumor	HNSC
TCGA-CR-7386	1430	0	10.5107	Tumor	HNSC
TCGA-CR-7388	823	1	6.73495	Tumor	HNSC
TCGA-CR-7389	392	0	0.153872	Tumor	HNSC
TCGA-CR-7390	1508	0	-11.8185	Tumor	HNSC
TCGA-CR-7391	913	0	5.23748	Tumor	HNSC
TCGA-CR-7392	1425	0	13.8219	Tumor	HNSC
TCGA-CR-7393	993	0	8.981	Tumor	HNSC
TCGA-CR-7394	1346	0	16.7048	Tumor	HNSC
TCGA-CR-7395	930	0	11.6205	Tumor	HNSC
TCGA-CR-7397	754	0	0.936134	Tumor	HNSC
TCGA-CR-7398	156	0	-2.63535	Tumor	HNSC
TCGA-CR-7399	181	0	13.5044	Tumor	HNSC
TCGA-CR-7401	1077	0	-4.10421	Tumor	HNSC
TCGA-CR-7402	911	0	4.36941	Tumor	HNSC
TCGA-CR-7404	1472	0	12.1108	Tumor	HNSC
TCGA-CV-5430	4241	0	7.75268	Tumor	HNSC
TCGA-CV-5431	522	1	12.7663	Tumor	HNSC
TCGA-CV-5432	3930	0	-9.13935	Tumor	HNSC
TCGA-CV-5434	3314	1	4.38969	Tumor	HNSC
TCGA-CV-5435	2319	1	-9.71523	Tumor	HNSC
TCGA-CV-5436	584	1	-3.40378	Tumor	HNSC
TCGA-CV-5439	546	1	1.11655	Tumor	HNSC
TCGA-CV-5440	3270	0	-6.67311	Tumor	HNSC
TCGA-CV-5441	2886	0	-7.52922	Tumor	HNSC
TCGA-CV-5442	2327	0	-21.5703	Tumor	HNSC
TCGA-CV-5443	2784	0	13.9033	Tumor	HNSC
TCGA-CV-5444	2437	0	12.7828	Tumor	HNSC
TCGA-CV-5966	545	1	7.17003	Tumor	HNSC
TCGA-CV-5970	406	1	-3.16263	Tumor	HNSC
TCGA-CV-5971	701	0	7.81533	Tumor	HNSC
TCGA-CV-5973	2641	0	-14.9316	Tumor	HNSC
TCGA-CV-5976	1478	0	-5.5971	Tumor	HNSC
TCGA-CV-5977	1840	0	-4.98481	Tumor	HNSC
TCGA-CV-5978	215	1	6.02052	Tumor	HNSC
TCGA-CV-5979	1315	0	-5.77549	Tumor	HNSC
TCGA-CV-6003	1665	0	-6.83672	Tumor	HNSC
TCGA-CV-6433	641	0	19.5796	Tumor	HNSC
TCGA-CV-6436	1899	0	0.484659	Tumor	HNSC
TCGA-CV-6441	292	1	-8.96073	Tumor	HNSC
TCGA-CV-6933	2741	1	-2.16876	Tumor	HNSC
TCGA-CV-6934	65	1	11.7139	Tumor	HNSC
TCGA-CV-6935	295	1	-11.6098	Tumor	HNSC
TCGA-CV-6936	166	1	4.05852	Tumor	HNSC
TCGA-CV-6937	624	1	-4.86215	Tumor	HNSC
TCGA-CV-6938	144	1	14.7147	Tumor	HNSC
TCGA-CV-6939	666	1	12.036	Tumor	HNSC
TCGA-CV-6940	804	1	-9.60158	Tumor	HNSC
TCGA-CV-6941	342	1	0.628025	Tumor	HNSC
TCGA-CV-6942	4282	0	13.9411	Tumor	HNSC
TCGA-CV-6943	602	1	20.0869	Tumor	HNSC
TCGA-CV-6945	366	1	-12.4116	Tumor	HNSC
TCGA-CV-6948	1289	1	-0.910636	Tumor	HNSC
TCGA-CV-6950	459	1	-1.61439	Tumor	HNSC
TCGA-CV-6951	915	1	-10.27	Tumor	HNSC
TCGA-CV-6952	185	1	3.00822	Tumor	HNSC
TCGA-CV-6953	1641	1	-10.4615	Tumor	HNSC
TCGA-CV-6954	2002	1	4.64206	Tumor	HNSC
TCGA-CV-6955	334	1	0.0281231	Tumor	HNSC
TCGA-CV-6956	217	1	-15.5415	Tumor	HNSC
TCGA-CV-6959	256	1	3.07803	Tumor	HNSC
TCGA-CV-6960	862	1	-8.62085	Tumor	HNSC
TCGA-CV-6961	76	1	1.43922	Tumor	HNSC
TCGA-CV-6962	126	1	-16.5896	Tumor	HNSC
TCGA-CV-7089	1972	1	-3.24558	Tumor	HNSC
TCGA-CV-7090	5252	0	7.45744	Tumor	HNSC
TCGA-CV-7091	3381	0	-1.84091	Tumor	HNSC
TCGA-CV-7095	572	1	-6.61695	Tumor	HNSC
TCGA-CV-7097	385	1	4.69425	Tumor	HNSC
TCGA-CV-7099	243	1	5.93771	Tumor	HNSC
TCGA-CV-7100	274	1	8.64733	Tumor	HNSC
TCGA-CV-7101	160	1	1.08228	Tumor	HNSC
TCGA-CV-7102	56	1	-1.5423	Tumor	HNSC
TCGA-CV-7103	1591	1	-6.63683	Tumor	HNSC
TCGA-CV-7104	393	1	8.43072	Tumor	HNSC
TCGA-CV-7177	663	1	-7.99628	Tumor	HNSC
TCGA-CV-7178	2166	1	6.76568	Tumor	HNSC
TCGA-CV-7180	327	1	-11.8516	Tumor	HNSC
TCGA-CV-7183	3981	0	-18.0095	Tumor	HNSC
TCGA-CV-7235	2347	0	8.98488	Tumor	HNSC
TCGA-CV-7236	144	1	-1.3626	Tumor	HNSC
TCGA-CV-7238	2727	0	6.66059	Tumor	HNSC
TCGA-CV-7242	1095	0	8.34673	Tumor	HNSC
TCGA-CV-7245	797	0	-7.91968	Tumor	HNSC
TCGA-CV-7247	577	1	-11.6635	Tumor	HNSC
TCGA-CV-7248	521	1	2.54993	Tumor	HNSC
TCGA-CV-7250	2900	1	-1.94721	Tumor	HNSC
TCGA-CV-7252	151	1	-2.30606	Tumor	HNSC
TCGA-CV-7253	361	1	-15.5779	Tumor	HNSC
TCGA-CV-7254	1459	1	10.8278	Tumor	HNSC
TCGA-CV-7255	64	1	-10.4743	Tumor	HNSC
TCGA-CV-7261	1512	0	-2.47791	Tumor	HNSC
TCGA-CV-7263	560	1	0.467048	Tumor	HNSC
TCGA-CV-7406	1748	1	-7.66005	Tumor	HNSC
TCGA-CV-7407	1081	1	6.93105	Tumor	HNSC
TCGA-CV-7410	6417	1	17.5367	Tumor	HNSC
TCGA-CV-7411	2717	1	-11.1176	Tumor	HNSC
TCGA-CV-7413	294	1	1.63233	Tumor	HNSC
TCGA-CV-7414	14	1	-4.68595	Tumor	HNSC
TCGA-CV-7415	695	1	7.56683	Tumor	HNSC
TCGA-CV-7416	763	1	-2.7242	Tumor	HNSC
TCGA-CV-7418	789	1	1.8818	Tumor	HNSC
TCGA-CV-7421	2	1	-7.19853	Tumor	HNSC
TCGA-CV-7422	1037	1	1.41738	Tumor	HNSC
TCGA-CV-7423	3059	1	-12.1956	Tumor	HNSC
[truncated: 4,675 more rows]
