# Supplementary material for: An antigen processing and presentation signature for prognostic evaluation and immunotherapy selection in advanced gastric cancer
Source: Front Immunol. 2022 Oct 14;13:992060. doi: 10.3389/fimmu.2022.992060 (PMC9615473; doi:10.3389/fimmu.2022.992060)
Supplement: Supplementary file 1 [file DataSheet_1.zip › Supplementary material - 1/Table S7.xlsx]

## Sheet: Sheet1
Table S7. Complete list of enriched terms of ten most important hub genes
GroupID	Category	Term	Description	LogP	Log(q-value)	InTerm_InList	Genes	Symbols	p
1_Summary	Reactome Gene Sets	R-HSA-909733	Interferon alpha/beta signaling	-26.6428	-22.2971	10/70	684,3430,3437,3659,4939,5696,6772,6773,9636,10379	BST2,IFI35,IFIT3,IRF1,OAS2,PSMB8,STAT1,STAT2,ISG15,IRF9	2.68652e-12
1_Member	Reactome Gene Sets	R-HSA-909733	Interferon alpha/beta signaling	-26.6428	-22.2971	10/70	684,3430,3437,3659,4939,5696,6772,6773,9636,10379	BST2,IFI35,IFIT3,IRF1,OAS2,PSMB8,STAT1,STAT2,ISG15,IRF9	2.68652e-12
1_Member	Reactome Gene Sets	R-HSA-913531	Interferon Signaling	-21.9123	-17.8677	10/199	684,3430,3437,3659,4939,5696,6772,6773,9636,10379	BST2,IFI35,IFIT3,IRF1,OAS2,PSMB8,STAT1,STAT2,ISG15,IRF9	3.04521e-10
1_Member	Reactome Gene Sets	R-HSA-1280215	Cytokine Signaling in Immune system	-16.2854	-12.5418	10/715	684,3430,3437,3659,4939,5696,6772,6773,9636,10379	BST2,IFI35,IFIT3,IRF1,OAS2,PSMB8,STAT1,STAT2,ISG15,IRF9	8.45943e-08
2_Summary	WikiPathways	WP4197	Immune response to tuberculosis	-20.1904	-16.3219	7/23	3430,3437,3659,5696,6772,6773,10379	IFI35,IFIT3,IRF1,PSMB8,STAT1,STAT2,IRF9	1.70381e-09
2_Member	WikiPathways	WP4197	Immune response to tuberculosis	-20.1904	-16.3219	7/23	3430,3437,3659,5696,6772,6773,10379	IFI35,IFIT3,IRF1,PSMB8,STAT1,STAT2,IRF9	1.70381e-09
2_Member	GO Biological Processes	GO:0008285	negative regulation of cell population proliferation	-4.07869	-1.48894	4/784	3430,3437,3659,6772	IFI35,IFIT3,IRF1,STAT1	0.0169296
3_Summary	GO Biological Processes	GO:0051607	defense response to virus	-15.2773	-11.6949	8/235	684,3437,3659,4939,6772,6773,9636,10379,3430	BST2,IFIT3,IRF1,OAS2,STAT1,STAT2,ISG15,IRF9,IFI35	2.31823e-07
3_Member	GO Biological Processes	GO:0051607	defense response to virus	-15.2773	-11.6949	8/235	684,3437,3659,4939,6772,6773,9636,10379	BST2,IFIT3,IRF1,OAS2,STAT1,STAT2,ISG15,IRF9	2.31823e-07
3_Member	GO Biological Processes	GO:0140546	defense response to symbiont	-15.2623	-11.6949	8/236	684,3437,3659,4939,6772,6773,9636,10379	BST2,IFIT3,IRF1,OAS2,STAT1,STAT2,ISG15,IRF9	2.35316e-07
3_Member	GO Biological Processes	GO:0009615	response to virus	-13.9599	-10.4594	8/342	684,3437,3659,4939,6772,6773,9636,10379	BST2,IFIT3,IRF1,OAS2,STAT1,STAT2,ISG15,IRF9	8.65554e-07
3_Member	GO Biological Processes	GO:0045087	innate immune response	-11.1585	-7.76708	8/764	684,3430,3437,3659,4939,6772,6773,9636	BST2,IFI35,IFIT3,IRF1,OAS2,STAT1,STAT2,ISG15	1.42541e-05
3_Member	GO Biological Processes	GO:0034097	response to cytokine	-9.00552	-5.80602	7/799	684,3437,3659,4939,6772,6773,9636	BST2,IFIT3,IRF1,OAS2,STAT1,STAT2,ISG15	0.00012273
4_Summary	WikiPathways	WP619	Type II interferon signaling (IFNG)	-12.2826	-8.8401	5/37	3659,6772,6773,9636,10379,4939,684,3437,5696	IRF1,STAT1,STAT2,ISG15,IRF9,OAS2,BST2,IFIT3,PSMB8	4.63148e-06
4_Member	WikiPathways	WP619	Type II interferon signaling (IFNG)	-12.2826	-8.8401	5/37	3659,6772,6773,9636,10379	IRF1,STAT1,STAT2,ISG15,IRF9	4.63148e-06
4_Member	CORUM	CORUM:60	Interferon-stimulated gene factor 3 transcription complex ISGF3	-10.5831	-7.23749	3/3	6772,6773,10379	STAT1,STAT2,IRF9	2.53402e-05
4_Member	GO Biological Processes	GO:0034340	response to type I interferon	-9.90858	-6.60434	4/28	4939,6772,6773,9636	OAS2,STAT1,STAT2,ISG15	4.97462e-05
4_Member	WikiPathways	WP4868	Type I interferon induction and signaling during SARS-CoV-2 infection	-9.72218	-6.45573	4/31	4939,6772,6773,10379	OAS2,STAT1,STAT2,IRF9	5.99392e-05
4_Member	WikiPathways	WP4880	Host-pathogen interaction of human coronaviruses - interferon induction	-9.60821	-6.37652	4/33	4939,6772,6773,10379	OAS2,STAT1,STAT2,IRF9	6.7175e-05
4_Member	KEGG Pathway	hsa05169	Epstein-Barr virus infection	-8.50602	-5.38929	5/202	4939,6772,6773,9636,10379	OAS2,STAT1,STAT2,ISG15,IRF9	0.000202248
4_Member	WikiPathways	WP2113	Type III interferon signaling	-8.50447	-5.38929	3/10	6772,6773,10379	STAT1,STAT2,IRF9	0.000202562
4_Member	WikiPathways	WP4341	Non-genomic actions of 1,25 dihydroxyvitamin D3	-8.23527	-5.14491	4/71	4939,6772,6773,9636	OAS2,STAT1,STAT2,ISG15	0.000265136
4_Member	KEGG Pathway	hsa05171	Coronavirus disease - COVID-19	-8.20432	-5.13745	5/232	4939,6772,6773,9636,10379	OAS2,STAT1,STAT2,ISG15,IRF9	0.000273469
4_Member	Reactome Gene Sets	R-HSA-877300	Interferon gamma signaling	-7.79721	-4.7738	4/91	3659,4939,6772,10379	IRF1,OAS2,STAT1,IRF9	0.000410881
4_Member	GO Biological Processes	GO:0060337	type I interferon signaling pathway	-7.67256	-4.68296	3/18	4939,6772,6773	OAS2,STAT1,STAT2	0.000465424
4_Member	KEGG Pathway	hsa04625	C-type lectin receptor signaling pathway	-7.56247	-4.59705	4/104	3659,6772,6773,10379	IRF1,STAT1,STAT2,IRF9	0.000519589
4_Member	GO Biological Processes	GO:0071357	cellular response to type I interferon	-7.5275	-4.57981	3/20	4939,6772,6773	OAS2,STAT1,STAT2	0.000538083
4_Member	KEGG Pathway	hsa05165	Human papillomavirus infection	-7.43293	-4.50228	5/331	3659,6772,6773,9636,10379	IRF1,STAT1,STAT2,ISG15,IRF9	0.000591452
4_Member	KEGG Pathway	hsa05162	Measles	-7.05453	-4.15606	4/139	4939,6772,6773,10379	OAS2,STAT1,STAT2,IRF9	0.000863487
4_Member	WikiPathways	WP4912	SARS coronavirus and innate immunity	-6.9325	-4.04927	3/31	6772,6773,10379	STAT1,STAT2,IRF9	0.000975555
4_Member	KEGG Pathway	hsa05160	Hepatitis C	-6.84205	-3.98779	4/157	4939,6772,6773,10379	OAS2,STAT1,STAT2,IRF9	0.00106791
4_Member	WikiPathways	WP4558	Overview of interferons-mediated signaling pathway	-6.69527	-3.87911	3/37	6772,6773,10379	STAT1,STAT2,IRF9	0.00123675
4_Member	KEGG Pathway	hsa05164	Influenza A	-6.69326	-3.87911	4/171	4939,6772,6773,10379	OAS2,STAT1,STAT2,IRF9	0.00123924
4_Member	Canonical Pathways	M161	PID IFNG PATHWAY	-6.59116	-3.80183	3/40	3659,6772,10379	IRF1,STAT1,IRF9	0.00137245
4_Member	KEGG Pathway	hsa04621	NOD-like receptor signaling pathway	-6.56578	-3.79874	4/184	4939,6772,6773,10379	OAS2,STAT1,STAT2,IRF9	0.00140772
4_Member	KEGG Pathway	hsa05168	Herpes simplex virus 1 infection	-6.56459	-3.79874	5/495	684,4939,6772,6773,10379	BST2,OAS2,STAT1,STAT2,IRF9	0.0014094
4_Member	WikiPathways	WP5115	Network map of SARS-CoV-2 signaling pathway	-6.24765	-3.49309	4/221	684,4939,6772,10379	BST2,OAS2,STAT1,IRF9	0.001935
4_Member	WikiPathways	WP585	Interferon type I signaling pathways	-6.16817	-3.43532	3/55	6772,6773,10379	STAT1,STAT2,IRF9	0.00209508
4_Member	GO Biological Processes	GO:0071345	cellular response to cytokine stimulus	-5.81287	-3.12046	5/703	3437,3659,4939,6772,6773	IFIT3,IRF1,OAS2,STAT1,STAT2	0.00298883
4_Member	GO Biological Processes	GO:0019221	cytokine-mediated signaling pathway	-5.44372	-2.77933	4/352	3659,4939,6772,6773	IRF1,OAS2,STAT1,STAT2	0.00432338
4_Member	KEGG Pathway	hsa04380	Osteoclast differentiation	-5.05933	-2.42127	3/128	6772,6773,10379	STAT1,STAT2,IRF9	0.00634981
4_Member	KEGG Pathway	hsa04217	Necroptosis	-4.77711	-2.16387	3/159	6772,6773,10379	STAT1,STAT2,IRF9	0.00842033
4_Member	KEGG Pathway	hsa04630	JAK-STAT signaling pathway	-4.75283	-2.14756	3/162	6772,6773,10379	STAT1,STAT2,IRF9	0.00862728
4_Member	KEGG Pathway	hsa05167	Kaposi sarcoma-associated herpesvirus infection	-4.51905	-1.92161	3/194	6772,6773,10379	STAT1,STAT2,IRF9	0.0108994
4_Member	Reactome Gene Sets	R-HSA-449147	Signaling by Interleukins	-3.40494	-0.830159	3/462	5696,6772,6773	PSMB8,STAT1,STAT2	0.033209
5_Summary	GO Biological Processes	GO:0032481	positive regulation of type I interferon production	-8.59423	-5.42469	4/58	3659,4939,6772,9636,684	IRF1,OAS2,STAT1,ISG15,BST2	0.000185171
5_Member	GO Biological Processes	GO:0032481	positive regulation of type I interferon production	-8.59423	-5.42469	4/58	3659,4939,6772,9636	IRF1,OAS2,STAT1,ISG15	0.000185171
5_Member	GO Biological Processes	GO:0048525	negative regulation of viral process	-7.79721	-4.7738	4/91	684,4939,6772,9636	BST2,OAS2,STAT1,ISG15	0.000410881
5_Member	GO Biological Processes	GO:0032479	regulation of type I interferon production	-7.66686	-4.68296	4/98	3659,4939,6772,9636	IRF1,OAS2,STAT1,ISG15	0.000468087
5_Member	GO Biological Processes	GO:0050792	regulation of viral process	-6.81999	-3.97951	4/159	684,4939,6772,9636	BST2,OAS2,STAT1,ISG15	0.00109173
5_Member	GO Biological Processes	GO:0032728	positive regulation of interferon-beta production	-6.62494	-3.82338	3/39	3659,4939,9636	IRF1,OAS2,ISG15	0.00132686
5_Member	GO Biological Processes	GO:0032648	regulation of interferon-beta production	-6.12092	-3.40876	3/57	3659,4939,9636	IRF1,OAS2,ISG15	0.00219643
5_Member	GO Biological Processes	GO:0045071	negative regulation of viral genome replication	-6.12092	-3.40876	3/57	684,4939,9636	BST2,OAS2,ISG15	0.00219643
5_Member	Reactome Gene Sets	R-HSA-1169410	Antiviral mechanism by IFN-stimulated genes	-5.67427	-2.9914	3/80	4939,6772,9636	OAS2,STAT1,ISG15	0.00343316
5_Member	GO Biological Processes	GO:0045069	regulation of viral genome replication	-5.56418	-2.89065	3/87	684,4939,9636	BST2,OAS2,ISG15	0.00383273
5_Member	GO Biological Processes	GO:1903900	regulation of viral life cycle	-4.95193	-2.32231	3/139	684,4939,9636	BST2,OAS2,ISG15	0.00706973
5_Member	GO Biological Processes	GO:0001819	positive regulation of cytokine production	-4.92975	-2.30839	4/475	3659,4939,6772,9636	IRF1,OAS2,STAT1,ISG15	0.00722833
5_Member	GO Biological Processes	GO:1903706	regulation of hemopoiesis	-3.68452	-1.10232	3/371	3659,6772,9636	IRF1,STAT1,ISG15	0.0251092
6_Summary	GO Biological Processes	GO:0002831	regulation of response to biotic stimulus	-7.30599	-4.39172	5/351	3430,3659,6772,6773,9636,684	IFI35,IRF1,STAT1,STAT2,ISG15,BST2	0.000671505
6_Member	GO Biological Processes	GO:0002831	regulation of response to biotic stimulus	-7.30599	-4.39172	5/351	3430,3659,6772,6773,9636	IFI35,IRF1,STAT1,STAT2,ISG15	0.000671505
6_Member	GO Biological Processes	GO:0045088	regulation of innate immune response	-6.17095	-3.43532	4/231	3430,3659,6773,9636	IFI35,IRF1,STAT2,ISG15	0.00208925
6_Member	GO Biological Processes	GO:0031347	regulation of defense response	-5.98695	-3.28478	5/648	3430,3659,6772,6773,9636	IFI35,IRF1,STAT1,STAT2,ISG15	0.00251131
6_Member	GO Biological Processes	GO:0002683	negative regulation of immune system process	-5.12013	-2.4647	4/425	684,3659,6773,9636	BST2,IRF1,STAT2,ISG15	0.00597524
7_Summary	GO Biological Processes	GO:0035456	response to interferon-beta	-6.88983	-4.02132	3/32	684,3659,6772,3430	BST2,IRF1,STAT1,IFI35	0.00101809
7_Member	GO Biological Processes	GO:0035456	response to interferon-beta	-6.88983	-4.02132	3/32	684,3659,6772	BST2,IRF1,STAT1	0.00101809
7_Member	GO Biological Processes	GO:0034341	response to interferon-gamma	-5.10073	-2.45407	3/124	684,3659,6772	BST2,IRF1,STAT1	0.00609232
7_Member	GO Biological Processes	GO:0045321	leukocyte activation	-3.26718	-0.6997	3/515	684,3430,3659	BST2,IFI35,IRF1	0.0381138
7_Member	GO Biological Processes	GO:0001775	cell activation	-3.00096	-0.440657	3/636	684,3430,3659	BST2,IFI35,IRF1	0.0497395
