# Supplementary material for: An antigen processing and presentation signature for prognostic evaluation and immunotherapy selection in advanced gastric cancer
Source: Front Immunol. 2022 Oct 14;13:992060. doi: 10.3389/fimmu.2022.992060 (PMC9615473; doi:10.3389/fimmu.2022.992060)
Supplement: Supplementary file 1 [file DataSheet_1.zip › Supplementary material - 1/Table S8.xlsx]

## Sheet: Sheet1
Table S8. The correlations between ten predictive model genes and immune cells, fibroblasts and endothelial cells
Gene	Immune	cor	text	pvalue
BST2	T cells	0.247134	***	1.8146e-06
BST2	Cytotoxic lymphocytes	0.344338	***	1.43206e-11
BST2	B lineage	0.0815666		0.120321
BST2	NK cells	0.313086	***	1.01537e-09
BST2	Monocytic lineage	0.227168	***	1.20581e-05
BST2	Myeloid dendritic cells	0.0711832		0.175374
BST2	Neutrophils	0.0512644		0.329392
BST2	Endothelial cells	-0.142311	**	0.00653535
BST2	Fibroblasts	-0.16631	**	0.00145117
IFI35	T cells	0.354508	***	3.21704e-12
IFI35	Cytotoxic lymphocytes	0.475345	***	6.42977e-22
IFI35	B lineage	0.139004	**	0.00791203
IFI35	NK cells	0.414984	***	1.38705e-16
IFI35	Monocytic lineage	0.309617	***	1.58219e-09
IFI35	Myeloid dendritic cells	0.112878	*	0.0313148
IFI35	Neutrophils	0.161918	**	0.00194149
IFI35	Endothelial cells	-0.131581	*	0.011981
IFI35	Fibroblasts	-0.175173	***	0.00078911
IFIT3	T cells	0.353498	***	3.73997e-12
IFIT3	Cytotoxic lymphocytes	0.477212	***	4.22411e-22
IFIT3	B lineage	0.119464	*	0.0226344
IFIT3	NK cells	0.3689	***	3.5411e-13
IFIT3	Monocytic lineage	0.439713	***	1.21493e-18
IFIT3	Myeloid dendritic cells	0.166559	**	0.00142704
IFIT3	Neutrophils	0.0788878		0.133033
IFIT3	Endothelial cells	0.0043237		0.934482
IFIT3	Fibroblasts	0.013571		0.796377
IRF1	T cells	0.541675	***	3.8448e-29
IRF1	Cytotoxic lymphocytes	0.596336	***	1.99419e-36
IRF1	B lineage	0.237265	***	4.72414e-06
IRF1	NK cells	0.542781	***	2.82136e-29
IRF1	Monocytic lineage	0.382251	***	4.13485e-14
IRF1	Myeloid dendritic cells	0.202248	***	0.000102079
IRF1	Neutrophils	0.147071	**	0.00492983
IRF1	Endothelial cells	-0.0910582		0.0827567
IRF1	Fibroblasts	-0.198901	***	0.000133465
IRF9	T cells	0.28794	***	2.22478e-08
IRF9	Cytotoxic lymphocytes	0.266907	***	2.35588e-07
IRF9	B lineage	0.122248	*	0.0196439
IRF9	NK cells	0.24772	***	1.71233e-06
IRF9	Monocytic lineage	0.14636	**	0.00514449
IRF9	Myeloid dendritic cells	0.162349	**	0.00188735
IRF9	Neutrophils	0.0228187		0.664352
IRF9	Endothelial cells	-0.0628879		0.231352
IRF9	Fibroblasts	0.0259119		0.62219
ISG15	T cells	0.149154	**	0.00434647
ISG15	Cytotoxic lymphocytes	0.234306	***	6.24428e-06
ISG15	B lineage	-0.0130327		0.804287
ISG15	NK cells	0.184858	***	0.000392111
ISG15	Monocytic lineage	0.172563	***	0.000947034
ISG15	Myeloid dendritic cells	-0.0815473		0.120409
ISG15	Neutrophils	0.0958646		0.067715
ISG15	Endothelial cells	-0.143592	**	0.00606279
ISG15	Fibroblasts	-0.0684085		0.192852
OAS2	T cells	0.324313	***	2.32244e-10
OAS2	Cytotoxic lymphocytes	0.432895	***	4.66423e-18
OAS2	B lineage	0.178257	***	0.000633999
OAS2	NK cells	0.406904	***	6.00398e-16
OAS2	Monocytic lineage	0.400142	***	1.98565e-15
OAS2	Myeloid dendritic cells	0.106701	*	0.0418968
OAS2	Neutrophils	0.141267	**	0.00694483
OAS2	Endothelial cells	-0.0610581		0.245238
OAS2	Fibroblasts	-0.143008	**	0.00627426
PSMB8	T cells	0.275695	***	9.00248e-08
PSMB8	Cytotoxic lymphocytes	0.497145	***	4.03783e-24
PSMB8	B lineage	0.0124645		0.812658
PSMB8	NK cells	0.443446	***	5.74179e-19
PSMB8	Monocytic lineage	0.315273	***	7.65447e-10
PSMB8	Myeloid dendritic cells	-0.00752548		0.886223
PSMB8	Neutrophils	0.206069	***	7.47593e-05
PSMB8	Endothelial cells	-0.281371	***	4.74903e-08
PSMB8	Fibroblasts	-0.360127	***	1.37725e-12
STAT1	T cells	0.374409	***	1.47743e-13
STAT1	Cytotoxic lymphocytes	0.544638	***	1.67333e-29
STAT1	B lineage	0.098019		0.0617408
STAT1	NK cells	0.478674	***	3.03431e-22
STAT1	Monocytic lineage	0.436298	***	2.39238e-18
STAT1	Myeloid dendritic cells	0.0723942		0.168126
STAT1	Neutrophils	0.11101	*	0.0342437
STAT1	Endothelial cells	-0.253182	***	9.89282e-07
STAT1	Fibroblasts	-0.22517	***	1.44427e-05
STAT2	T cells	0.442202	***	7.37804e-19
STAT2	Cytotoxic lymphocytes	0.340989	***	2.31439e-11
STAT2	B lineage	0.286209	***	2.72183e-08
STAT2	NK cells	0.264104	***	3.17905e-07
STAT2	Monocytic lineage	0.319989	***	4.12893e-10
STAT2	Myeloid dendritic cells	0.161593	**	0.00198315
STAT2	Neutrophils	0.000227046		0.996556
STAT2	Endothelial cells	0.209546	***	5.60251e-05
STAT2	Fibroblasts	0.151284	**	0.00381525
